# Supplementary material for: Integrated transcriptome and metabolome analyses reveal the adaptation of Antarctic moss Pohlia nutans to drought stress
Source: Front Plant Sci. 2022 Aug 11;13:924162. doi: 10.3389/fpls.2022.924162 (PMC9403716; doi:10.3389/fpls.2022.924162)
Supplement: Supplementary file 2 [file Table_2.XLSX]

## Sheet: Supplementary Table 3
Supplementary Table 2 A list of differentially expressed genes in Pohlia nutans under drought stress.
gene id	log2 (Fold Change)	p-value	Swiss-Prot	type	Fold Change	padj
Novel00578.1	1.88965	3.45e-05	transposase putative [Albugo laibachii Nc14]	Up	3.70427	0.00212728
Novel01029.1	2.06964	6.58e-08	predicted protein [Physcomitrella patens]>gi|162691947|gb|EDQ78307.1| predicted protein [Physcomitrella patens]	Up	4.18903	1.19e-05
Poh0002390.1	1.67551	0.00584267	Protein DETOXIFICATION 54 {ECO:0000303|PubMed:11739388} Short=AtDTX54 {ECO:0000303|PubMed:11739388} Multidrug and toxic compound extrusion protein 54 {ECO:0000305} Short=MATE protein 54 {ECO:0000305} Protein NOVEL ION CARRIER 2 {ECO:0000303|Ref.1} Short=Protein NIC2 {ECO:0000303|Ref.1} OS=Arabidopsis thaliana (Mouse-ear cress) F17M19.2 {ECO:0000312|EMBL:AAG52224.1} PE=2	Up	3.1923	0.103496
Poh0002580.1	2.27778	8.67e-07	Protein DETOXIFICATION 44, chloroplastic {ECO:0000303|PubMed:11739388} Short=AtDTX44 {ECO:0000303|PubMed:11739388} Multidrug and toxic compound extrusion protein 44 {ECO:0000305} Short=MATE protein 44 {ECO:0000305} Precursor OS=Arabidopsis thaliana (Mouse-ear cress) ORFNames=T19C21.18 {ECO:0000312|EMBL:AAC28771.1} PE=2	Up	4.84879	0.000106239
Poh0002850.1	1.06507	0.000557297	Putative ABC1 protein At2g40090 Precursor OS=Arabidopsis thaliana (Mouse-ear cress) OrderedLocusNames=At2g40090 ORFNames=T28M21.25 PE=2	Up	2.09228	0.0189885
Poh0003540.1	1.44578	0.00416729	Lipoxygenase 3, chloroplastic Short=AtLOX3 EC=1.13.11.12 Precursor OS=Arabidopsis thaliana (Mouse-ear cress) Name=LOX3 OrderedLocusNames=At1g17420 ORFNames=F28G4.10 PE=2	Up	2.72368	0.0818627
Poh0004720.1	3.27119	2.77e-10	Cytochrome P450 703A2 {ECO:0000303|PubMed:17496121} EC=1.14.13.206 {ECO:0000269|PubMed:17496121} Protein DEFECTIVE IN EXINE FORMATION 2 {ECO:0000303|PubMed:17496121} OS=Arabidopsis thaliana (Mouse-ear cress) OrderedLocusNames=At1g01280 ORFNames=F6F3.8 PE=1	Up	9.65419	1.11e-07
Poh0006750.1	1.54301	0.00157137	Cytochrome P450 710A1 {ECO:0000303|PubMed:16531502} EC=1.14.19.41 {ECO:0000269|PubMed:16531502} C-22 sterol desaturase {ECO:0000303|PubMed:16531502} OS=Arabidopsis thaliana (Mouse-ear cress) ORFNames=F13P17.35 {ECO:0000312|EMBL:AAM14944.1} PE=1	Up	2.91004	0.0413311
Poh0007420.1	1.62242	0.00072551	Cytochrome P450 86B1 EC=1.14.-.- OS=Arabidopsis thaliana (Mouse-ear cress) Name=CYP86B1 OrderedLocusNames=At5g23190 ORFNames=MKD15.5 PE=2	Up	3.07875	0.022879
Poh0007970.1	4.11816	1.74e-09	Ethylene-responsive transcription factor 1A Short=AtERF1A Ethylene-responsive element-binding factor 1A Short=EREBP-1A OS=Arabidopsis thaliana (Mouse-ear cress) ORFNames=dl4785w, FCAALL.123 PE=1	Up	17.3008	5.38e-07
Poh0007980.1	1.46134	0.000236869	Ethylene-responsive transcription factor 1A Short=AtERF1A Ethylene-responsive element-binding factor 1A Short=EREBP-1A OS=Arabidopsis thaliana (Mouse-ear cress) ORFNames=dl4785w, FCAALL.123 PE=1	Up	2.7548	0.00972949
Poh0010340.1	4.13143	3.28e-07	12-oxophytodienoate reductase 1 EC=1.3.1.42 12-oxophytodienoate-10,11-reductase 1 Short=AtOPR1 Short=OPDA-reductase 1 FS-AT-I OS=Arabidopsis thaliana (Mouse-ear cress) Name=OPR1 OrderedLocusNames=At1g76680 ORFNames=F28O16.5 PE=1	Up	17.4734	4.63e-05
Poh0010480.1	3.15104	0.000149606	Ethylene-responsive transcription factor 7 Short=AtERF7 Ethylene-responsive element-binding factor 7 Short=EREBP-7 OS=Arabidopsis thaliana (Mouse-ear cress) ORFNames=MQC12.5 PE=1	Up	8.8898	0.00685437
Poh0010630.1	1.92281	2.5e-08	Allene oxide synthase 1, chloroplastic {ECO:0000303|PubMed:12351632} Short=LeAOS1 {ECO:0000303|PubMed:12351632} EC=4.2.1.92 {ECO:0000305} Cytochrome P450 74A {ECO:0000305} Precursor OS=Solanum lycopersicum (Tomato) (Lycopersicon esculentum) {ECO:0000312|EnsemblPlants:Solyc04g079730.1.1} PE=2	Up	3.7924	5.46e-06
Poh0012230.1	1.41933	2.96e-06	Putative 12-oxophytodienoate reductase 11 EC=1.3.1.- OPDA-reductase 11 Short=OsOPR11 OS=Oryza sativa subsp. japonica (Rice) Name=OPR11 Synonyms=OPR3 ORFNames=OsJ_20711 PE=2	Up	2.67443	0.000289594
Poh0012240.1	1.13681	0.00035752	Putative 12-oxophytodienoate reductase 11 EC=1.3.1.- OPDA-reductase 11 Short=OsOPR11 OS=Oryza sativa subsp. japonica (Rice) Name=OPR11 Synonyms=OPR3 ORFNames=OsJ_20711 PE=2	Up	2.19798	0.0135006
Poh0014530.1	1.6292	0.000657407	ABC transporter G family member 36 Short=ABC transporter ABCG.36 Short=AtABCG36 Pleiotropic drug resistance protein 8 Protein PENETRATION 3 OS=Arabidopsis thaliana (Mouse-ear cress) ORFNames=F23H11.19 PE=1	Up	3.09275	0.0213211
Poh0014550.1	1.62439	0.000678667	ABC transporter G family member 36 Short=ABC transporter ABCG.36 Short=AtABCG36 Pleiotropic drug resistance protein 8 Protein PENETRATION 3 OS=Arabidopsis thaliana (Mouse-ear cress) ORFNames=F23H11.19 PE=1	Up	3.0825	0.0218909
Poh0014600.1	1.42931	0.0426934	Gibberellin 20 oxidase 1 EC=1.14.11.- GA 20-oxidase 1 Short=AtGA20ox1 Gibberellin C-20 oxidase 1 OS=Arabidopsis thaliana (Mouse-ear cress) OrderedLocusNames=At4g25420 ORFNames=T30C3.90 PE=2	Up	2.6916	0.366936
Poh0014920.1	1.53289	2.34e-06	ABC transporter B family member 19 Short=ABC transporter ABCB.19 Short=AtABCB19 Multidrug resistance protein 11 P-glycoprotein 19 OS=Arabidopsis thaliana (Mouse-ear cress) ORFNames=MLD15.2 PE=1	Up	2.8936	0.00023936
Poh0015260.1	1.38084	0.0178828	ABC transporter G family member 28 Short=ABC transporter ABCG.28 Short=AtABCG28 Putative white-brown complex homolog protein 29 Short=AtWBC29 OS=Arabidopsis thaliana (Mouse-ear cress) ORFNames=MUP24.16 PE=3	Up	2.60522	0.219321
Poh0015300.1	1.12833	0.00415568	Putative 12-oxophytodienoate reductase 4 EC=1.3.1.- OPDA-reductase 4 Short=OsOPR4 OS=Oryza sativa subsp. japonica (Rice) ORFNames=OsJ_20592, OSJNBb0024N18.8, P0537F07.30 PE=2	Up	2.18845	0.0816889
Poh0016430.1	3.04214	1.28e-07	Cytochrome P450 703A2 {ECO:0000303|PubMed:17496121} EC=1.14.13.206 {ECO:0000269|PubMed:17496121} Protein DEFECTIVE IN EXINE FORMATION 2 {ECO:0000303|PubMed:17496121} OS=Arabidopsis thaliana (Mouse-ear cress) OrderedLocusNames=At1g01280 ORFNames=F6F3.8 PE=1	Up	8.23639	2.04e-05
Poh0017470.1	2.70709	2.06e-05	Lipoxygenase 3, chloroplastic Short=AtLOX3 EC=1.13.11.12 Precursor OS=Arabidopsis thaliana (Mouse-ear cress) Name=LOX3 OrderedLocusNames=At1g17420 ORFNames=F28G4.10 PE=2	Up	6.52653	0.00140481
Poh0018380.1	1.82473	0.011459	Protein DETOXIFICATION 42 {ECO:0000303|PubMed:11739388} Short=AtDTX42 {ECO:0000303|PubMed:11739388} Aluminum-activated citrate transporter {ECO:0000303|PubMed:18826429} AtMATE {ECO:0000303|PubMed:18826429} FRD-like protein {ECO:0000303|PubMed:12172022} Multidrug and toxic compound extrusion protein 42 {ECO:0000305} Short=MATE protein 42 {ECO:0000305} OS=Arabidopsis thaliana (Mouse-ear cress) ORFN…	Up	3.54338	0.163488
Poh0018560.1	1.53651	0.00175565	Protein DETOXIFICATION 54 {ECO:0000303|PubMed:11739388} Short=AtDTX54 {ECO:0000303|PubMed:11739388} Multidrug and toxic compound extrusion protein 54 {ECO:0000305} Short=MATE protein 54 {ECO:0000305} Protein NOVEL ION CARRIER 2 {ECO:0000303|Ref.1} Short=Protein NIC2 {ECO:0000303|Ref.1} OS=Arabidopsis thaliana (Mouse-ear cress) F17M19.2 {ECO:0000312|EMBL:AAG52224.1} PE=2	Up	2.89451	0.0444429
Poh0022210.1	1.33924	5.01e-05	F-box Kelch-repeat protein	Up	2.52958	0.00287565
Poh0022290.1	1.86267	0.000149951	Transcription factor bHLH71 Basic helix-loop-helix protein 71 Short=AtbHLH71 Short=bHLH 71 Transcription factor EN 17 bHLH transcription factor bHLH071 OS=Arabidopsis thaliana (Mouse-ear cress) ORFNames=MZA15.10 PE=1	Up	3.63518	0.00685956
Poh0024780.1	3.03353	2.19e-05	Ethylene-responsive transcription factor ERF017 OS=Arabidopsis thaliana (Mouse-ear cress) Name=ERF017 OrderedLocusNames=At1g19210 ORFNames=T29M8.8 PE=2	Up	8.14009	0.00147076
Poh0025030.1	1.1397	0.0216767	Stress enhanced protein 2, chloroplastic {ECO:0000305} Precursor OS=Arabidopsis thaliana (Mouse-ear cress) ORFNames=F7D8.29 PE=2	Up	2.20465	0.247425
Poh0025450.1	2.31048	3.06e-06	Acyl-coenzyme A oxidase 2, peroxisomal Short=AOX 2 EC=1.3.3.6 Long-chain acyl-CoA oxidase Short=AtCX2 Precursor OS=Arabidopsis thaliana (Mouse-ear cress) Name=ACX2 OrderedLocusNames=At5g65110 ORFNames=MQN23.4 PE=1	Up	4.95768	0.000295331
Poh0026430.1	1.31928	0.00134658	CBL-interacting protein kinase 23 EC=2.7.11.1 OsCIPK23 OS=Oryza sativa subsp. japonica (Rice) ORFNames=OJ1027_G06.32 PE=2	Up	2.49569	0.0368234
Poh0026740.1	1.42455	0.00469895	Riboflavin biosynthesis protein PYRR, chloroplastic Inactive diaminohydroxyphosphoribosylaminopyrimidine deaminase Short=DRAP deaminase Riboflavin-specific deaminase 5-amino-6-(5-phosphoribosylamino)uracil reductase EC=1.1.1.193 HTP reductase Riboflavin biosynthesis intermediates N-glycosidase {ECO:0000305|PubMed:25431972} EC=3.2.2.- {ECO:0000269|PubMed:25431972} Precursor OS=Zea mays (Maize) Nam…	Up	2.68405	0.0894611
Poh0027780.1	2.58954	0.000347937	Allene oxide cyclase, chloroplastic {ECO:0000303|Ref.1} Short=OsAOC {ECO:0000305} EC=5.3.99.6 {ECO:0000250|UniProtKB:Q75KD7} Precursor OS=Oryza sativa subsp. indica (Rice) ORFNames=OsI_12194 {ECO:0000312|EMBL:EAY90593.1} PE=2	Up	6.00831	0.0131891
Poh0027830.1	4.00293	1.8e-21	Ethylene-responsive transcription factor ERF034 OS=Arabidopsis thaliana (Mouse-ear cress) ORFNames=T13E15.25, T14P1.26 PE=2	Up	15.9261	1.07e-17
Poh0028800.1	1.57031	0.000127948	ABC transporter G family member 42 {ECO:0000303|PubMed:18299247} Short=OsABCG42 {ECO:0000303|PubMed:18299247} Pleiotropic drug resistance protein 12 {ECO:0000303|PubMed:12644668, ECO:0000303|PubMed:16506311} Short=OsPDR12 {ECO:0000303|PubMed:16506311} OS=Oryza sativa subsp. japonica (Rice) P0458E11.3-2 {ECO:0000312|EMBL:BAD53546.1} PE=2	Up	2.96968	0.00602985
Poh0028810.1	1.72883	0.000946348	ABC transporter G family member 36 {ECO:0000305} Short=OsABCG36 {ECO:0000305} Pleiotropic drug resistance protein 9 {ECO:0000303|PubMed:14572653} Short=OsPDR9 {ECO:0000303|PubMed:14572653} OS=Oryza sativa subsp. indica (Rice) ORFNames=OsI_002763 {ECO:0000312|EMBL:EAY74916.1} PE=2	Up	3.3142	0.027913
Poh0029890.1	3.41728	3.24e-08	Ethylene-responsive transcription factor ERF115 OS=Arabidopsis thaliana (Mouse-ear cress) Name=ERF115 OrderedLocusNames=At5g07310 ORFNames=T2I1.20 PE=1	Up	10.6296	6.82e-06
Poh0030150.1	1.4173	0.00796883	Cytochrome P450 76C4 EC=1.14.-.- OS=Arabidopsis thaliana (Mouse-ear cress) Name=CYP76C4 OrderedLocusNames=At2g45550 ORFNames=F17K2.8 PE=3	Up	2.68075	0.128102
Poh0035100.1	1.13273	0.00392679	Cytochrome P450 704B1 Long-chain fatty acid omega-hydroxylase EC=1.14.13.205 {ECO:0000269|PubMed:19700560} OS=Arabidopsis thaliana (Mouse-ear cress) Name=CYP704B1 OrderedLocusNames=At1g69500 ORFNames=F10D13.15 PE=1	Up	2.19282	0.0789305
Poh0037110.1	1.28438	0.00012175	transcription factor family protein	Up	2.43521	0.0057837
Poh0037590.1	1.57476	5.8e-05	ABC transporter A family member 2 Short=ABC transporter ABCA.2 Short=AtABCA2 ABC2 homolog 1 OS=Arabidopsis thaliana (Mouse-ear cress) ORFNames=T23J7.60 PE=2	Up	2.97909	0.00324511
Poh0038150.1	1.8827	0.00559903	Gibberellin 20 oxidase 2 EC=1.14.11.- GA 20-oxidase 2 Gibberellin C-20 oxidase 2 OS=Arabidopsis thaliana (Mouse-ear cress) ORFNames=MIO24.5 PE=2	Up	3.67353	0.100895
Poh0038710.1	1.97975	0.0179183	Flavonoid 3'-monooxygenase EC=1.14.13.21 Cytochrome P450 75B1 Flavonoid 3'-hydroxylase Short=AtF3'H Protein TRANSPARENT TESTA 7 OS=Arabidopsis thaliana (Mouse-ear cress) ORFNames=F13G24.190 PE=1	Up	3.93671	0.219666
Poh0039510.1	2.41481	2.73e-19	E3 ubiquitin-protein ligase RZFP34 {ECO:0000305} EC=2.3.2.27 {ECO:0000269|PubMed:26508764} CHY zinc-finger and RING protein 1 {ECO:0000303|PubMed:26508764} RING zinc-finger protein 34 {ECO:0000305} RZFP34 protein homolog {ECO:0000303|PubMed:25002225} Short=AtRZPF34 {ECO:0000303|PubMed:25002225} OS=Arabidopsis thaliana (Mouse-ear cress) ORFNames=MRN17.15 {ECO:0000312|EMBL:BAB10613.1} PE=1	Up	5.33013	1.03e-15
Poh0040330.1	2.2826	0.00159878	Transcription factor SCREAM2 Basic helix-loop-helix protein 33 Short=AtbHLH33 Short=bHLH 33 Transcription factor EN 44 bHLH transcription factor bHLH033 OS=Arabidopsis thaliana (Mouse-ear cress) ORFNames=F13K23.12 PE=1	Up	4.86604	0.0416823
Poh0041980.1	1.20037	4.6e-06	Probable phospholipid hydroperoxide glutathione peroxidase 6, mitochondrial Short=AtGPX1 Short=PHGPx EC=1.11.1.12 Precursor OS=Arabidopsis thaliana (Mouse-ear cress) ORFNames=T5C23.30 PE=2	Up	2.29801	0.000406811
Poh0045330.1	1.00083	0.0253869	Peroxiredoxin-2E-1, chloroplastic EC=1.11.1.15 Peroxiredoxin IIE-1 Thioredoxin peroxidase 2E-1 Precursor OS=Oryza sativa subsp. japonica (Rice) ORFNames=OSJNBa0029G06.40, OSJNBa0072A21.9 PE=2	Up	2.00137	0.271773
Poh0047080.1	2.03364	0.00454971	3,9-dihydroxypterocarpan 6A-monooxygenase EC=1.14.13.28 Cytochrome P450 93A1 Dihydroxypterocarpan 6a-hydroxylase Short=D6aH OS=Glycine max (Soybean) (Glycine hispida) Name=CYP93A1 OrderedLocusNames=Glyma03g29950 PE=1	Up	4.12113	0.0871235
Poh0048460.1	3.22157	0.00159237	Acyl-coenzyme A oxidase 4, peroxisomal Short=AOX 4 EC=1.3.3.6 G6p Short-chain acyl-CoA oxidase Short=AtCX4 Short=AtG6 Short=SAOX OS=Arabidopsis thaliana (Mouse-ear cress) Name=ACX4 Synonyms=G6 OrderedLocusNames=At3g51840 ORFNames=ATEM1.9 PE=1	Up	9.19349	0.0415883
Poh0049050.1	2.11199	0.00150196	Peroxidase C1A EC=1.11.1.7 Precursor OS=Armoracia rusticana (Horseradish) (Armoracia laphatifolia) Name=PRXC1A Synonyms=HPRC1 PE=1	Up	4.32381	0.0400024
Poh0049620.1	1.31271	0.0120096	Peroxidase 53 Short=Atperox P53 EC=1.11.1.7 ATPA2 Precursor OS=Arabidopsis thaliana (Mouse-ear cress) ORFNames=MPH15.8 PE=1	Up	2.48604	0.168481
Poh0050880.1	2.82279	0.000779718	Auxin transporter-like protein 1 OS=Oryza sativa subsp. japonica (Rice) OsJ_04119 {ECO:0000312|EMBL:EEE55693.1} PE=2	Up	7.06669	0.0242023
Poh0050920.1	1.38862	0.01689	Auxin transporter-like protein 2 OS=Oryza sativa subsp. japonica (Rice) ORFNames=OSJNBb0012G21.5 PE=2	Up	2.61631	0.211431
Poh0051570.1	3.7148	9.64e-08	12-oxophytodienoate reductase 1 EC=1.3.1.42 12-oxophytodienoate-10,11-reductase 1 Short=OPDA-reductase 1 Short=OsOPR1 OS=Oryza sativa subsp. japonica (Rice) ORFNames=OsJ_20595, OSJNBb0024N18.13, P0537F07.35 PE=2	Up	13.1273	1.63e-05
Poh0051790.1	2.00896	0.000833383	Probable WRKY transcription factor 57 WRKY DNA-binding protein 57 OS=Arabidopsis thaliana (Mouse-ear cress) ORFNames=F10D13.1, F23O10.11 PE=2	Up	4.03319	0.0255106
Poh0051820.1	1.28151	2.2e-05	FAD binding domain	Up	2.43171	0.00147198
Poh0053150.1	2.76766	2.08e-18	Linoleate 13S-lipoxygenase 3-1, chloroplastic EC=1.13.11.12 Precursor OS=Solanum tuberosum (Potato) Name=LOX3.1 Synonyms=LOX-H3 PE=1	Up	6.81543	5.61e-15
Poh0056360.1	2.02795	0.00548149	ABC transporter G family member 42 {ECO:0000303|PubMed:18299247} Short=OsABCG42 {ECO:0000303|PubMed:18299247} Pleiotropic drug resistance protein 12 {ECO:0000303|PubMed:12644668, ECO:0000303|PubMed:16506311} Short=OsPDR12 {ECO:0000303|PubMed:16506311} OS=Oryza sativa subsp. japonica (Rice) P0458E11.3-2 {ECO:0000312|EMBL:BAD53546.1} PE=2	Up	4.07978	0.0992595
Poh0057850.1	4.89205	3.7e-11	Ethylene-responsive transcription factor ERF017 OS=Arabidopsis thaliana (Mouse-ear cress) Name=ERF017 OrderedLocusNames=At1g19210 ORFNames=T29M8.8 PE=2	Up	29.8306	1.8e-08
Poh0059960.1	3.98601	7.72e-10	Ethylene-responsive transcription factor ERF034 OS=Arabidopsis thaliana (Mouse-ear cress) ORFNames=T13E15.25, T14P1.26 PE=2	Up	15.825	2.64e-07
Poh0061020.1	2.28114	2.34e-10	ABC transporter G family member 36 Short=ABC transporter ABCG.36 Short=AtABCG36 Pleiotropic drug resistance protein 8 Protein PENETRATION 3 OS=Arabidopsis thaliana (Mouse-ear cress) ORFNames=F23H11.19 PE=1	Up	4.86178	9.49e-08
Poh0061050.1	5.81486	4.48e-12	Ethylene-responsive transcription factor ERF023 OS=Arabidopsis thaliana (Mouse-ear cress) Name=ERF023 OrderedLocusNames=At1g01250 ORFNames=F6F3.6 PE=2	Up	56.1054	2.95e-09
Poh0061420.1	2.68523	5.12e-08	L-ascorbate oxidase Short=ASO Short=Ascorbase EC=1.10.3.3 Precursor OS=Cucurbita maxima (Pumpkin) (Winter squash) Name=AAO PE=1	Up	6.42781	9.54e-06
Poh0064870.1	1.2435	4.04e-06	ABC transporter G family member 36 {ECO:0000303|PubMed:18299247} Short=OsABCG36 {ECO:0000303|PubMed:18299247} Pleiotropic drug resistance protein 9 {ECO:0000303|PubMed:12644668, ECO:0000303|PubMed:16506311} Short=OsPDR9 {ECO:0000303|PubMed:16506311} OS=Oryza sativa subsp. japonica (Rice) ECO:0000312|EMBL:BAD52521.1} PE=2	Up	2.36817	0.000364745
Poh0064880.1	1.32143	8.58e-05	Gibberellin 20 oxidase 1 EC=1.14.11.- GA 20-oxidase 1 Short=AtGA20ox1 Gibberellin C-20 oxidase 1 OS=Arabidopsis thaliana (Mouse-ear cress) OrderedLocusNames=At4g25420 ORFNames=T30C3.90 PE=2	Up	2.49844	0.0044534
Poh0066090.1	3.88155	1.39e-07	Cytochrome P450 CYP736A12 EC=1.14.-.- OS=Panax ginseng (Korean ginseng) PE=2	Up	14.787	2.17e-05
Poh0066670.1	3.76754	8.87e-08	Ethylene-responsive transcription factor ERF084 OS=Arabidopsis thaliana (Mouse-ear cress) Name=ERF084 OrderedLocusNames=At1g80580 ORFNames=T21F11.9 PE=2	Up	13.5512	1.54e-05
Poh0076660.1	2.14444	0.000103444	Probable WRKY transcription factor 57 WRKY DNA-binding protein 57 OS=Arabidopsis thaliana (Mouse-ear cress) ORFNames=F10D13.1, F23O10.11 PE=2	Up	4.42081	0.00510213
Poh0076820.1	1.71212	0.0272445	Putative Myb family transcription factor At1g14600 OS=Arabidopsis thaliana (Mouse-ear cress) OrderedLocusNames=At1g14600 ORFNames=T5E21.10 PE=2	Up	3.25968	0.284269
Poh0077300.1	1.46195	3.57e-06	12-oxophytodienoate reductase 7 EC=1.3.1.42 12-oxophytodienoate-10,11-reductase 7 Short=OPDA-reductase 7 Short=OsOPR7 OS=Oryza sativa subsp. japonica (Rice) ORFNames=OsJ_27573, P0493A04.35, P0690E03.3 PE=2	Up	2.7575	0.00032937
Poh0084510.1	1.51755	4.69e-05	FAD binding domain	Up	2.86408	0.00272332
Poh0085890.1	3.11667	4.13e-17	Linoleate 13S-lipoxygenase 3-1, chloroplastic EC=1.13.11.12 Precursor OS=Solanum tuberosum (Potato) Name=LOX3.1 Synonyms=LOX-H3 PE=1	Up	8.67212	8.16e-14
Poh0089980.1	2.1273	0.000188603	Probable linoleate 9S-lipoxygenase 4 EC=1.13.11.58 Root lipoxygenase OS=Solanum tuberosum (Potato) Name=LOX1.4 Synonyms=POTLX-2 PE=2	Up	4.36871	0.00816167
Poh0091320.1	1.03715	0.000377462	9-cis-epoxycarotenoid dioxygenase NCED3, chloroplastic {ECO:0000305} Short=OsNCED3 {ECO:0000312|EMBL:AAW21319.1} EC=1.13.11.51 {ECO:0000250|UniProtKB:O24592} Precursor OS=Oryza sativa subsp. japonica (Rice) ORFNames=OsJ_11896 {ECO:0000312|EMBL:EAZ27934.1} PE=2	Up	2.05189	0.0140567
Poh0093460.1	1.13151	0.010632	Ethylene-responsive transcription factor RAP2-11 Protein RELATED TO APETALA2 11 OS=Arabidopsis thaliana (Mouse-ear cress) ORFNames=T29J13.210 PE=2	Up	2.19088	0.155387
Poh0095290.1	1.16652	0.00610595	Small heat shock protein, chloroplastic Fragment OS=Glycine max (Soybean) (Glycine hispida) Name=HSP22 PE=2	Up	2.24331	0.10647
Poh0105140.1	1.26785	0.00288267	Cytochrome P450 94A1 EC=1.14.-.- P450-dependent fatty acid omega-hydroxylase OS=Vicia sativa (Spring vetch) (Tare) Name=CYP94A1 Synonyms=VAGH111 PE=2	Up	2.40823	0.0635796
Poh0106880.1	2.20354	0.00419459	Transcription factor ICE1 Basic helix-loop-helix protein 116 Short=AtbHLH116 Short=bHLH 116 Inducer of CBF expression 1 Transcription factor EN 45 Transcription factor SCREAM bHLH transcription factor bHLH116 OS=Arabidopsis thaliana (Mouse-ear cress) ORFNames=MDJ14.1, MLJ15.14 PE=1	Up	4.6409	0.0822045
Poh0108000.1	1.19579	0.00173367	Transcription factor TGA2.2 {ECO:0000305} OsNIF1 {ECO:0000312|EMBL:BAB72061.1} OsbZIP1 {ECO:0000303|Ref.1} bZIP transcription factor 28 {ECO:0000303|PubMed:18065552} Short=OsbZIP28 {ECO:0000303|PubMed:18065552} OS=Oryza sativa subsp. japonica (Rice) ORFNames=OsJ_10635 {ECO:0000312|EMBL:EEE58954.1} PE=1	Up	2.2919	0.0439994
Poh0109820.1	1.95685	0.0103516	Cytochrome P450 86B1 EC=1.14.-.- OS=Arabidopsis thaliana (Mouse-ear cress) Name=CYP86B1 OrderedLocusNames=At5g23190 ORFNames=MKD15.5 PE=2	Up	3.91466	0.152877
Poh0110440.1	2.87748	0.0024226	Ethylene-responsive transcription factor 1A Short=AtERF1A Ethylene-responsive element-binding factor 1A Short=EREBP-1A OS=Arabidopsis thaliana (Mouse-ear cress) ORFNames=dl4785w, FCAALL.123 PE=1	Up	7.29973	0.0558422
Poh0110450.1	1.59856	0.000195911	Ethylene-responsive transcription factor 1A Short=AtERF1A Ethylene-responsive element-binding factor 1A Short=EREBP-1A OS=Arabidopsis thaliana (Mouse-ear cress) ORFNames=dl4785w, FCAALL.123 PE=1	Up	3.02794	0.00836801
Poh0112250.1	1.00286	0.0465006	Auxin-responsive protein SAUR72 {ECO:0000305} Protein SMALL AUXIN UP RNA 72 {ECO:0000303|PubMed:12036261} OS=Arabidopsis thaliana (Mouse-ear cress) ORFNames=MBK21.21 {ECO:0000312|EMBL:BAB02427.1} PE=2	Up	2.00336	0.384352
Poh0112610.1	1.27147	0.00315036	12-oxophytodienoate reductase 1 EC=1.3.1.42 12-oxophytodienoate-10,11-reductase 1 Short=AtOPR1 Short=OPDA-reductase 1 FS-AT-I OS=Arabidopsis thaliana (Mouse-ear cress) Name=OPR1 OrderedLocusNames=At1g76680 ORFNames=F28O16.5 PE=1	Up	2.41392	0.0673748
Poh0112770.1	1.92526	0.00626983	Ethylene-responsive transcription factor ERF106 OS=Arabidopsis thaliana (Mouse-ear cress) Name=ERF106 OrderedLocusNames=At5g07580 ORFNames=MBK20.1, T2I1.290 PE=2	Up	3.81499	0.108625
Poh0112930.1	1.50669	0.00160386	Allene oxide synthase 1, chloroplastic {ECO:0000303|PubMed:12351632} Short=LeAOS1 {ECO:0000303|PubMed:12351632} EC=4.2.1.92 {ECO:0000305} Cytochrome P450 74A {ECO:0000305} Precursor OS=Solanum lycopersicum (Tomato) (Lycopersicon esculentum) {ECO:0000312|EnsemblPlants:Solyc04g079730.1.1} PE=2	Up	2.84087	0.0417045
Poh0114950.1	1.51562	0.0020843	Transcription factor MYB16 {ECO:0000305} Myb-related protein 16 {ECO:0000303|PubMed:11597504} Short=AtMYB16 {ECO:0000303|PubMed:11597504} Protein MIXTA homolog {ECO:0000303|PubMed:17376813} Short=AtMIXTA {ECO:0000303|PubMed:17376813} OS=Arabidopsis thaliana (Mouse-ear cress) ORFNames=F8M21_200 {ECO:0000312|EMBL:CAB89341.1} PE=2	Up	2.86059	0.0496663
Poh0116090.1	1.52416	6.31e-06	F-box protein At2g26850 OS=Arabidopsis thaliana (Mouse-ear cress) OrderedLocusNames=At2g26850 ORFNames=F12C20.11 PE=2	Up	2.87652	0.00052694
Poh0117410.1	1.43544	0.0165435	Gibberellin 20 oxidase 1 EC=1.14.11.- GA 20-oxidase 1 Short=AtGA20ox1 Gibberellin C-20 oxidase 1 OS=Arabidopsis thaliana (Mouse-ear cress) OrderedLocusNames=At4g25420 ORFNames=T30C3.90 PE=2	Up	2.70669	0.207972
Poh0117750.1	1.36174	0.00591508	ABC transporter G family member 28 Short=ABC transporter ABCG.28 Short=AtABCG28 Putative white-brown complex homolog protein 29 Short=AtWBC29 OS=Arabidopsis thaliana (Mouse-ear cress) ORFNames=MUP24.16 PE=3	Up	2.56907	0.104252
Poh0120290.1	2.22639	0.00113354	ABC transporter A family member 7 Short=ABC transporter ABCA.7 Short=AtABCA7 Probable ABC2 homolog 6 OS=Arabidopsis thaliana (Mouse-ear cress) ORFNames=T23J7.110 PE=3	Up	4.70643	0.032124
Poh0121980.1	2.54328	0.000162052	Probable WRKY transcription factor 72 WRKY DNA-binding protein 72 OS=Arabidopsis thaliana (Mouse-ear cress) Name=WRKY72 OrderedLocusNames=At5g15130 ORFNames=F8M21.20 PE=2	Up	5.82363	0.00733391
Poh0123370.1	4.4691	5.49e-06	Acyl-coenzyme A oxidase 4, peroxisomal Short=AOX 4 EC=1.3.3.6 G6p Short-chain acyl-CoA oxidase Short=AtCX4 Short=AtG6 Short=SAOX OS=Arabidopsis thaliana (Mouse-ear cress) Name=ACX4 Synonyms=G6 OrderedLocusNames=At3g51840 ORFNames=ATEM1.9 PE=1	Up	22.6856	0.000469339
Poh0123620.1	3.75919	1e-06	Trans-cinnamate 4-monooxygenase EC=1.14.13.11 Cinnamic acid 4-hydroxylase Short=C4H Short=CA4H Cytochrome P450 73 Cytochrome P450C4H OS=Populus tremuloides (Quaking aspen) Name=CYP73A13 PE=2	Up	13.7545	0.000117926
Poh0125180.1	1.22114	0.0313881	Probable WRKY transcription factor 12 WRKY DNA-binding protein 12 OS=Arabidopsis thaliana (Mouse-ear cress) Name=WRKY12 OrderedLocusNames=At2g44745 ORFNames=F16B22.46 PE=2	Up	2.33167	0.307888
Poh0127130.1	2.25855	0.00107361	Cytochrome P450 85A1 EC=1.14.-.- C6-oxidase Dwarf protein OsDWARF OS=Oryza sativa subsp. japonica (Rice) ORFNames=OJ1519_A12.12, OsJNBa0015G17.1 PE=1	Up	4.77743	0.0307787
Poh0127610.1	1.90714	5.72e-05	F-box/kelch-repeat protein SKIP20 SKP1-interacting partner 20 OS=Arabidopsis thaliana (Mouse-ear cress) Name=SKIP20 OrderedLocusNames=At3g59940 ORFNames=F24G16.210 PE=1	Up	3.74909	0.00320993
Poh0130640.1	1.00475	0.0340773	drought-induced protein	Up	2.00732	0.323489
Poh0132150.1	1.14946	0.00544203	ABC transporter G family member 11 Short=ABC transporter ABCG.11 Short=AtABCG11 Protein CUTICULAR DEFECT AND ORGAN FUSION 1 Protein DESPERADO Protein PERMEABLE LEAVES 1 White-brown complex homolog protein 11 Short=AtWBC11 OS=Arabidopsis thaliana (Mouse-ear cress) OrderedLocusNames=At1g17840 ORFNames=F2H15.7 PE=1	Up	2.21718	0.0987333
Poh0133760.1	4.57528	6.62e-07	Dehydration-responsive element-binding protein 2E Short=OsDREB2E OS=Oryza sativa subsp. japonica (Rice) OrderedLocusNames=Os03g0174400, LOC_Os03g07830 PE=2	Up	23.8718	8.35e-05
Poh0133910.1	2.51235	6.37e-07	Ethylene-responsive transcription factor ERF039 OS=Arabidopsis thaliana (Mouse-ear cress) Name=ERF039 OrderedLocusNames=At4g16750 ORFNames=dl4400c, FCAALL.19 PE=2	Up	5.70537	8.24e-05
Poh0138720.1	1.0297	0.00956535	E3 ubiquitin-protein ligase AIP2 EC=2.3.2.27 {ECO:0000269|PubMed:15644464} ABI3-interacting protein 2 RING-type E3 ubiquitin transferase AIP2 {ECO:0000305} OS=Arabidopsis thaliana (Mouse-ear cress) Name=AIP2 OrderedLocusNames=At5g20910 ORFNames=F22D1.80 PE=1	Up	2.04179	0.144814
Poh0138940.1	1.60441	0.0165156	Allene oxide cyclase, chloroplastic {ECO:0000303|Ref.1} Short=OsAOC {ECO:0000305} EC=5.3.99.6 {ECO:0000250|UniProtKB:Q75KD7} Precursor OS=Oryza sativa subsp. indica (Rice) ORFNames=OsI_12194 {ECO:0000312|EMBL:EAY90593.1} PE=2	Up	3.02761	0.207709
Poh0139630.1	3.53501	4.89e-12	Trans-cinnamate 4-monooxygenase EC=1.14.13.11 Cinnamic acid 4-hydroxylase Short=C4H Short=CA4H Cytochrome P450 73 Cytochrome P450C4H OS=Populus tremuloides (Quaking aspen) Name=CYP73A13 PE=2	Up	11.5911	3.15e-09
Poh0143040.1	1.93757	1.13e-06	ABC transporter B family member 11 Short=ABC transporter ABCB.11 Short=AtABCB11 Multidrug resistance protein 8 P-glycoprotein 11 OS=Arabidopsis thaliana (Mouse-ear cress) ORFNames=T14P4.15 PE=2	Up	3.82535	0.000129545
Poh0143500.1	1.68766	0.00030992	Ethylene-responsive transcription factor 1A Short=AtERF1A Ethylene-responsive element-binding factor 1A Short=EREBP-1A OS=Arabidopsis thaliana (Mouse-ear cress) ORFNames=dl4785w, FCAALL.123 PE=1	Up	3.2199	0.012136
Poh0144710.1	1.20413	0.0250154	Transcription factor KUA1 {ECO:0000303|PubMed:24806884} Myb-related protein H {ECO:0000303|PubMed:23888064} Short=AtMYBH {ECO:0000303|PubMed:23888064} Short=AtMYBS3 {ECO:0000303|PubMed:25920996} Short=MYBS3-homolg protein {ECO:0000303|PubMed:25920996} Protein KUODA1 {ECO:0000303|PubMed:24806884} OS=Arabidopsis thaliana (Mouse-ear cress) ORFNames=MQL5.25 {ECO:0000312|EMBL:BAA97173.1} PE=1	Up	2.30388	0.269648
Poh0149330.1	3.16717	3.08e-08	Ethylene-responsive transcription factor ERF023 OS=Arabidopsis thaliana (Mouse-ear cress) Name=ERF023 OrderedLocusNames=At1g01250 ORFNames=F6F3.6 PE=2	Up	8.92084	6.58e-06
Poh0149850.1	1.46112	7.67e-05	Transcription factor HEC2 Basic helix-loop-helix protein 37 Short=AtbHLH37 Short=bHLH 37 Protein HECATE 2 Transcription factor EN 117 bHLH transcription factor bHLH037 OS=Arabidopsis thaliana (Mouse-ear cress) ORFNames=F11C1.170 PE=1	Up	2.74918	0.00407495
Poh0150450.1	1.84225	0.000108158	Probable WRKY transcription factor 57 WRKY DNA-binding protein 57 OS=Arabidopsis thaliana (Mouse-ear cress) ORFNames=F10D13.1, F23O10.11 PE=2	Up	3.59759	0.00526457
Poh0152510.1	4.57068	5.17e-09	Ethylene-responsive transcription factor ERF113 Protein RELATED TO AP2 6L {ECO:0000305} OS=Arabidopsis thaliana (Mouse-ear cress) OrderedLocusNames=At5g13330 ORFNames=T31B5.150 PE=2	Up	23.8824	1.36e-06
Poh0154820.1	1.01026	0.00414564	Transcription factor bHLH49 Basic helix-loop-helix protein 49 Short=AtbHLH49 Short=bHLH 49 Protein ACTIVATOR FOR CELL ELONGATION 1 Transcription factor EN 82 bHLH transcription factor bHLH049 OS=Arabidopsis thaliana (Mouse-ear cress) ORFNames=T6L1.10 PE=1	Up	2.01349	0.0815455
Poh0157850.1	3.09673	6.44e-07	ABC transporter G family member 36 {ECO:0000303|PubMed:18299247} Short=OsABCG36 {ECO:0000303|PubMed:18299247} Pleiotropic drug resistance protein 9 {ECO:0000303|PubMed:12644668, ECO:0000303|PubMed:16506311} Short=OsPDR9 {ECO:0000303|PubMed:16506311} OS=Oryza sativa subsp. japonica (Rice) ECO:0000312|EMBL:BAD52521.1} PE=2	Up	8.55531	8.27e-05
Poh0159410.1	1.45357	0.018449	F-box/kelch-repeat protein At3g61590 OS=Arabidopsis thaliana (Mouse-ear cress) OrderedLocusNames=At3g61590 ORFNames=F2A19.190 PE=1	Up	2.74093	0.223582
Poh0163650.1	1.14904	0.0170122	Cytochrome P450 703A2 {ECO:0000303|PubMed:17496121} EC=1.14.13.206 {ECO:0000269|PubMed:17496121} Protein DEFECTIVE IN EXINE FORMATION 2 {ECO:0000303|PubMed:17496121} OS=Arabidopsis thaliana (Mouse-ear cress) OrderedLocusNames=At1g01280 ORFNames=F6F3.8 PE=1	Up	2.21703	0.212423
Poh0164220.1	1.36974	0.00503286	Dehydration-responsive element-binding protein 1C Short=Protein DREB1C Protein C-repeat-binding factor 1 OS=Oryza sativa subsp. indica (Rice) Name=DREB1C Synonyms=CBF1, ERF26 ORFNames=OsI_020719 PE=3	Up	2.59113	0.0938886
Poh0165530.1	4.23187	2.81e-05	Dehydration-responsive element-binding protein 2E Short=OsDREB2E OS=Oryza sativa subsp. japonica (Rice) OrderedLocusNames=Os03g0174400, LOC_Os03g07830 PE=2	Up	18.4877	0.00182139
Poh0165710.1	2.45782	3.35e-07	Ethylene-responsive transcription factor ERF024 OS=Arabidopsis thaliana (Mouse-ear cress) Name=ERF024 OrderedLocusNames=At2g36450 ORFNames=F1O11.8 PE=2	Up	5.49341	4.66e-05
Poh0167060.1	1.01934	0.0148079	Aquaporin SIP1-1 OsSIP1;1 Small basic intrinsic protein 1-1 OS=Oryza sativa subsp. japonica (Rice) ORFNames=OsJ_000627, P0666G04.23-1, P0666G04.23-2 PE=2	Up	2.02835	0.194139
Poh0170780.1	2.82338	1.8e-11	Trans-cinnamate 4-monooxygenase EC=1.14.13.11 Cinnamic acid 4-hydroxylase Short=C4H Short=CA4H Cytochrome P450 73 Cytochrome P450C4H OS=Populus kitakamiensis (Aspen) (Populus sieboldii x Populus grandidentata) Name=CYP73A16 Synonyms=CYP73 PE=2	Up	7.07887	9.73e-09
Poh0171520.1	2.17354	8.04e-06	Allene oxide cyclase, chloroplastic {ECO:0000303|Ref.1} Short=OsAOC {ECO:0000305} EC=5.3.99.6 {ECO:0000250|UniProtKB:Q75KD7} Precursor OS=Oryza sativa subsp. indica (Rice) ORFNames=OsI_12194 {ECO:0000312|EMBL:EAY90593.1} PE=2	Up	4.49737	0.000650519
Poh0173840.1	1.48438	0.00176321	Cytochrome P450 704B1 Long-chain fatty acid omega-hydroxylase EC=1.14.13.205 {ECO:0000269|PubMed:19700560} OS=Arabidopsis thaliana (Mouse-ear cress) Name=CYP704B1 OrderedLocusNames=At1g69500 ORFNames=F10D13.15 PE=1	Up	2.79813	0.0444828
Poh0175790.1	1.07396	0.000664268	transcription factor family protein	Up	2.10488	0.0214966
Poh0176910.1	2.61315	0.000602404	Gibberellin 20 oxidase 1 EC=1.14.11.- GA 20-oxidase 1 Short=AtGA20ox1 Gibberellin C-20 oxidase 1 OS=Arabidopsis thaliana (Mouse-ear cress) OrderedLocusNames=At4g25420 ORFNames=T30C3.90 PE=2	Up	6.07009	0.0200867
Poh0178950.1	1.98376	0.0129921	Transcription factor SCREAM2 Basic helix-loop-helix protein 33 Short=AtbHLH33 Short=bHLH 33 Transcription factor EN 44 bHLH transcription factor bHLH033 OS=Arabidopsis thaliana (Mouse-ear cress) ORFNames=F13K23.12 PE=1	Up	3.95812	0.177649
Poh0179520.1	2.6562	0.000488579	F-box/kelch-repeat protein At3g24760 OS=Arabidopsis thaliana (Mouse-ear cress) OrderedLocusNames=At3g24760 ORFNames=K7P8.5 PE=2	Up	6.27093	0.017225
Poh0180010.1	1.61486	0.00176202	Putative B3 domain-containing protein Os04g0676650 OS=Oryza sativa subsp. japonica (Rice) ORFNames=OSJNBa0064G10.7 PE=3	Up	3.06316	0.0444828
Poh0180560.1	2.19678	0.00718905	Ethylene-responsive transcription factor ERF017 OS=Arabidopsis thaliana (Mouse-ear cress) Name=ERF017 OrderedLocusNames=At1g19210 ORFNames=T29M8.8 PE=2	Up	4.54519	0.11932
Poh0180790.1	1.70241	5.69e-10	Probable phospholipid hydroperoxide glutathione peroxidase 6, mitochondrial Short=AtGPX1 Short=PHGPx EC=1.11.1.12 Precursor OS=Arabidopsis thaliana (Mouse-ear cress) ORFNames=T5C23.30 PE=2	Up	3.25485	2.06e-07
Poh0186960.1	1.73202	0.0115024	Allene oxide synthase, chloroplastic EC=4.2.1.92 Cytochrome P450 74A Hydroperoxide dehydrase Precursor OS=Linum usitatissimum (Flax) (Linum humile) Name=CYP74A Synonyms=CYP74 PE=1	Up	3.31074	0.163768
Poh0187060.1	1.30717	0.000538458	Transcription factor bHLH71 Basic helix-loop-helix protein 71 Short=AtbHLH71 Short=bHLH 71 Transcription factor EN 17 bHLH transcription factor bHLH071 OS=Arabidopsis thaliana (Mouse-ear cress) ORFNames=MZA15.10 PE=1	Up	2.47583	0.0185168
Poh0187800.1	1.22283	0.000396341	Transcription factor MYB16 {ECO:0000305} Myb-related protein 16 {ECO:0000303|PubMed:11597504} Short=AtMYB16 {ECO:0000303|PubMed:11597504} Protein MIXTA homolog {ECO:0000303|PubMed:17376813} Short=AtMIXTA {ECO:0000303|PubMed:17376813} OS=Arabidopsis thaliana (Mouse-ear cress) ORFNames=F8M21_200 {ECO:0000312|EMBL:CAB89341.1} PE=2	Up	2.33434	0.0145405
Poh0188280.1	1.63887	0.000872996	F-box protein At1g78280 OS=Arabidopsis thaliana (Mouse-ear cress) OrderedLocusNames=At1g78280 ORFNames=F3F9.18 PE=2	Up	3.11313	0.0264113
Poh0197470.1	1.65608	2.07e-05	Protein DETOXIFICATION 16 {ECO:0000303|PubMed:11739388} Short=AtDTX16 {ECO:0000303|PubMed:11739388} Multidrug and toxic compound extrusion protein 16 {ECO:0000305} Short=MATE protein 16 {ECO:0000305} OS=Arabidopsis thaliana (Mouse-ear cress) ORFNames=K24M7.20 {ECO:0000312|EMBL:BAB10542.1} PE=2	Up	3.15067	0.00140928
Poh0205200.1	3.21341	5.25e-11	Cytochrome P450 84A1 EC=1.14.-.- Ferulate-5-hydroxylase Short=F5H OS=Arabidopsis thaliana (Mouse-ear cress) ORFNames=F23E13.110 PE=1	Up	9.26997	2.51e-08
Poh0205390.1	2.45468	0.00585431	Ethylene-responsive transcription factor RAP2-9 Protein RELATED TO APETALA2 9 OS=Arabidopsis thaliana (Mouse-ear cress) ORFNames=F15N16.2 PE=2	Up	5.41184	0.103496
Poh0205540.1	2.20221	2.53e-06	F-box protein At1g78280 OS=Arabidopsis thaliana (Mouse-ear cress) OrderedLocusNames=At1g78280 ORFNames=F3F9.18 PE=2	Up	4.6015	0.00025463
Poh0208710.1	1.25455	0.00861992	Transcription factor bHLH71 Basic helix-loop-helix protein 71 Short=AtbHLH71 Short=bHLH 71 Transcription factor EN 17 bHLH transcription factor bHLH071 OS=Arabidopsis thaliana (Mouse-ear cress) ORFNames=MZA15.10 PE=1	Up	2.38675	0.134768
Poh0208790.1	2.23869	0.000490958	Allene oxide synthase, chloroplastic EC=4.2.1.92 Cytochrome P450 74A Hydroperoxide dehydrase Precursor OS=Linum usitatissimum (Flax) (Linum humile) Name=CYP74A Synonyms=CYP74 PE=1	Up	4.71907	0.0172639
Poh0213380.1	1.15102	0.00435918	Peroxidase C1A EC=1.11.1.7 Precursor OS=Armoracia rusticana (Horseradish) (Armoracia laphatifolia) Name=PRXC1A Synonyms=HPRC1 PE=1	Up	2.22087	0.0846229
Poh0213470.1	1.03681	0.019282	Cytochrome P450 93A3 EC=1.14.-.- Cytochrome P450 CP5 OS=Glycine max (Soybean) (Glycine hispida) Name=CYP93A3 PE=2	Up	2.05265	0.229272
Poh0216490.1	1.31591	0.0178185	Putative 12-oxophytodienoate reductase 11 EC=1.3.1.- OPDA-reductase 11 Short=OsOPR11 OS=Oryza sativa subsp. japonica (Rice) Name=OPR11 Synonyms=OPR3 ORFNames=OsJ_20711 PE=2	Up	2.48999	0.218896
Poh0217290.1	1.01676	0.0395399	Peroxiredoxin-2E-1, chloroplastic EC=1.11.1.15 Peroxiredoxin IIE-1 Thioredoxin peroxidase 2E-1 Precursor OS=Oryza sativa subsp. japonica (Rice) ORFNames=OSJNBa0029G06.40, OSJNBa0072A21.9 PE=2	Up	2.0235	0.352629
Poh0217380.1	2.39035	1.98e-12	Allene oxide cyclase, chloroplastic {ECO:0000303|Ref.1} Short=OsAOC {ECO:0000305} EC=5.3.99.6 {ECO:0000250|UniProtKB:Q75KD7} Precursor OS=Oryza sativa subsp. indica (Rice) ORFNames=OsI_12194 {ECO:0000312|EMBL:EAY90593.1} PE=2	Up	5.24467	1.43e-09
Poh0217690.1	1.11087	0.0149337	Cytochrome P450 704B1 Long-chain fatty acid omega-hydroxylase EC=1.14.13.205 {ECO:0000269|PubMed:19700560} OS=Arabidopsis thaliana (Mouse-ear cress) Name=CYP704B1 OrderedLocusNames=At1g69500 ORFNames=F10D13.15 PE=1	Up	2.1601	0.195271
Poh0218400.1	1.49284	1.56e-05	Peroxidase 53 Short=Atperox P53 EC=1.11.1.7 ATPA2 Precursor OS=Arabidopsis thaliana (Mouse-ear cress) ORFNames=MPH15.8 PE=1	Up	2.81194	0.00112708
Poh0219930.1	4.97445	5.72e-12	12-oxophytodienoate reductase 7 EC=1.3.1.42 12-oxophytodienoate-10,11-reductase 7 Short=OPDA-reductase 7 Short=OsOPR7 OS=Oryza sativa subsp. japonica (Rice) ORFNames=OsJ_27573, P0493A04.35, P0690E03.3 PE=2	Up	31.4138	3.61e-09
Poh0220890.1	4.99191	1.4e-11	Ethylene-responsive transcription factor ERF023 OS=Arabidopsis thaliana (Mouse-ear cress) Name=ERF023 OrderedLocusNames=At1g01250 ORFNames=F6F3.6 PE=2	Up	31.8142	8.16e-09
Poh0220910.1	1.23739	9.96e-05	ABC transporter G family member 36 Short=ABC transporter ABCG.36 Short=AtABCG36 Pleiotropic drug resistance protein 8 Protein PENETRATION 3 OS=Arabidopsis thaliana (Mouse-ear cress) ORFNames=F23H11.19 PE=1	Up	2.3592	0.00498962
Poh0222210.1	3.17942	3.87e-08	Ethylene-responsive transcription factor ERF034 OS=Arabidopsis thaliana (Mouse-ear cress) ORFNames=T13E15.25, T14P1.26 PE=2	Up	9.05951	7.6e-06
Poh0222480.1	3.7231	5.23e-06	Chalcone synthase EC=2.3.1.74 Naringenin-chalcone synthase OS=Hypericum androsaemum (Tutsan) PE=1	Up	13.0312	0.000456047
Poh0224180.1	4.722	3.64e-10	Ethylene-responsive transcription factor ERF017 OS=Arabidopsis thaliana (Mouse-ear cress) Name=ERF017 OrderedLocusNames=At1g19210 ORFNames=T29M8.8 PE=2	Up	26.3451	1.4e-07
Poh0225590.1	1.34193	0.0348693	ABC transporter G family member 42 {ECO:0000303|PubMed:18299247} Short=OsABCG42 {ECO:0000303|PubMed:18299247} Pleiotropic drug resistance protein 12 {ECO:0000303|PubMed:12644668, ECO:0000303|PubMed:16506311} Short=OsPDR12 {ECO:0000303|PubMed:16506311} OS=Oryza sativa subsp. japonica (Rice) P0458E11.3-2 {ECO:0000312|EMBL:BAD53546.1} PE=2	Up	2.53526	0.328006
Poh0227030.1	3.41656	0.000577735	Probable WRKY transcription factor 31 WRKY DNA-binding protein 31 OS=Arabidopsis thaliana (Mouse-ear cress) Name=WRKY31 OrderedLocusNames=At4g22070 ORFNames=F1N20.170 PE=2	Up	10.5867	0.0194391
Poh0229380.1	3.61962	2.65e-18	Trans-cinnamate 4-monooxygenase EC=1.14.13.11 Cinnamic acid 4-hydroxylase Short=C4H Short=CA4H Cytochrome P450 73 Cytochrome P450C4H OS=Populus kitakamiensis (Aspen) (Populus sieboldii x Populus grandidentata) Name=CYP73A16 Synonyms=CYP73 PE=2	Up	12.3141	6.54e-15
Poh0230040.1	1.44753	0.021947	Trans-cinnamate 4-monooxygenase EC=1.14.13.11 Cinnamic acid 4-hydroxylase Short=C4H Short=CA4H Cytochrome P450 73 Cytochrome P450C4H OS=Glycyrrhiza echinata (Licorice) Name=CYP73A14 Synonyms=CYP73 PE=2	Up	2.73142	0.249454
Poh0230060.1	1.16672	0.000614979	Flavone 3'-O-methyltransferase 1 Short=AtOMT1 EC=2.1.1.42 Acetylserotonin O-methyltransferase OMT1 {ECO:0000305} EC=2.1.1.4 {ECO:0000269|PubMed:25039887} Caffeate O-methyltransferase 1 EC=2.1.1.68 Quercetin 3'-O-methyltransferase 1 OS=Arabidopsis thaliana (Mouse-ear cress) ORFNames=K18G13.3 PE=1	Up	2.24633	0.0203776
Poh0230470.1	1.25939	0.0227292	Probable WRKY transcription factor 12 WRKY DNA-binding protein 12 OS=Arabidopsis thaliana (Mouse-ear cress) Name=WRKY12 OrderedLocusNames=At2g44745 ORFNames=F16B22.46 PE=2	Up	2.39981	0.254923
Poh0231250.1	1.21018	9.92e-05	Peroxidase 53 Short=Atperox P53 EC=1.11.1.7 ATPA2 Precursor OS=Arabidopsis thaliana (Mouse-ear cress) ORFNames=MPH15.8 PE=1	Up	2.31358	0.00498962
Poh0232670.1	5.267	1.72e-07	Cytochrome P450 85A1 EC=1.14.-.- C6-oxidase Dwarf protein OsDWARF OS=Oryza sativa subsp. japonica (Rice) ORFNames=OJ1519_A12.12, OsJNBa0015G17.1 PE=1	Up	38.3168	2.59e-05
Poh0234000.1	2.05567	0.00013963	Allene oxide synthase, chloroplastic EC=4.2.1.92 Cytochrome P450 74A Hydroperoxide dehydrase Precursor OS=Linum usitatissimum (Flax) (Linum humile) Name=CYP74A Synonyms=CYP74 PE=1	Up	4.16543	0.00647738
Poh0242650.1	3.70009	9.17e-17	Transcription factor bHLH130 Basic helix-loop-helix protein 130 Short=AtbHLH130 Short=bHLH 130 Transcription factor EN 69 bHLH transcription factor bHLH130 OS=Arabidopsis thaliana (Mouse-ear cress) ORFNames=T24P15.19 PE=1	Up	12.9967	1.6e-13
Poh0243640.1	2.31863	0.000372355	Linoleate 9S-lipoxygenase A EC=1.13.11.58 Lipoxygenase A OS=Solanum lycopersicum (Tomato) (Lycopersicon esculentum) Name=LOX1.1 Synonyms=LOXA PE=2	Up	4.98438	0.0139189
Poh0251140.1	1.61066	0.00989944	bHLH-MYC and R2R3-MYB transcription factors N-terminal	Up	3.05759	0.147797
Poh0256260.1	3.84925	0.000107687	Cytochrome P450 72A15 EC=1.14.-.- OS=Arabidopsis thaliana (Mouse-ear cress) Name=CYP72A15 OrderedLocusNames=At3g14690 ORFNames=MIE1.20 PE=2	Up	14.1762	0.00525891
Poh0267030.1	3.74162	4.57e-05	Ethylene-responsive transcription factor ERF112 OS=Arabidopsis thaliana (Mouse-ear cress) Name=ERF112 OrderedLocusNames=At2g33710 ORFNames=T1B8.3 PE=1	Up	13.2099	0.00266417
Poh0270550.1	1.70882	0.00430414	Chalcone synthase EC=2.3.1.74 Naringenin-chalcone synthase OS=Equisetum arvense (Field horsetail) (Common horsetail) Name=CHS PE=2	Up	3.26889	0.0840045
Poh0270570.1	1.65692	0.0065085	E3 ubiquitin-protein ligase ATL6 EC=2.3.2.27 {ECO:0000269|PubMed:15644464} RING-H2 finger protein ATL6 RING-type E3 ubiquitin transferase ATL6 {ECO:0000305} Precursor OS=Arabidopsis thaliana (Mouse-ear cress) Name=ATL6 OrderedLocusNames=At3g05200 ORFNames=T12H1.17 PE=1	Up	3.15316	0.111699
Poh0272910.1	3.23148	2.29e-06	ABC transporter G family member 31 Short=ABC transporter ABCG.31 Short=AtABCG31 Pleiotropic drug resistance protein 3 OS=Arabidopsis thaliana (Mouse-ear cress) ORFNames=F23F1.14 PE=1	Up	9.39321	0.000236232
Poh0276130.1	1.04119	0.00350386	Cytokinin dehydrogenase 1 EC=1.5.99.12 Cytokinin oxidase 1 Short=AtCKX1 Short=CKO 1 Precursor OS=Arabidopsis thaliana (Mouse-ear cress) Name=CKX1 OrderedLocusNames=At2g41510 ORFNames=T32G6.3 PE=1	Up	2.05821	0.0727346
Poh0280330.1	1.06593	0.0332422	Cationic peroxidase SPC4 EC=1.11.1.7 Precursor OS=Sorghum bicolor (Sorghum) (Sorghum vulgare) OrderedLocusNames=Sb03g046810 PE=1	Up	2.09248	0.319013
Poh0282490.1	1.09326	0.022014	Stress enhanced protein 2, chloroplastic {ECO:0000305} Precursor OS=Arabidopsis thaliana (Mouse-ear cress) ORFNames=F7D8.29 PE=2	Up	2.13469	0.250023
Poh0282910.1	1.45465	0.00366394	Acyl-coenzyme A oxidase 2, peroxisomal Short=AOX 2 EC=1.3.3.6 Long-chain acyl-CoA oxidase Short=AtCX2 Precursor OS=Arabidopsis thaliana (Mouse-ear cress) Name=ACX2 OrderedLocusNames=At5g65110 ORFNames=MQN23.4 PE=1	Up	2.7391	0.0751628
Poh0283250.1	1.6898	0.00231444	Gibberellin 2-beta-dioxygenase 8 EC=1.14.11.13 GA 2-oxidase 8 Gibberellin 2-beta-hydroxylase 8 Gibberellin 2-oxidase 8 OS=Arabidopsis thaliana (Mouse-ear cress) Name=GA2OX8 OrderedLocusNames=At4g21200 ORFNames=F7J7.140 PE=1	Up	3.22105	0.0537672
Poh0285230.1	2.33756	7.89e-12	Allene oxide cyclase, chloroplastic {ECO:0000303|Ref.1} Short=OsAOC {ECO:0000305} EC=5.3.99.6 {ECO:0000250|UniProtKB:Q75KD7} Precursor OS=Oryza sativa subsp. indica (Rice) ORFNames=OsI_12194 {ECO:0000312|EMBL:EAY90593.1} PE=2	Up	5.05707	4.81e-09
Poh0285280.1	2.17846	7.42e-08	Ethylene-responsive transcription factor ERF034 OS=Arabidopsis thaliana (Mouse-ear cress) ORFNames=T13E15.25, T14P1.26 PE=2	Up	4.52827	1.33e-05
Poh0286330.1	1.15532	0.0245964	9-cis-epoxycarotenoid dioxygenase NCED3, chloroplastic {ECO:0000305} Short=OsNCED3 {ECO:0000312|EMBL:AAW21319.1} EC=1.13.11.51 {ECO:0000250|UniProtKB:O24592} Precursor OS=Oryza sativa subsp. japonica (Rice) ORFNames=OsJ_11896 {ECO:0000312|EMBL:EAZ27934.1} PE=2	Up	2.22737	0.267368
Poh0286340.1	3.02873	0.000992192	E3 ubiquitin-protein ligase ATL6 EC=2.3.2.27 {ECO:0000269|PubMed:15644464} RING-H2 finger protein ATL6 RING-type E3 ubiquitin transferase ATL6 {ECO:0000305} Precursor OS=Arabidopsis thaliana (Mouse-ear cress) Name=ATL6 OrderedLocusNames=At3g05200 ORFNames=T12H1.17 PE=1	Up	8.11449	0.0288915
Poh0288430.1	1.12928	0.0197903	18.1 kDa class I heat shock protein HSP 18.1 OS=Pisum sativum (Garden pea) Name=HSP18.1 PE=1	Up	2.18637	0.232887
Poh0292180.1	1.36281	0.044231	Linoleate 9S-lipoxygenase A EC=1.13.11.58 Lipoxygenase A OS=Solanum lycopersicum (Tomato) (Lycopersicon esculentum) Name=LOX1.1 Synonyms=LOXA PE=2	Up	2.57148	0.373331
Poh0293110.1	3.53394	9.04e-16	Transcription factor bHLH130 Basic helix-loop-helix protein 130 Short=AtbHLH130 Short=bHLH 130 Transcription factor EN 69 bHLH transcription factor bHLH130 OS=Arabidopsis thaliana (Mouse-ear cress) ORFNames=T24P15.19 PE=1	Up	11.5813	1.28e-12
Poh0294530.1	1.55221	0.000121034	Protein DETOXIFICATION 16 {ECO:0000303|PubMed:11739388} Short=AtDTX16 {ECO:0000303|PubMed:11739388} Multidrug and toxic compound extrusion protein 16 {ECO:0000305} Short=MATE protein 16 {ECO:0000305} OS=Arabidopsis thaliana (Mouse-ear cress) ORFNames=K24M7.20 {ECO:0000312|EMBL:BAB10542.1} PE=2	Up	2.93273	0.00576819
Poh0296400.1	1.33408	8.98e-05	Transcription factor bHLH66 Basic helix-loop-helix protein 66 Short=AtbHLH66 Short=bHLH 66 Transcription factor EN 95 bHLH transcription factor bHLH066 OS=Arabidopsis thaliana (Mouse-ear cress) ORFNames=F27D4.17 PE=1	Up	2.52098	0.00463857
Poh0301620.1	1.20411	0.0159042	Putative 12-oxophytodienoate reductase 11 EC=1.3.1.- OPDA-reductase 11 Short=OsOPR11 OS=Oryza sativa subsp. japonica (Rice) Name=OPR11 Synonyms=OPR3 ORFNames=OsJ_20711 PE=2	Up	2.31175	0.203649
Poh0306480.1	1.8979	6.51e-07	Flavonoid 3',5'-hydroxylase 1 Short=F3'5'H EC=1.14.13.88 CYPLXXVA1 Cytochrome P450 75A1 OS=Petunia hybrida (Petunia) Name=CYP75A1 Synonyms=HF1 PE=2	Up	3.72658	8.29e-05
Poh0311510.1	2.44143	3.82e-09	Gibberellin 20 oxidase 1 EC=1.14.11.- GA 20-oxidase 1 Short=AtGA20ox1 Gibberellin C-20 oxidase 1 OS=Arabidopsis thaliana (Mouse-ear cress) OrderedLocusNames=At4g25420 ORFNames=T30C3.90 PE=2	Up	5.44157	1.05e-06
Poh0311520.1	1.71784	3.64e-09	ABC transporter G family member 36 {ECO:0000303|PubMed:18299247} Short=OsABCG36 {ECO:0000303|PubMed:18299247} Pleiotropic drug resistance protein 9 {ECO:0000303|PubMed:12644668, ECO:0000303|PubMed:16506311} Short=OsPDR9 {ECO:0000303|PubMed:16506311} OS=Oryza sativa subsp. japonica (Rice) ECO:0000312|EMBL:BAD52521.1} PE=2	Up	3.28932	1.02e-06
Poh0313410.1	2.20271	0.000216926	L-ascorbate oxidase Short=ASO Short=Ascorbase EC=1.10.3.3 Precursor OS=Cucurbita maxima (Pumpkin) (Winter squash) Name=AAO PE=1	Up	4.60143	0.00900606
Poh0315130.1	1.4588	0.00104988	ABC transporter B family member 11 Short=ABC transporter ABCB.11 Short=AtABCB11 Multidrug resistance protein 8 P-glycoprotein 11 OS=Arabidopsis thaliana (Mouse-ear cress) ORFNames=T14P4.15 PE=2	Up	2.74477	0.0301859
Poh0315580.1	1.85285	5.44e-06	Ethylene-responsive transcription factor 1A Short=AtERF1A Ethylene-responsive element-binding factor 1A Short=EREBP-1A OS=Arabidopsis thaliana (Mouse-ear cress) ORFNames=dl4785w, FCAALL.123 PE=1	Up	3.61146	0.000465659
Poh0318530.1	1.26225	0.00842269	E3 ubiquitin-protein ligase RGLG2 {ECO:0000305} EC=2.3.2.27 {ECO:0000305} RING domain ligase 2 {ECO:0000303|PubMed:17586653} OS=Arabidopsis thaliana (Mouse-ear cress) ORFNames=F18O22.210 PE=1	Up	2.40057	0.132585
Poh0320660.1	2.22076	1.99e-06	3-ketoacyl-CoA synthase 11 {ECO:0000303|PubMed:18465198} Short=KCS-11 {ECO:0000303|PubMed:18465198} EC=2.3.1.199 {ECO:0000269|PubMed:16765910} Very long-chain fatty acid condensing enzyme 11 {ECO:0000303|PubMed:18465198} Short=VLCFA condensing enzyme 11 {ECO:0000303|PubMed:18465198} OS=Arabidopsis thaliana (Mouse-ear cress) ORFNames=F18A8.1 {ECO:0000312|EMBL:AAB95298.1} PE=1	Up	4.66641	0.000207479
Poh0326080.1	1.33556	0.0149474	Abscisic acid receptor PYL4 ABI1-binding protein 2 PYR1-like protein 4 Regulatory components of ABA receptor 10 OS=Arabidopsis thaliana (Mouse-ear cress) ORFNames=T19C21.20 PE=1	Up	2.52099	0.195365
Poh0328780.1	2.98368	1.98e-06	Ethylene-responsive transcription factor RAP2-9 Protein RELATED TO APETALA2 9 OS=Arabidopsis thaliana (Mouse-ear cress) ORFNames=F15N16.2 PE=2	Up	7.94976	0.000207117
Poh0329030.1	2.66366	8.21e-17	Cytochrome P450 84A1 EC=1.14.-.- Ferulate-5-hydroxylase Short=F5H OS=Arabidopsis thaliana (Mouse-ear cress) ORFNames=F23E13.110 PE=1	Up	6.33729	1.52e-13
Poh0330140.1	1.47067	0.0014332	drought-induced protein	Up	2.77379	0.0386926
Poh0333620.1	3.13563	6.17e-08	Probable linoleate 9S-lipoxygenase 4 EC=1.13.11.58 Root lipoxygenase OS=Solanum tuberosum (Potato) Name=LOX1.4 Synonyms=POTLX-2 PE=2	Up	8.78686	1.13e-05
Poh0333760.1	5.7597	7.94e-08	Dehydration-responsive element-binding protein 2E Short=OsDREB2E OS=Oryza sativa subsp. japonica (Rice) OrderedLocusNames=Os03g0174400, LOC_Os03g07830 PE=2	Up	51.7425	1.4e-05
Poh0334720.1	2.18426	0.00160911	Auxin-responsive protein SAUR72 {ECO:0000305} Protein SMALL AUXIN UP RNA 72 {ECO:0000303|PubMed:12036261} OS=Arabidopsis thaliana (Mouse-ear cress) ORFNames=MBK21.21 {ECO:0000312|EMBL:BAB02427.1} PE=2	Up	4.54166	0.0417068
Poh0339920.1	1.81644	0.000513989	3-ketoacyl-CoA synthase 11 {ECO:0000303|PubMed:18465198} Short=KCS-11 {ECO:0000303|PubMed:18465198} EC=2.3.1.199 {ECO:0000269|PubMed:16765910} Very long-chain fatty acid condensing enzyme 11 {ECO:0000303|PubMed:18465198} Short=VLCFA condensing enzyme 11 {ECO:0000303|PubMed:18465198} OS=Arabidopsis thaliana (Mouse-ear cress) ORFNames=F18A8.1 {ECO:0000312|EMBL:AAB95298.1} PE=1	Up	3.52338	0.0178129
Poh0340770.1	4.43435	2.48e-11	F-box/kelch-repeat protein At1g22040 OS=Arabidopsis thaliana (Mouse-ear cress) OrderedLocusNames=At1g22040 ORFNames=F2E2.11 PE=2	Up	21.4983	1.29e-08
Poh0341840.1	1.02294	0.0376786	Cytochrome P450 703A2 {ECO:0000303|PubMed:17496121} EC=1.14.13.206 {ECO:0000269|PubMed:17496121} Protein DEFECTIVE IN EXINE FORMATION 2 {ECO:0000303|PubMed:17496121} OS=Arabidopsis thaliana (Mouse-ear cress) OrderedLocusNames=At1g01280 ORFNames=F6F3.8 PE=1	Up	2.03116	0.343347
Poh0342480.1	1.46072	4.82e-05	Dehydration-responsive element-binding protein 1C Short=Protein DREB1C Protein C-repeat-binding factor 1 OS=Oryza sativa subsp. indica (Rice) Name=DREB1C Synonyms=CBF1, ERF26 ORFNames=OsI_020719 PE=3	Up	2.75611	0.00278364
Poh0343930.1	1.11173	0.0011053	Protein phosphatase 2C 32 Short=AtPP2C32 EC=3.1.3.16 Protein POLTERGEIST Protein phosphatase 2C POL Short=PP2C POL OS=Arabidopsis thaliana (Mouse-ear cress) Name=POL OrderedLocusNames=At2g46920 ORFNames=F14M4.25 PE=1	Up	2.16055	0.0314739
Poh0347020.1	1.13653	0.0489194	Abscisic acid receptor PYL4 ABI1-binding protein 2 PYR1-like protein 4 Regulatory components of ABA receptor 10 OS=Arabidopsis thaliana (Mouse-ear cress) ORFNames=T19C21.20 PE=1	Up	2.19785	0.394187
Poh0351730.1	1.15427	0.00159181	ABC transporter I family member 19 Short=ABC transporter ABCI.19 Short=AtABCI19 GCN-related protein 2 Non-intrinsic ABC protein 4 OS=Arabidopsis thaliana (Mouse-ear cress) ORFNames=F21M11.17 PE=2	Up	2.2265	0.0415883
Poh0354120.1	1.20638	0.000402721	E3 ubiquitin-protein ligase PRT6 {ECO:0000305} EC=2.3.2.27 Protein PROTEOLYSIS 6 {ECO:0000303|PubMed:17572409} RING-type E3 ubiquitin transferase PRT6 {ECO:0000305} OS=Arabidopsis thaliana (Mouse-ear cress) ECO:0000312|EMBL:CAB85536.1} PE=2	Up	2.3073	0.0147563
Poh0361820.1	1.45579	3.36e-06	Late embryogenesis abundant protein Lea14-A OS=Gossypium hirsutum (Upland cotton) (Gossypium mexicanum) Name=LEA14-A PE=2	Up	2.74468	0.000314363
Poh0363670.1	1.85227	9.04e-07	Probable WRKY transcription factor 57 WRKY DNA-binding protein 57 OS=Arabidopsis thaliana (Mouse-ear cress) ORFNames=F10D13.1, F23O10.11 PE=2	Up	3.61617	0.000110265
Poh0364190.1	1.15149	0.0179914	Putative 3,4-dihydroxy-2-butanone kinase EC=2.7.1.- OS=Solanum lycopersicum (Tomato) (Lycopersicon esculentum) Name=DHBK PE=2	Up	2.2206	0.220471
Poh0365530.1	4.11904	1.29e-10	Ethylene-responsive transcription factor ERF115 OS=Arabidopsis thaliana (Mouse-ear cress) Name=ERF115 OrderedLocusNames=At5g07310 ORFNames=T2I1.20 PE=1	Up	17.2958	5.61e-08
Poh0371400.1	1.68163	0.00144906	Small heat shock protein, chloroplastic Fragment OS=Glycine max (Soybean) (Glycine hispida) Name=HSP22 PE=2	Up	3.20511	0.0389786
Poh0371860.1	1.37098	0.00177362	F-box Kelch-repeat protein	Up	2.589	0.0447069
Poh0372430.1	3.6148	1.35e-11	Ethylene-responsive transcription factor ERF023 OS=Arabidopsis thaliana (Mouse-ear cress) Name=ERF023 OrderedLocusNames=At1g01250 ORFNames=F6F3.6 PE=2	Up	12.2476	8.02e-09
Poh0289520.1	1.84268	0.000833917	(Iso)eugenol O-methyltransferase EC=2.1.1.146 S-adenosysl-L-methionine:(Iso)eugenol O-methyltransferase Short=IEMT Precursor OS=Clarkia breweri (Fairy fans) (Eucharidium breweri) Name=IEMT1 PE=1	Up	3.57286	0.0255106
Poh0127880.1	4.89184	1.83e-07	(R,S)-reticuline 7-O-methyltransferase {ECO:0000303|PubMed:14675446} Short=7OMT {ECO:0000303|PubMed:14675446} EC=2.1.1.291 {ECO:0000269|PubMed:14675446} OS=Papaver somniferum (Opium poppy) Synonyms=PSOMT1 {ECO:0000303|PubMed:14675446} PE=1	Up	28.7888	2.73e-05
Poh0197880.1	3.62909	6.95e-13	(S)-coclaurine N-methyltransferase Short=TfCNMT EC=2.1.1.140 OS=Thalictrum flavum subsp. glaucum (Yellow meadow rue) PE=1	Up	12.3857	5.72e-10
Poh0127870.1	4.27839	1.14e-06	(S)-scoulerine 9-O-methyltransferase EC=2.1.1.117 OS=Coptis japonica (Japanese goldthread) Name=SMT PE=1	Up	19.5875	0.000129934
Poh0309890.1	1.55817	0.000588132	1,2-dihydroxy-3-keto-5-methylthiopentene dioxygenase 3 {ECO:0000255|HAMAP-Rule:MF_03154} EC=1.13.11.54 {ECO:0000255|HAMAP-Rule:MF_03154} Acireductone dioxygenase (Fe(2+)-requiring) 3 {ECO:0000255|HAMAP-Rule:MF_03154} Short=ARD 3 {ECO:0000255|HAMAP-Rule:MF_03154} Short=Fe-ARD 3 {ECO:0000255|HAMAP-Rule:MF_03154} OS=Physcomitrella patens subsp. patens (Moss) ORFNames=PHYPADRAFT_164159 PE=3	Up	2.94648	0.0197217
Poh0098340.1	1.93368	3.41e-05	1,2-dihydroxy-3-keto-5-methylthiopentene dioxygenase 3 {ECO:0000255|HAMAP-Rule:MF_03154} EC=1.13.11.54 {ECO:0000255|HAMAP-Rule:MF_03154} Acireductone dioxygenase (Fe(2+)-requiring) 3 {ECO:0000255|HAMAP-Rule:MF_03154} Short=ARD 3 {ECO:0000255|HAMAP-Rule:MF_03154} Short=Fe-ARD 3 {ECO:0000255|HAMAP-Rule:MF_03154} OS=Physcomitrella patens subsp. patens (Moss) ORFNames=PHYPADRAFT_164159 PE=3	Up	3.82062	0.00210419
Poh0250560.1	1.89578	0.00786511	1,4-beta-D-glucanase-like	Up	3.73683	0.126798
Poh0079730.1	1.19365	0.00271361	1,4-dihydroxy-2-naphthoyl-CoA thioesterase 1 {ECO:0000303|PubMed:22372525} Short=AtDHNAT1 {ECO:0000303|PubMed:22372525} Short=DHNA-CoA thioesterase 1 {ECO:0000303|PubMed:22372525} EC=3.1.2.- {ECO:0000305} OS=Arabidopsis thaliana (Mouse-ear cress) ORFNames=F11A17.13 {ECO:0000312|EMBL:AAD49765.1} PE=1	Up	2.29159	0.0608468
Poh0338210.1	1.14503	0.00149161	2,3-bisphosphoglycerate-independent phosphoglycerate mutase Short=BPG-independent PGAM Short=Phosphoglyceromutase EC=5.4.2.12 PGAM-I OS=Ricinus communis (Castor bean) PE=1	Up	2.21085	0.0397625
Poh0021590.1	1.45756	3.69e-06	2,3-bisphosphoglycerate-independent phosphoglycerate mutase Short=BPG-independent PGAM Short=Phosphoglyceromutase EC=5.4.2.12 PGAM-I OS=Ricinus communis (Castor bean) PE=1	Up	2.74567	0.000339335
Poh0338030.1	2.16206	0.000412377	2-acylglycerol O-acyltransferase activity	Up	4.47523	0.0150173
Poh0362220.1	1.27284	0.00488145	4-alpha-glucanotransferase DPE2 EC=2.4.1.25 Amylomaltase Disproportionating enzyme Short=D-enzyme Protein DISPROPORTIONATING ENZYME 2 OS=Oryza sativa subsp. japonica (Rice) ORFNames=P0453E03.120 PE=2	Up	2.41647	0.0920489
Poh0257380.1	1.77637	0.00130375	4-alpha-glucanotransferase DPE2 EC=2.4.1.25 Amylomaltase Disproportionating enzyme Short=D-enzyme Protein DISPROPORTIONATING ENZYME 2 OS=Oryza sativa subsp. japonica (Rice) ORFNames=P0453E03.120 PE=2	Up	3.42575	0.0357844
Poh0154960.1	1.00634	0.0470693	4-coumarate--CoA ligase-like 5 EC=6.2.1.- 4-coumarate--CoA ligase isoform 9 Short=At4CL9 Peroxisomal OPC-8:0-CoA ligase 1 OS=Arabidopsis thaliana (Mouse-ear cress) ORFNames=F5M15.17 PE=1	Up	2.0145	0.387343
Poh0090670.1	2.01547	0.00262559	4-coumarate--CoA ligase-like 7 EC=6.2.1.- 4-coumarate--CoA ligase isoform 6 Short=At4CL6 OS=Arabidopsis thaliana (Mouse-ear cress) Name=4CLL7 OrderedLocusNames=At4g05160 ORFNames=C17L7.80 PE=1	Up	4.03738	0.059343
Poh0332810.1	3.325	3.44e-10	4-coumarate--CoA ligase-like 7 EC=6.2.1.- 4-coumarate--CoA ligase isoform 6 Short=At4CL6 OS=Arabidopsis thaliana (Mouse-ear cress) Name=4CLL7 OrderedLocusNames=At4g05160 ORFNames=C17L7.80 PE=1	Up	10.0304	1.34e-07
Poh0273270.1	1.29523	0.00185115	4Fe-4S single cluster domain of Ferredoxin I	Up	2.45359	0.0459577
Poh0094440.1	1.17724	0.000215052	4-hydroxy-3-methylbut-2-en-1-yl diphosphate synthase (ferredoxin), chloroplastic EC=1.17.7.1 {ECO:0000269|PubMed:15650872} 1-hydroxy-2-methyl-2-(E)-butenyl 4-diphosphate synthase Protein CHLOROPLAST BIOGENESIS 4 Protein CONSTITUTIVE SUBTILISIN 3 Precursor OS=Arabidopsis thaliana (Mouse-ear cress) ORFNames=MUP24.2 PE=1	Up	2.26013	0.00895335
Poh0181510.1	1.71838	0.0321581	4-hydroxybenzoate polyprenyltransferase, mitochondrial {ECO:0000255|HAMAP-Rule:MF_03189} Short=4-HB polyprenyltransferase {ECO:0000255|HAMAP-Rule:MF_03189} Short=4HPT EC=2.5.1.39 {ECO:0000255|HAMAP-Rule:MF_03189} 4-hydroxybenzoate nonaprenyltransferase {ECO:0000255|HAMAP-Rule:MF_03189} Para-hydroxybenzoate--polyprenyltransferase {ECO:0000255|HAMAP-Rule:MF_03189} Short=PHB:PPT {ECO:0000255|HAMAP-R…	Up	3.2869	0.312545
Poh0011790.1	4.21214	3.45e-08	4-hydroxybenzoate polyprenyltransferase, mitochondrial {ECO:0000255|HAMAP-Rule:MF_03189} Short=4-HB polyprenyltransferase {ECO:0000255|HAMAP-Rule:MF_03189} Short=4HPT EC=2.5.1.39 {ECO:0000255|HAMAP-Rule:MF_03189} 4-hydroxybenzoate nonaprenyltransferase {ECO:0000255|HAMAP-Rule:MF_03189} Para-hydroxybenzoate--polyprenyltransferase {ECO:0000255|HAMAP-Rule:MF_03189} Short=PHB:PPT {ECO:0000255|HAMAP-R…	Up	18.4703	7.15e-06
Poh0317500.1	1.01295	0.00473408	6-phosphogluconate dehydrogenase, decarboxylating 3 EC=1.1.1.44 OS=Arabidopsis thaliana (Mouse-ear cress) OrderedLocusNames=At3g02360 ORFNames=F11A12.5 PE=2	Up	2.01801	0.0899567
Poh0018160.1	1.07688	0.00513125	8-hydroxygeraniol dehydrogenase Short=Cr10HGO EC=1.1.1.324 OS=Catharanthus roseus (Madagascar periwinkle) (Vinca rosea) Name=10HGO PE=1	Up	2.10962	0.095185
Poh0002760.1	1.28631	0.00108047	8-hydroxygeraniol dehydrogenase Short=Cr10HGO EC=1.1.1.324 OS=Catharanthus roseus (Madagascar periwinkle) (Vinca rosea) Name=10HGO PE=1	Up	2.43915	0.0308854
Poh0295920.1	1.3983	0.000134091	AAA-ATPase At4g25835 EC=3.6.1.3 {ECO:0000250|UniProtKB:Q9FLD5} Precursor OS=Arabidopsis thaliana (Mouse-ear cress) ORFNames=F14M19.110 {ECO:0000312|EMBL:AL049480} PE=2	Up	2.63975	0.00625964
Poh0096120.1	1.51713	3.89e-05	AAA-ATPase At4g25835 EC=3.6.1.3 {ECO:0000250|UniProtKB:Q9FLD5} Precursor OS=Arabidopsis thaliana (Mouse-ear cress) ORFNames=F14M19.110 {ECO:0000312|EMBL:AL049480} PE=2	Up	2.862	0.00231435
Poh0198650.1	2.06253	3.74e-08	AAA-ATPase At4g25835 EC=3.6.1.3 {ECO:0000250|UniProtKB:Q9FLD5} Precursor OS=Arabidopsis thaliana (Mouse-ear cress) ORFNames=F14M19.110 {ECO:0000312|EMBL:AL049480} PE=2	Up	4.17998	7.49e-06
Poh0344910.1	8.50937	9.6e-08	AAA-ATPase At4g25835 EC=3.6.1.3 {ECO:0000250|UniProtKB:Q9FLD5} Precursor OS=Arabidopsis thaliana (Mouse-ear cress) ORFNames=F14M19.110 {ECO:0000312|EMBL:AL049480} PE=2	Up	364.575	1.63e-05
Poh0152890.1	9.50613	7.56e-05	AAA-ATPase At4g25835 EC=3.6.1.3 {ECO:0000250|UniProtKB:Q9FLD5} Precursor OS=Arabidopsis thaliana (Mouse-ear cress) ORFNames=F14M19.110 {ECO:0000312|EMBL:AL049480} PE=2	Up	716.301	0.00402461
Poh0078960.1	1.26445	0.0157735	Acetyl-coenzyme A synthetase, chloroplastic/glyoxysomal EC=6.2.1.1 Acetate--CoA ligase Acetyl-CoA synthetase Precursor OS=Arabidopsis thaliana (Mouse-ear cress) Name=ACS OrderedLocusNames=At5g36880 ORFNames=F5H8.15 PE=1	Up	2.40164	0.202676
Poh0025960.1	1.04695	0.0160207	Acetylornithine aminotransferase, chloroplastic/mitochondrial Short=ACOAT EC=2.6.1.11 Acetylornithine transaminase Short=AOTA Protein HOPW1-1-INTERACTING 1 Precursor OS=Arabidopsis thaliana (Mouse-ear cress) Name=WIN1 OrderedLocusNames=At1g80600 ORFNames=T21F11.7 PE=1	Up	2.06577	0.204748
Poh0148510.1	1.30292	0.018221	Acylamino-acid-releasing enzyme 1 {ECO:0000305} Short=AARE1 {ECO:0000305} EC=3.4.19.1 {ECO:0000305} OS=Oryza sativa subsp. japonica (Rice) ORFNames=OsJ_31520 {ECO:0000312|EMBL:EEE50961.1} PE=3	Up	2.46662	0.222548
Poh0123610.1	1.00355	0.00298558	Acyltransferase-like protein At3g26840, chloroplastic EC=2.3.1.- Precursor OS=Arabidopsis thaliana (Mouse-ear cress) OrderedLocusNames=At3g26840 ORFNames=MDJ14.16 PE=1	Up	2.00604	0.0651656
Poh0229390.1	1.69074	0.0174278	Acyltransferase-like protein At3g26840, chloroplastic EC=2.3.1.- Precursor OS=Arabidopsis thaliana (Mouse-ear cress) OrderedLocusNames=At3g26840 ORFNames=MDJ14.16 PE=1	Up	3.24271	0.215975
Poh0096270.1	1.96319	0.000151885	Adenine/guanine permease AZG1 AzgA-homolog protein Protein AZAGUANINE RESISTANT 1 Short=AtAzg1 OS=Arabidopsis thaliana (Mouse-ear cress) Name=AZG1 OrderedLocusNames=At3g10960 ORFNames=F9F8.22 PE=2	Up	3.89959	0.00693735
Poh0271540.1	2.10899	1.05e-05	Adenine/guanine permease AZG1 AzgA-homolog protein Protein AZAGUANINE RESISTANT 1 Short=AtAzg1 OS=Arabidopsis thaliana (Mouse-ear cress) Name=AZG1 OrderedLocusNames=At3g10960 ORFNames=F9F8.22 PE=2	Up	4.31378	0.000808373
Poh0132220.1	2.60845	0.0097327	Adenine/guanine permease AZG1 AzgA-homolog protein Protein AZAGUANINE RESISTANT 1 Short=AtAzg1 OS=Arabidopsis thaliana (Mouse-ear cress) Name=AZG1 OrderedLocusNames=At3g10960 ORFNames=F9F8.22 PE=2	Up	5.99804	0.146376
Poh0308240.1	1.02276	0.0243622	ADP,ATP carrier protein, mitochondrial ADP/ATP translocase Adenine nucleotide translocator Short=ANT Precursor OS=Oryza sativa subsp. japonica (Rice) ORFNames=OJ2056_H01.33 PE=2	Up	2.03329	0.265729
Poh0151950.1	2.09601	0.0184524	Agamous-like MADS-box protein AGL104 {ECO:0000305} OS=Arabidopsis thaliana (Mouse-ear cress) ORFNames=F2E2.20 {ECO:0000312|EMBL:AAF86555.1} PE=1	Up	4.25533	0.223582
Poh0281970.1	1.16278	0.0405859	AhpC/TSA antioxidant enzyme	Up	2.23867	0.357978
Poh0024590.1	2.53205	1.67e-05	AhpC/TSA antioxidant enzyme	Up	5.79108	0.00117337
Poh0104840.1	1.1318	0.000653333	ALA-interacting subunit 5 Short=AtALIS5 OS=Arabidopsis thaliana (Mouse-ear cress) Name=ALIS5 OrderedLocusNames=At1g79450 ORFNames=T8K14.13 PE=1	Up	2.19108	0.0212207
Poh0192180.1	1.2651	0.00172661	ALA-interacting subunit 5 Short=AtALIS5 OS=Arabidopsis thaliana (Mouse-ear cress) Name=ALIS5 OrderedLocusNames=At1g79450 ORFNames=T8K14.13 PE=1	Up	2.40367	0.0438577
Poh0200670.1	1.27773	0.0017809	Alanine aminotransferase 1, mitochondrial Short=AtAlaAT1 Short=AtAlaATc EC=2.6.1.2 Alanine-2-oxoglutarate aminotransferase 4 EC=2.6.1.- Precursor OS=Arabidopsis thaliana (Mouse-ear cress) ORFNames=T13M22.3 PE=1	Up	2.42403	0.0447956
Poh0176230.1	1.81727	0.000178303	Aldehyde oxidase GLOX {ECO:0000305} EC=1.2.3.1 {ECO:0000305} Glyoxal oxidase {ECO:0000303|Ref.1} Short=VpGLOX {ECO:0000303|PubMed:20512385} Precursor OS=Vitis pseudoreticulata (Chinese wild grapevine) Name=GLOX {ECO:0000303|PubMed:23090239} PE=2	Up	3.53346	0.0078187
Poh0167250.1	1.86062	0.000409087	Aldehyde oxidase GLOX {ECO:0000305} EC=1.2.3.1 {ECO:0000305} Glyoxal oxidase {ECO:0000303|Ref.1} Short=VpGLOX {ECO:0000303|PubMed:20512385} Precursor OS=Vitis pseudoreticulata (Chinese wild grapevine) Name=GLOX {ECO:0000303|PubMed:23090239} PE=2	Up	3.62129	0.0149158
Poh0002710.1	1.38464	2.46e-05	Alpha,alpha-trehalose-phosphate synthase [UDP-forming] 1 EC=2.4.1.15 Trehalose-6-phosphate synthase 1 Short=AtTPS1 OS=Arabidopsis thaliana (Mouse-ear cress) Name=TPS1 OrderedLocusNames=At1g78580 ORFNames=T30F21.9 PE=1	Up	2.61114	0.00161045
Poh0018220.1	1.75941	1.29e-07	Alpha,alpha-trehalose-phosphate synthase [UDP-forming] 1 EC=2.4.1.15 Trehalose-6-phosphate synthase 1 Short=AtTPS1 OS=Arabidopsis thaliana (Mouse-ear cress) Name=TPS1 OrderedLocusNames=At1g78580 ORFNames=T30F21.9 PE=1	Up	3.3857	2.05e-05
Poh0152280.1	1.03176	0.00477775	Alpha/beta hydrolase family	Up	2.04391	0.0905543
Poh0153750.1	1.61621	0.00872713	Alpha/beta hydrolase family	Up	3.06516	0.136014
Poh0344010.1	1.9415	0.00692407	Alpha/beta hydrolase family	Up	3.84053	0.116157
Poh0194540.1	1.7406	0.000306542	alpha/beta hydrolase fold	Up	3.34229	0.0120355
Poh0027400.1	2.45983	0.00116168	Alpha-aminoadipic semialdehyde synthase cAt-LKR/SDH Short=LKR/SDH Lysine ketoglutarate reductase Short=LKR EC=1.5.1.8 Saccharopine dehydrogenase EC=1.5.1.9 cAt-SDH Short=SDH OS=Arabidopsis thaliana (Mouse-ear cress) ORFNames=F4I10.80 PE=1	Up	5.50015	0.0326714
Poh0284860.1	3.10579	3.57e-05	Alpha-aminoadipic semialdehyde synthase cAt-LKR/SDH Short=LKR/SDH Lysine ketoglutarate reductase Short=LKR EC=1.5.1.8 Saccharopine dehydrogenase EC=1.5.1.9 cAt-SDH Short=SDH OS=Arabidopsis thaliana (Mouse-ear cress) ORFNames=F4I10.80 PE=1	Up	8.60924	0.00217552
Poh0004450.1	1.06424	0.000432951	Alpha-xylosidase 1 EC=3.2.1.177 Precursor OS=Arabidopsis thaliana (Mouse-ear cress) OrderedLocusNames=At1g68560 ORFNames=F24J5.20 PE=1	Up	2.09097	0.0156131
Poh0305700.1	1.30641	0.0147824	Aluminum-activated malate transporter 9 Short=AtALMT9 OS=Arabidopsis thaliana (Mouse-ear cress) Name=ALMT9 OrderedLocusNames=At3g18440 ORFNames=MYF24.16 PE=2	Up	2.47664	0.193915
Poh0066750.1	1.75247	0.0104357	Aluminum-activated malate transporter 9 Short=AtALMT9 OS=Arabidopsis thaliana (Mouse-ear cress) Name=ALMT9 OrderedLocusNames=At3g18440 ORFNames=MYF24.16 PE=2	Up	3.36821	0.153827
Poh0221180.1	2.80826	0.00765248	Amino-acid permease BAT1 Bidirectional amino acid transporter 1 GABA permease Short=AtGABP OS=Arabidopsis thaliana (Mouse-ear cress) ORFNames=F10A8.5 PE=2	Up	7.15257	0.124793
Poh0289040.1	1.29567	0.00803043	Aminotransferase class-V	Up	2.45514	0.128765
Poh0093910.1	1.35395	0.0033279	Aminotransferase class-V	Up	2.55636	0.070113
Poh0015370.1	3.98954	0.000204131	Aminotransferase class-V	Up	15.8323	0.00858276
Poh0167190.1	2.48713	1.68e-05	Ammonium transporter 1 member 1 Short=OsAMT1 OS=Oryza sativa subsp. japonica (Rice) ORFNames=OsJ_15423, OSJNBb0065L13.7 PE=2	Up	5.61461	0.00117337
Poh0135270.1	3.115	1.91e-08	Ammonium transporter 1 member 3 Short=AtAMT1 OS=Arabidopsis thaliana (Mouse-ear cress) Name=AMT1-3 OrderedLocusNames=At3g24300 ORFNames=K7M2.7 PE=2	Up	8.65537	4.44e-06
Poh0088430.1	4.61459	0.0325409	Ammonium transporter 1 member 3 Short=AtAMT1 OS=Arabidopsis thaliana (Mouse-ear cress) Name=AMT1-3 OrderedLocusNames=At3g24300 ORFNames=K7M2.7 PE=2	Up	24.4517	0.315541
Poh0337780.1	2.43558	0.00232887	Ammonium transporter 3 member 1 Short=OsAMT3 OS=Oryza sativa subsp. japonica (Rice) ORFNames=OsJ_04233 PE=2	Up	5.43014	0.0540601
Poh0148660.1	2.96219	0.0468718	Ammonium transporter 3 member 1 Short=OsAMT3 OS=Oryza sativa subsp. japonica (Rice) ORFNames=OsJ_04233 PE=2	Up	7.79662	0.386379
Poh0313870.1	1.19177	0.023989	Ammonium transporter 3 member 2 Short=OsAMT3 OS=Oryza sativa subsp. japonica (Rice) ORFNames=OsJ_13291, OSJNBa0042I09.15 PE=2	Up	2.28548	0.263308
Poh0224840.1	1.44368	0.00457322	Ammonium transporter 3 member 2 Short=OsAMT3 OS=Oryza sativa subsp. japonica (Rice) ORFNames=OsJ_13291, OSJNBa0042I09.15 PE=2	Up	2.7224	0.0874041
Poh0061910.1	1.99378	7.42e-07	Ammonium transporter 3 member 2 Short=OsAMT3 OS=Oryza sativa subsp. japonica (Rice) ORFNames=OsJ_13291, OSJNBa0042I09.15 PE=2	Up	3.9835	9.24e-05
Poh0085430.1	1.71938	0.00298755	Annexin D5 AnnAt5 OS=Arabidopsis thaliana (Mouse-ear cress) ORFNames=T23K23.6 PE=2	Up	3.29264	0.0651656
Poh0052680.1	1.76168	0.00491281	Annexin D5 AnnAt5 OS=Arabidopsis thaliana (Mouse-ear cress) ORFNames=T23K23.6 PE=2	Up	3.39015	0.0925225
Poh0342800.1	2.53713	3.76e-06	Anthocyanidin reductase ((2S)-flavan-3-ol-forming) {ECO:0000250|UniProtKB:Q5FB34} Short=VvANR {ECO:0000250|UniProtKB:Q5FB34} EC=1.3.1.112 {ECO:0000250|UniProtKB:Q5FB34} OS=Vitis vinifera (Grape) ORFNames=VIT_00s0361g00040 {ECO:0000312|EMBL:CBI38335.3} PE=3	Up	5.80485	0.000345298
Poh0057820.1	2.14328	0.021147	Anthocyanin 3'-O-beta-glucosyltransferase Short=3'GT EC=2.4.1.238 OS=Gentiana triflora (Clustered gentian) PE=1	Up	4.41301	0.243448
Poh0017500.1	3.07414	3.01e-05	Apoptosis-inducing factor	Up	8.52951	0.00190752
Poh0003510.1	4.39917	1.36e-06	Apoptosis-inducing factor	Up	21.1672	0.000152004
Poh0370540.1	2.01442	3.25e-08	Armadillo/beta-catenin-like repeat	Up	4.04542	6.82e-06
Poh0152080.1	1.32258	0.00599654	ASC1-like protein Alternaria stem canker resistance-like protein OS=Solanum lycopersicum (Tomato) (Lycopersicon esculentum) PE=2	Up	2.50258	0.105114
Poh0265950.1	2.77801	0.0452222	Asparagine synthetase [glutamine-hydrolyzing] Short=AS EC=6.3.5.4 OS=Asparagus officinalis (Garden asparagus) PE=2	Up	6.85688	0.378139
Poh0221210.1	1.0123	0.0374759	Aspartic proteinase nepenthesin-1 EC=3.4.23.12 Nepenthesin-I Precursor OS=Nepenthes gracilis (Slender pitcher plant) Name=nep1 PE=1	Up	2.01463	0.342278
Poh0170570.1	1.75229	0.000556149	Aspartic proteinase nepenthesin-1 EC=3.4.23.12 Nepenthesin-I Precursor OS=Nepenthes gracilis (Slender pitcher plant) Name=nep1 PE=1	Up	3.37336	0.0189712
Poh0226510.1	3.455	7.71e-16	Aspartic proteinase-like protein 2 EC=3.4.23.- Precursor OS=Arabidopsis thaliana (Mouse-ear cress) OrderedLocusNames=At1g65240 ORFNames=T23K8.15 PE=1	Up	10.9633	1.14e-12
Poh0363060.1	2.15869	0.000130055	At5g48480	Up	4.48433	0.00609039
Poh0206240.1	1.20171	0.00299796	AT-hook motif nuclear-localized protein 21 {ECO:0000312|EMBL:FAA00292.1} Protein GIANT KILLER {ECO:0000303|PubMed:19956801} OS=Arabidopsis thaliana (Mouse-ear cress) ORFNames=T4C15.6 {ECO:0000312|EMBL:AAC61811.1} PE=2	Up	2.3001	0.0651788
Poh0206200.1	1.48572	0.0117399	AT-hook motif nuclear-localized protein 21 {ECO:0000312|EMBL:FAA00292.1} Protein GIANT KILLER {ECO:0000303|PubMed:19956801} OS=Arabidopsis thaliana (Mouse-ear cress) ORFNames=T4C15.6 {ECO:0000312|EMBL:AAC61811.1} PE=2	Up	2.80021	0.165744
Novel01106.1	1.01189	0.0239265	ATP-binding cassette transporter, subfamily I, member 10, ABC component protein PpABCI10 [Physcomitrella patens]>gi|162664345|gb|EDQ51069.1| ATP-binding cassette transporter, subfamily I, member 10, ABC component protein PpABCI10, partial [Physcomitrella patens]	Up	2.01696	0.263076
Poh0226540.1	1.22681	0.000712837	ATP-dependent protease La	Up	2.34116	0.0225996
Poh0055500.1	1.29977	2.51e-05	ATP-dependent protease La	Up	2.4616	0.00163969
Poh0167760.1	1.16461	0.00767924	Basic helix-loop-helix protein A OS=Pisum sativum (Garden pea) Name=BHLH PE=3	Up	2.24143	0.125063
Poh0135780.1	1.36337	0.00195064	Basic helix-loop-helix protein A OS=Pisum sativum (Garden pea) Name=BHLH PE=3	Up	2.57267	0.047748
Poh0094180.1	1.82339	1.05e-05	B-box zinc finger protein 24 {ECO:0000303|PubMed:19920209} Salt tolerance protein OS=Arabidopsis thaliana (Mouse-ear cress) OrderedLocusNames=At1g06040 ORFNames=T21E18.8, T21E18.9 PE=1	Up	3.53818	0.000810859
Poh0289320.1	2.14912	6.83e-07	B-box zinc finger protein 24 {ECO:0000303|PubMed:19920209} Salt tolerance protein OS=Arabidopsis thaliana (Mouse-ear cress) OrderedLocusNames=At1g06040 ORFNames=T21E18.8, T21E18.9 PE=1	Up	4.42918	8.54e-05
Poh0205020.1	1.29656	0.0248317	Belongs to the glycosyl hydrolase 18 family	Up	2.45628	0.268444
Poh0183290.1	1.65426	0.00712398	Belongs to the glycosyl hydrolase 18 family	Up	3.13176	0.118505
Poh0329180.1	1.73356	0.00541026	Belongs to the glycosyl hydrolase 18 family	Up	3.31131	0.0984657
Poh0049040.1	2.51014	0.00015895	Berberine bridge enzyme-like 23 {ECO:0000303|PubMed:26037923} Short=AtBBE-like 23 {ECO:0000303|PubMed:26037923} EC=1.1.1.- {ECO:0000250|UniProtKB:O64743} Precursor OS=Arabidopsis thaliana (Mouse-ear cress) ORFNames=K9L2.15 {ECO:0000312|EMBL:BAB10121.1} PE=2	Up	5.69546	0.00720451
Poh0213390.1	4.60545	0.0136091	Berberine bridge enzyme-like 4 {ECO:0000303|PubMed:26037923} Short=AtBBE-like 4 {ECO:0000303|PubMed:26037923} EC=1.1.1.- {ECO:0000250|UniProtKB:O64743} Flavin-dependent oxidoreductase FOX2 {ECO:0000303|PubMed:26352477} EC=1.-.-.- {ECO:0000305} Precursor OS=Arabidopsis thaliana (Mouse-ear cress) ORFNames=T1K7.23 {ECO:0000312|EMBL:AAF98577.1} PE=2	Up	24.2408	0.183204
Poh0252240.1	2.63135	0.00688846	BEST Arabidopsis thaliana protein match is Protein of	Up	6.13163	0.115757
Poh0094060.1	1.0547	0.00573811	Beta-1,3-galactosyltransferase GALT1 {ECO:0000305} EC=2.4.1.- {ECO:0000269|PubMed:17630273} Beta-1,3-galactosyltransferase 15 {ECO:0000305} Galactosyltransferase 1 {ECO:0000303|PubMed:17630273} OS=Arabidopsis thaliana (Mouse-ear cress) OrderedLocusNames=At1g26810 ORFNames=T24P13.20 PE=1	Up	2.07542	0.102632
Poh0289200.1	1.21627	0.00408874	Beta-1,3-galactosyltransferase GALT1 {ECO:0000305} EC=2.4.1.- {ECO:0000269|PubMed:17630273} Beta-1,3-galactosyltransferase 15 {ECO:0000305} Galactosyltransferase 1 {ECO:0000303|PubMed:17630273} OS=Arabidopsis thaliana (Mouse-ear cress) OrderedLocusNames=At1g26810 ORFNames=T24P13.20 PE=1	Up	2.3263	0.0809095
Poh0041500.1	1.05635	0.0307548	Beta-fructofuranosidase, soluble isoenzyme I EC=3.2.1.26 Invertase Saccharase Sucrose hydrolase Precursor OS=Daucus carota (Wild carrot) Name=INV*DC4 PE=1	Up	2.07967	0.304122
Poh0331400.1	1.52205	0.0131003	Beta-fructofuranosidase, soluble isoenzyme I EC=3.2.1.26 Invertase Saccharase Sucrose hydrolase Precursor OS=Daucus carota (Wild carrot) Name=INV*DC4 PE=1	Up	2.86583	0.178544
Poh0373930.1	2.13847	0.00019475	Beta-fructofuranosidase, soluble isoenzyme I EC=3.2.1.26 Invertase Saccharase Sucrose hydrolase Precursor OS=Daucus carota (Wild carrot) Name=INV*DC4 PE=1	Up	4.40313	0.0083304
Poh0181530.1	2.53618	4.45e-10	Beta-glucosidase 6 {ECO:0000305} Short=Os3bglu6 {ECO:0000303|PubMed:17196101} EC=3.2.1.21 {ECO:0000269|PubMed:19587102} Precursor OS=Oryza sativa subsp. japonica (Rice) LOC_Os03g11420 {ECO:0000312|EMBL:ABF94615.1} PE=1	Up	5.79457	1.67e-07
Poh0211330.1	1.09938	0.000754929	biological adhesion	Up	2.14205	0.0236308
Poh0184450.1	1.50208	4.54e-06	biological adhesion	Up	2.83204	0.000403037
Poh0100180.1	1.43544	8.21e-05	Branched-chain-amino-acid aminotransferase 5, chloroplastic Short=Atbcat-5 EC=2.6.1.42 Precursor OS=Arabidopsis thaliana (Mouse-ear cress) Name=BCAT5 OrderedLocusNames=At5g65780 ORFNames=F6H11.110, MPA24.13 PE=1	Up	2.70635	0.00431598
Poh0197270.1	2.45352	0.000106211	Branched-chain-amino-acid aminotransferase 5, chloroplastic Short=Atbcat-5 EC=2.6.1.42 Precursor OS=Arabidopsis thaliana (Mouse-ear cress) Name=BCAT5 OrderedLocusNames=At5g65780 ORFNames=F6H11.110, MPA24.13 PE=1	Up	5.49413	0.00521117
Poh0268280.1	1.28588	0.0299391	BTB/POZ domain-containing protein At4g08455 OS=Arabidopsis thaliana (Mouse-ear cress) OrderedLocusNames=At4g08455 ORFNames=T15F16.14 PE=1	Up	2.42911	0.300029
Poh0268270.1	1.9247	1.45e-07	BTB/POZ domain-containing protein At4g08455 OS=Arabidopsis thaliana (Mouse-ear cress) OrderedLocusNames=At4g08455 ORFNames=T15F16.14 PE=1	Up	3.79722	2.25e-05
Poh0171430.1	1.13242	0.00753283	C2 domain	Up	2.19367	0.123629
Poh0166080.1	1.20606	0.00323439	C2 domain-containing protein At1g53590 N-terminal-TM-C2 domain type 6 protein 1 Short=NTMC2TYPE6.1 OS=Arabidopsis thaliana (Mouse-ear cress) ORFNames=F22G10.28, T3F20.10 PE=1	Up	2.30651	0.0685326
Poh0249090.1	1.74085	0.00812045	Caffeoylshikimate esterase-like	Up	3.33969	0.129654
Poh0152900.1	1.31889	0.00147049	Calcium-dependent protein kinase 17 EC=2.7.11.1 OS=Arabidopsis thaliana (Mouse-ear cress) Name=CPK17 OrderedLocusNames=At5g12180 ORFNames=MXC9.14 PE=2	Up	2.49409	0.0394121
Poh0290750.1	1.02112	0.0214047	Calcium-dependent protein kinase 28 {ECO:0000303|Ref.6} EC=2.7.11.1 {ECO:0000269|PubMed:25525792} OS=Arabidopsis thaliana (Mouse-ear cress) ORFNames=K2A18.29 PE=1	Up	2.02872	0.245454
Poh0245120.1	1.46116	0.00204546	Calcium-dependent protein kinase 28 {ECO:0000303|Ref.6} EC=2.7.11.1 {ECO:0000269|PubMed:25525792} OS=Arabidopsis thaliana (Mouse-ear cress) ORFNames=K2A18.29 PE=1	Up	2.75609	0.0490564
Poh0003180.1	1.01854	0.00347139	Calcium-dependent protein kinase 3 {ECO:0000305} Short=OsCDPK3 {ECO:0000305} Short=OsCPK3 {ECO:0000303|PubMed:15695435} EC=2.7.11.1 {ECO:0000305} OS=Oryza sativa subsp. japonica (Rice) P0460C04.4 {ECO:0000312|EMBL:BAB92912.1} PE=2	Up	2.02584	0.0722628
Poh0079880.1	1.2014	0.00148924	Calcium-transporting ATPase 8, plasma membrane-type EC=3.6.3.8 Ca(2+)-ATPase isoform 8 OS=Arabidopsis thaliana (Mouse-ear cress) Name=ACA8 OrderedLocusNames=At5g57110 ORFNames=MUL3.5 PE=1	Up	2.29763	0.039735
Poh0251930.1	1.29285	5.82e-05	Calcium-transporting ATPase 8, plasma membrane-type EC=3.6.3.8 Ca(2+)-ATPase isoform 8 OS=Arabidopsis thaliana (Mouse-ear cress) Name=ACA8 OrderedLocusNames=At5g57110 ORFNames=MUL3.5 PE=1	Up	2.45015	0.00324945
Poh0263000.1	1.2764	2.43e-05	Calmodulin Short=CaM OS=Mougeotia scalaris (Green alga) (Sphaerocarpus scalaris) PE=2	Up	2.42236	0.00159704
Poh0082780.1	1.28647	0.000239044	Calmodulin Short=CaM OS=Mougeotia scalaris (Green alga) (Sphaerocarpus scalaris) PE=2	Up	2.43934	0.00980079
Poh0082790.1	1.2877	0.000223229	Calmodulin Short=CaM OS=Mougeotia scalaris (Green alga) (Sphaerocarpus scalaris) PE=2	Up	2.44141	0.00924186
Poh0262990.1	1.34728	1.15e-05	Calmodulin Short=CaM OS=Mougeotia scalaris (Green alga) (Sphaerocarpus scalaris) PE=2	Up	2.54427	0.000863944
Poh0033010.1	1.08923	0.00924699	Calmodulin-binding protein 60 B {ECO:0000303|PubMed:11782485} OS=Arabidopsis thaliana (Mouse-ear cress) ORFNames=MUA2.16 {ECO:0000312|EMBL:BAB08793.1} PE=2	Up	2.12761	0.141512
Poh0203380.1	1.26414	0.00667303	Calmodulin-binding protein 60 B {ECO:0000303|PubMed:11782485} OS=Arabidopsis thaliana (Mouse-ear cress) ORFNames=MUA2.16 {ECO:0000312|EMBL:BAB08793.1} PE=2	Up	2.40191	0.113553
Poh0264480.1	1.23161	0.0259373	Calmodulin-binding receptor-like cytoplasmic kinase 2 EC=2.7.11.1 OS=Arabidopsis thaliana (Mouse-ear cress) ORFNames=A_IG005I10.8, F5I10.8 PE=2	Up	2.34711	0.275676
Poh0280140.1	1.55586	0.000240255	Carbonic anhydrase, chloroplastic EC=4.2.1.1 Carbonate dehydratase Precursor OS=Hordeum vulgare (Barley) PE=2	Up	2.94174	0.00980974
Poh0005530.1	1.50316	0.00826167	Carotenoid 9,10(9',10')-cleavage dioxygenase EC=1.14.99.n4 CsCCD OS=Crocus sativus (Saffron) Name=CCD PE=1	Up	2.83107	0.131244
Poh0255080.1	1.86648	0.00170139	Carotenoid 9,10(9',10')-cleavage dioxygenase EC=1.14.99.n4 CsCCD OS=Crocus sativus (Saffron) Name=CCD PE=1	Up	3.65836	0.043403
Poh0015690.1	2.19242	0.00281583	Carotenoid 9,10(9',10')-cleavage dioxygenase EC=1.14.99.n4 CsCCD OS=Crocus sativus (Saffron) Name=CCD PE=1	Up	4.56193	0.0624773
Poh0224500.1	1.00377	0.00386909	Casein kinase 1-like protein 1 {ECO:0000305} EC=2.7.11.1 {ECO:0000305} Casein kinase 1 {ECO:0000303|PubMed:7923358} Casein kinase I isoform delta-like {ECO:0000305} Short=CKI-delta {ECO:0000305} Protein CASEIN KINASE I-LIKE 1 {ECO:0000303|PubMed:16126836} OS=Arabidopsis thaliana (Mouse-ear cress) OrderedLocusNames=At4g26100 ORFNames=F20B18.210 PE=2	Up	2.0048	0.0781953
Poh0139610.1	2.34447	3.08e-06	CASP-like protein UU1 Short=PpCASPLUU1 OS=Physcomitrella patens subsp. patens (Moss) ORFNames=PHYPADRAFT_234099 PE=2	Up	5.06065	0.000295331
Poh0170820.1	3.08596	5.25e-05	CASP-like protein UU1 Short=PpCASPLUU1 OS=Physcomitrella patens subsp. patens (Moss) ORFNames=PHYPADRAFT_234099 PE=2	Up	8.39282	0.00298946
Poh0170830.1	2.64529	0.0089832	CASP-like protein UU3 Short=PpCASPLUU3 OS=Physcomitrella patens subsp. patens (Moss) ORFNames=PHYPADRAFT_233235 PE=2	Up	6.15192	0.138837
Poh0085140.1	1.87321	0.000313992	Catalyzes the ATP-dependent amination of UTP to CTP with either L-glutamine or ammonia as the source of nitrogen	Up	3.6569	0.0121988
Poh0330410.1	1.36795	0.0242536	Cation/H(+) antiporter 19 Protein CATION/H+ EXCHANGER 19 Short=AtCHX19 OS=Arabidopsis thaliana (Mouse-ear cress) Name=CHX19 OrderedLocusNames=At3g17630 ORFNames=MKP6.1 PE=2	Up	2.57987	0.264904
Poh0207000.1	1.04997	0.0041263	Cation/H(+) antiporter 20 Protein CATION/H+ EXCHANGER 20 Short=AtCHX20 OS=Arabidopsis thaliana (Mouse-ear cress) Name=CHX20 OrderedLocusNames=At3g53720 ORFNames=F5K20_20 PE=2	Up	2.07004	0.081327
Poh0195290.1	1.13431	0.0118514	Cation-chloride cotransporter 1 Short=OsCCC1 Potassium-chloride cotransporter 1 OS=Oryza sativa subsp. japonica (Rice) ORFNames=OsJ_26882, OSJNBa0078D03.20 PE=2	Up	2.1931	0.166814
Poh0068720.1	1.40566	0.0217325	Cationic peroxidase SPC4 EC=1.11.1.7 Precursor OS=Sorghum bicolor (Sorghum) (Sorghum vulgare) OrderedLocusNames=Sb03g046810 PE=1	Up	2.66055	0.247871
Poh0323150.1	1.09437	0.00256253	CDPK-related kinase 7 Short=AtCRK7 EC=2.7.11.1 Calcium/calmodulin-dependent protein kinase CRK7 OS=Arabidopsis thaliana (Mouse-ear cress) Name=CRK7 OrderedLocusNames=At3g56760 ORFNames=T8M16.90 PE=1	Up	2.13586	0.0582077
Poh0034460.1	1.19414	0.00687242	Cell number regulator 9 ZmCNR09 OS=Zea mays (Maize) Name=CNR9 PE=2	Up	2.28858	0.115553
Poh0147620.1	1.01221	0.010426	cellular response to glucose starvation	Up	2.01593	0.15376
Poh0345190.1	1.29878	0.00160957	cellular response to glucose starvation	Up	2.46053	0.0417068
Poh0152650.1	1.3288	0.000950615	cellular response to glucose starvation	Up	2.51206	0.0279554
Poh0224600.1	1.79477	0.0217464	cellular transition metal ion homeostasis	Up	3.47209	0.247915
Poh0354380.1	1.59208	0.00519188	chitin catabolic process	Up	3.01477	0.0957107
Poh0354370.1	1.86501	0.00171599	chitin catabolic process	Up	3.64075	0.0436627
Poh0198030.1	3.02673	5.32e-06	Chitin elicitor receptor kinase 1 {ECO:0000303|PubMed:21070404} Short=OsCERK1 {ECO:0000303|PubMed:21070404} EC=2.7.11.1 {ECO:0000269|PubMed:23498959} LysM domain receptor-like kinase 1 {ECO:0000305} Short=LysM RLK1 {ECO:0000305} Short=LysM-containing receptor-like kinase 1 {ECO:0000305} LysM domain receptor-like kinase 9 {ECO:0000303|PubMed:21070404} Short=OsLysM-RLK9 {ECO:0000303|PubMed:21070404…	Up	8.16394	0.000460991
Poh0337490.1	1.40312	0.00500483	Chitinase 1 EC=3.2.1.14 Class I chitinase a Short=OsChia1a Pathogenesis related (PR)-3 chitinase 1 Precursor OS=Oryza sativa subsp. japonica (Rice) ORFNames=OsJ_22713, P0017G10.4, P0548E04.24 PE=2	Up	2.64575	0.0936509
Poh0020820.1	1.57407	5.7e-05	Chitinase 1 EC=3.2.1.14 Tulip bulb chitinase-1 Short=TBC-1 Precursor OS=Tulipa bakeri (Tulip) PE=1	Up	2.97742	0.00320817
Poh0212370.1	4.12204	6.45e-16	Chitinase 1 EC=3.2.1.14 Tulip bulb chitinase-1 Short=TBC-1 Precursor OS=Tulipa bakeri (Tulip) PE=1	Up	17.3027	1.01e-12
Poh0020540.1	1.91325	0.000514165	Chitinase 6 EC=3.2.1.14 Pathogenesis related (PR)-3 chitinase 6 Precursor OS=Oryza sativa subsp. japonica (Rice) ORFNames=OJ1058_F07.19, OsJ_07447 PE=2	Up	3.75148	0.0178129
Poh0173740.1	3.5803	4.35e-05	Chlorophyllase-1, chloroplastic EC=3.1.1.14 Chlorophyll-chlorophyllido hydrolase 1 Short=Chlase 1 Precursor OS=Citrus sinensis (Sweet orange) (Citrus aurantium var. sinensis) Name=CHLASE1 PE=1	Up	11.8779	0.00254363
Poh0348000.1	1.41916	0.0417204	Chloroplast envelope quinone oxidoreductase homolog {ECO:0000303|PubMed:20424175} Short=ceQORH {ECO:0000303|PubMed:20424175} EC=1.3.1.- {ECO:0000269|PubMed:26678323} OS=Arabidopsis thaliana (Mouse-ear cress) ORFNames=F25G13_100 {ECO:0000312|EMBL:CAB45500.1} PE=1	Up	2.68318	0.363313
Poh0245450.1	2.31957	2.92e-05	Choline transporter protein 1 {ECO:0000303|PubMed:25008948} Short=AtCTL1 {ECO:0000303|PubMed:25008948} OS=Arabidopsis thaliana (Mouse-ear cress) ORFNames=MJK13.4 {ECO:0000312|EMBL:AAF35404.1} PE=1	Up	4.99792	0.00185915
Poh0290410.1	3.21474	6.29e-08	Choline transporter protein 1 {ECO:0000303|PubMed:25008948} Short=AtCTL1 {ECO:0000303|PubMed:25008948} OS=Arabidopsis thaliana (Mouse-ear cress) ORFNames=MJK13.4 {ECO:0000312|EMBL:AAF35404.1} PE=1	Up	9.25264	1.14e-05
Poh0257690.1	1.28355	0.00306798	Chromatin remodeling protein EBS {ECO:0000305} Protein EARLY BOLTING IN SHORT DAYS {ECO:0000303|PubMed:11340178} OS=Arabidopsis thaliana (Mouse-ear cress) ORFNames=F1N20.240 {ECO:0000312|EMBL:CAA18117.1} PE=1	Up	2.43353	0.0661835
Poh0310130.1	1.61003	0.00194412	Cinnamoyl-CoA reductase 1 Short=AtCCR1 EC=1.2.1.44 Protein IRREGULAR XYLEM 4 OS=Arabidopsis thaliana (Mouse-ear cress) ORFNames=T24D18.5 PE=1	Up	3.05665	0.0476422
Poh0098780.1	2.14125	0.00144239	Cinnamoyl-CoA reductase 1 Short=AtCCR1 EC=1.2.1.44 Protein IRREGULAR XYLEM 4 OS=Arabidopsis thaliana (Mouse-ear cress) ORFNames=T24D18.5 PE=1	Up	4.41673	0.038905
Poh0291700.1	1.44238	0.000443744	Clathrin assembly protein	Up	2.72025	0.0159441
Poh0244090.1	1.67179	0.000233626	Clathrin assembly protein	Up	3.18575	0.00963195
Poh0012910.1	1.00972	0.000710701	Copper transport protein CCH Copper chaperone CCH OS=Arabidopsis thaliana (Mouse-ear cress) Name=CCH OrderedLocusNames=At3g56240 ORFNames=F18O21.200 PE=1	Up	2.01379	0.022556
Poh0115210.1	1.02688	0.0015868	Copper transport protein CCH Copper chaperone CCH OS=Arabidopsis thaliana (Mouse-ear cress) Name=CCH OrderedLocusNames=At3g56240 ORFNames=F18O21.200 PE=1	Up	2.03787	0.0415526
Poh0173100.1	1.66016	6.25e-05	Copper-transporting ATPase HMA5 {ECO:0000305} EC=3.6.3.54 {ECO:0000269|PubMed:24064929} Protein HEAVY METAL ATPASE 5 {ECO:0000305} Short=OsHMA5 {ECO:0000303|PubMed:24064929} OS=Oryza sativa subsp. japonica (Rice) OSJNBb0012E24.8 {ECO:0000312|EMBL:CAD41643.2} PE=2	Up	3.15986	0.00345911
Poh0322810.1	1.82628	7.13e-05	Coronatine-insensitive protein homolog 1b {ECO:0000305} Short=OsCOI1b {ECO:0000303|PubMed:23320078} COI1 protein homolog {ECO:0000303|PubMed:23104764} Short=OsCOI1H {ECO:0000303|PubMed:23104764} OS=Oryza sativa subsp. japonica (Rice) OsJ_18742 {ECO:0000312|EMBL:EEE63917.1} PE=1	Up	3.54682	0.00384301
Poh0121850.1	1.43009	0.0298811	CSC1-like protein At1g32090 OS=Arabidopsis thaliana (Mouse-ear cress) OrderedLocusNames=At1g32090 ORFNames=F3C3.11, T12O21.1 PE=1	Up	2.69166	0.29965
Poh0149150.1	1.62953	0.0303092	CSC1-like protein At1g32090 OS=Arabidopsis thaliana (Mouse-ear cress) OrderedLocusNames=At1g32090 ORFNames=F3C3.11, T12O21.1 PE=1	Up	3.09046	0.302612
Poh0293130.1	2.84745	7.84e-18	CSC1-like protein ERD4 Protein EARLY-RESPONSIVE TO DEHYDRATION STRESS 4 OS=Brassica juncea (Indian mustard) (Sinapis juncea) Name=ERD4 PE=3	Up	7.19808	1.79e-14
Poh0242630.1	4.90837	1.02e-31	CSC1-like protein ERD4 Protein EARLY-RESPONSIVE TO DEHYDRATION STRESS 4 OS=Brassica juncea (Indian mustard) (Sinapis juncea) Name=ERD4 PE=3	Up	30.0303	1.51e-27
Poh0061520.1	1.32754	0.000680258	C-terminal duplication domain of Friend of PRMT1	Up	2.50971	0.0219184
Poh0023370.1	1.17402	0.0110736	Cyclic dof factor 2 Dof zinc finger protein DOF5.2 Short=AtDOF5.2 OS=Arabidopsis thaliana (Mouse-ear cress) ORFNames=MIJ24.16 PE=1	Up	2.25653	0.159826
Poh0336140.1	1.39434	0.00678688	Cyclic dof factor 2 Dof zinc finger protein DOF5.2 Short=AtDOF5.2 OS=Arabidopsis thaliana (Mouse-ear cress) ORFNames=MIJ24.16 PE=1	Up	2.62867	0.114758
Poh0004210.1	1.30899	1.93e-06	Cystatin-1 Corn kernel cysteine proteinase inhibitor Cystatin I Precursor OS=Zea mays (Maize) Name=RAMDAZC7 PE=2	Up	2.47803	0.000202718
Poh0314860.1	2.0393	0.000617288	Cysteine Histidine-rich C1 domain family protein	Up	4.11304	0.0203832
Poh0127010.1	1.11022	0.0121989	defense response to virus	Up	2.15809	0.170239
Poh0246400.1	1.79945	0.0023965	dehydroquinate synthase activity	Up	3.47928	0.0553266
Poh0270260.1	1.83542	0.00581627	dehydroquinate synthase activity	Up	3.56841	0.103364
Poh0170930.1	1.77133	1.41e-05	Deoxymugineic acid synthase 1-A {ECO:0000303|PubMed:16926158, ECO:0000303|PubMed:28475636} Short=TaDMAS1 {ECO:0000303|PubMed:16926158} EC=1.1.1.285 {ECO:0000269|PubMed:16926158} OS=Triticum aestivum (Wheat) Synonyms=DMAS1 {ECO:0000303|PubMed:16926158} PE=1	Up	3.41053	0.00103669
Poh0184940.1	1.11749	0.0290553	Disease resistance protein RFL1 RPS5-like protein 1 pNd13/pNd14 OS=Arabidopsis thaliana (Mouse-ear cress) Name=RFL1 OrderedLocusNames=At1g12210 ORFNames=T28K15.6 PE=3	Up	2.16966	0.294131
Poh0293660.1	2.52831	0.000242299	Disease resistance protein TAO1 {ECO:0000305} Protein TARGET OF AVRB OPERATION 1 {ECO:0000303|PubMed:18424557} OS=Arabidopsis thaliana (Mouse-ear cress) ORFNames=MFC16.19 {ECO:0000312|EMBL:BAB09158.1} PE=4	Up	5.76182	0.00986605
Poh0089110.1	1.15521	0.000377246	DJ-1/PfpI family	Up	2.22734	0.0140567
Poh0028920.1	1.09164	0.00958514	DNA damage response protein	Up	2.13102	0.145039
Poh0135530.1	1.3805	0.000114233	Dof zinc finger protein DOF5.3 Short=AtDOF5.3 OS=Arabidopsis thaliana (Mouse-ear cress) Name=DOF5.3 OrderedLocusNames=At5g60200 ORFNames=F15L12.9 PE=2	Up	2.6035	0.0054971
Poh0167460.1	1.57852	1.07e-05	Dof zinc finger protein DOF5.3 Short=AtDOF5.3 OS=Arabidopsis thaliana (Mouse-ear cress) Name=DOF5.3 OrderedLocusNames=At5g60200 ORFNames=F15L12.9 PE=2	Up	2.98657	0.00081583
Poh0059660.1	1.74221	3.02e-05	Domain of unknown function	Up	3.35155	0.00191472
Poh0283840.1	1.07542	0.00576669	Domain of unknown function (DUF3475)	Up	2.10459	0.102915
Poh0107740.1	1.09601	0.00102756	Dual specificity phosphatase Cdc25 {ECO:0000303|PubMed:15329414} EC=3.1.3.48 {ECO:0000269|PubMed:15329414} Arath;CDC25 {ECO:0000303|PubMed:15329414} Arsenate reductase {ECO:0000303|PubMed:16507083} Short=AtASR {ECO:0000303|PubMed:16507083} Arsenate reductase 2 {ECO:0000303|PubMed:16567632} EC=1.20.4.1 {ECO:0000269|PubMed:16766666} Sulfurtransferase 5 {ECO:0000303|PubMed:17408957} Short=AtStr5 {EC…	Up	2.13776	0.0296303
Poh0135480.1	1.51294	0.0122363	Dual specificity phosphatase, catalytic domain	Up	2.84584	0.170371
Poh0337410.1	1.17541	0.00160187	DUF21 domain-containing protein At4g33700 CBS domain-containing protein CBSDUF6 OS=Arabidopsis thaliana (Mouse-ear cress) Name=CBSDUF6 OrderedLocusNames=At4g33700 ORFNames=T16L1_190 PE=1	Up	2.25871	0.0416893
Poh0020810.1	1.21186	0.00662215	DUF21 domain-containing protein At4g33700 CBS domain-containing protein CBSDUF6 OS=Arabidopsis thaliana (Mouse-ear cress) Name=CBSDUF6 OrderedLocusNames=At4g33700 ORFNames=T16L1_190 PE=1	Up	2.31656	0.112946
Poh0268860.1	1.00815	0.00683777	D-xylose-proton symporter-like 3, chloroplastic Precursor OS=Arabidopsis thaliana (Mouse-ear cress) OrderedLocusNames=At5g59250 ORFNames=MNC17.140, MNC17.15 PE=1	Up	2.01194	0.115189
Poh0169490.1	1.13042	0.000565965	ELF3-like protein 2 {ECO:0000305} OS=Oryza sativa subsp. japonica (Rice) P0697C12.26 {ECO:0000312|EMBL:BAD45081.1} PE=2	Up	2.19088	0.0191955
Poh0353740.1	1.21912	0.0115779	Encoded by	Up	2.32829	0.164686
Poh0293520.1	2.63366	1.49e-11	Encoded by	Up	6.21333	8.34e-09
Poh0318150.1	1.17105	0.00310685	Endochitinase CH25 EC=3.2.1.14 Precursor OS=Brassica napus (Rape) PE=2	Up	2.25246	0.0666882
Poh0116760.1	1.45609	0.00604053	Endochitinase EC=3.2.1.14 Precursor OS=Phaseolus vulgaris (Kidney bean) (French bean) PE=1	Up	2.74264	0.105578
Poh0000210.1	2.22709	3.57e-05	Endochitinase EC=3.2.1.14 Precursor OS=Phaseolus vulgaris (Kidney bean) (French bean) PE=1	Up	4.66448	0.00217552
Poh0027140.1	1.36738	0.00874153	Endoplasmic reticulum oxidoreductin-1 EC=1.8.4.- Precursor OS=Arabidopsis thaliana (Mouse-ear cress) ORFNames=T9N14.18 PE=1	Up	2.58039	0.136167
Poh0284600.1	1.59185	0.00277783	Endoplasmic reticulum oxidoreductin-1 EC=1.8.4.- Precursor OS=Arabidopsis thaliana (Mouse-ear cress) ORFNames=T9N14.18 PE=1	Up	3.01508	0.0618656
Poh0075240.1	1.11189	0.0161557	Enoyl-[acyl-carrier-protein] reductase, mitochondrial EC=1.3.1.104 2-enoyl thioester reductase Precursor OS=Arabidopsis thaliana (Mouse-ear cress) OrderedLocusNames=At3g45770 ORFNames=T6D9.100 PE=1	Up	2.16338	0.205349
Poh0308440.1	3.06571	1.49e-07	Epidermis-specific secreted glycoprotein EP1-like	Up	8.33171	2.3e-05
Poh0199340.1	1.94776	9.86e-07	Ethanolamine-phosphate cytidylyltransferase EC=2.7.7.14 CTP:phosphoethanolamine cytidylyltransferase Phosphorylethanolamine cytidylyltransferase 1 OS=Arabidopsis thaliana (Mouse-ear cress) Name=PECT1 OrderedLocusNames=At2g38670 ORFNames=T6A23.13 PE=1	Up	3.85863	0.000117926
Poh0030960.1	2.00082	3.22e-09	Ethanolamine-phosphate cytidylyltransferase EC=2.7.7.14 CTP:phosphoethanolamine cytidylyltransferase Phosphorylethanolamine cytidylyltransferase 1 OS=Arabidopsis thaliana (Mouse-ear cress) Name=PECT1 OrderedLocusNames=At2g38670 ORFNames=T6A23.13 PE=1	Up	4.00285	9.17e-07
Poh0187520.1	2.78792	0.00335028	Expansin-B3 Short=At-EXPB3 Short=AtEXPB3 Ath-ExpBeta-1.6 Beta-expansin-3 Precursor OS=Arabidopsis thaliana (Mouse-ear cress) Name=EXPB3 OrderedLocusNames=At4g28250 ORFNames=F26K10.130 PE=2	Up	6.85101	0.0704343
Poh0041350.1	2.60867	1.32e-09	Extracellular ribonuclease LE Short=RNase LE EC=3.1.27.1 Precursor OS=Solanum lycopersicum (Tomato) (Lycopersicon esculentum) PE=1	Up	6.10912	4.17e-07
Poh0180140.1	3.26475	4.57e-10	Extracellular ribonuclease LE Short=RNase LE EC=3.1.27.1 Precursor OS=Solanum lycopersicum (Tomato) (Lycopersicon esculentum) PE=1	Up	9.61717	1.69e-07
Poh0108900.1	1.61217	0.00189823	Extradiol ring-cleavage dioxygenase Short=AtLigB EC=1.13.11.- OS=Arabidopsis thaliana (Mouse-ear cress) Name=LIGB OrderedLocusNames=At4g15093 ORFNames=dl3590w PE=2	Up	3.06465	0.0467741
Poh0174330.1	1.74027	0.0308386	Ferredoxin, chloroplastic Precursor OS=Chlamydomonas reinhardtii (Chlamydomonas smithii) Name=PETF PE=1	Up	3.35993	0.304311
Poh0320350.1	1.43072	0.00308407	Ferredoxin-dependent glutamate synthase 1, chloroplastic/mitochondrial EC=1.4.7.1 Fd-GOGAT 1 Precursor OS=Arabidopsis thaliana (Mouse-ear cress) ORFNames=F21E1_60 PE=1	Up	2.70059	0.0663433
Poh0249100.1	1.00118	0.00963499	Ferredoxin-dependent glutamate synthase 2, chloroplastic EC=1.4.7.1 Fd-GOGAT 2 Precursor OS=Arabidopsis thaliana (Mouse-ear cress) Name=GLU2 OrderedLocusNames=At2g41220 ORFNames=F13H10.23 PE=1	Up	2.00329	0.145497
Poh0267310.1	1.04261	0.0290426	Ferredoxin-dependent glutamate synthase 2, chloroplastic EC=1.4.7.1 Fd-GOGAT 2 Precursor OS=Arabidopsis thaliana (Mouse-ear cress) Name=GLU2 OrderedLocusNames=At2g41220 ORFNames=F13H10.23 PE=1	Up	2.06248	0.294127
Poh0208970.1	1.33361	0.000250615	Ferredoxin--NADP reductase, embryo isozyme, chloroplastic Short=FNR EC=1.18.1.2 Precursor OS=Oryza sativa subsp. japonica (Rice) ORFNames=OsJ_23093 {ECO:0000312|EMBL:EAZ38695.1}, P0022E03.21-1 PE=1	Up	2.51712	0.0101351
Poh0186800.1	1.86029	0.000177901	Ferredoxin--NADP reductase, embryo isozyme, chloroplastic Short=FNR EC=1.18.1.2 Precursor OS=Oryza sativa subsp. japonica (Rice) ORFNames=OsJ_23093 {ECO:0000312|EMBL:EAZ38695.1}, P0022E03.21-1 PE=1	Up	3.62991	0.00781263
Poh0284740.1	2.29982	0.000903126	Ferredoxin--nitrite reductase, chloroplastic Short=NiR EC=1.7.7.1 Precursor OS=Arabidopsis thaliana (Mouse-ear cress) ORFNames=F9O13.17 PE=1	Up	4.92091	0.0270691
Poh0327810.1	1.13893	0.0491387	GABA transporter 1 Short=AtGAT1 Bidirectional amino acid transporter 1 OS=Arabidopsis thaliana (Mouse-ear cress) ORFNames=T23G18.9 PE=1	Up	2.20681	0.394855
Poh0245270.1	3.09551	0.00126906	Gamma-glutamyl hydrolase EC=3.4.19.9 Conjugase GH Gamma-Glu-X carboxypeptidase Precursor OS=Glycine max (Soybean) (Glycine hispida) PE=2	Up	8.54056	0.0349292
Poh0076110.1	1.27833	2.95e-06	GDP-L-galactose phosphorylase 1 EC=2.7.7.69 Protein VITAMIN C DEFECTIVE 2 OS=Arabidopsis thaliana (Mouse-ear cress) Name=VTC2 OrderedLocusNames=At4g26850 ORFNames=F10M23.190 PE=1	Up	2.42509	0.000289395
Poh0068270.1	1.31702	3.54e-05	GDP-L-galactose phosphorylase 1 EC=2.7.7.69 Protein VITAMIN C DEFECTIVE 2 OS=Arabidopsis thaliana (Mouse-ear cress) Name=VTC2 OrderedLocusNames=At4g26850 ORFNames=F10M23.190 PE=1	Up	2.49199	0.00216692
Poh0278420.1	1.56728	3.61e-07	GDP-L-galactose phosphorylase 1 EC=2.7.7.69 Protein VITAMIN C DEFECTIVE 2 OS=Arabidopsis thaliana (Mouse-ear cress) Name=VTC2 OrderedLocusNames=At4g26850 ORFNames=F10M23.190 PE=1	Up	2.96406	4.98e-05
Poh0099910.1	2.37283	6.31e-22	GDP-mannose 3,5-epimerase 1 Short=GDP-Man 3,5-epimerase 1 EC=5.1.3.18 OsGME-1 OS=Oryza sativa subsp. japonica (Rice) ORFNames=OsJ_030296, OSJNBa0061K21.15 PE=1	Up	5.17932	4.68e-18
Poh0364530.1	3.40983	5.87e-06	GDSL esterase/lipase 6 EC=3.1.1.- Extracellular lipase 6 Precursor OS=Arabidopsis thaliana (Mouse-ear cress) Name=GLIP6 OrderedLocusNames=At1g71120 ORFNames=F23N20.11 PE=2	Up	10.5865	0.000497455
Poh0269250.1	2.0907	0.000742378	GDSL esterase/lipase At2g27360 EC=3.1.1.- Extracellular lipase At2g27360 Precursor OS=Arabidopsis thaliana (Mouse-ear cress) OrderedLocusNames=At2g27360 ORFNames=F12K2.6 PE=2	Up	4.25439	0.0233365
Poh0246940.1	2.54638	0.00108191	GDSL esterase/lipase At3g26430 EC=3.1.1.- Extracellular lipase At3g26430 Precursor OS=Arabidopsis thaliana (Mouse-ear cress) OrderedLocusNames=At3g26430 ORFNames=F20C19.19 PE=2	Up	5.80236	0.030897
Poh0269260.1	3.15238	0.000175076	GDSL esterase/lipase At3g26430 EC=3.1.1.- Extracellular lipase At3g26430 Precursor OS=Arabidopsis thaliana (Mouse-ear cress) OrderedLocusNames=At3g26430 ORFNames=F20C19.19 PE=2	Up	8.80261	0.00771139
Poh0142590.1	5.39366	0.0250279	Germin-like protein 1-1 Germin-like protein 4 Short=OsGER4 Precursor OS=Oryza sativa subsp. japonica (Rice) ORFNames=OsJ_001298, OSJNBa0004B13.19, P0498A12.11, P0581F09.32 PE=2	Up	41.7568	0.269685
Poh0286680.1	3.30668	1.88e-05	Germin-like protein 3-8 Precursor OS=Oryza sativa subsp. japonica (Rice) ORFNames=OsJ_012452, OSJNBb0015I02.10 PE=2	Up	9.84416	0.00129087
Poh0091650.1	4.16716	4.51e-06	Germin-like protein 3-8 Precursor OS=Oryza sativa subsp. japonica (Rice) ORFNames=OsJ_012452, OSJNBb0015I02.10 PE=2	Up	17.7843	0.000401762
Poh0090950.1	2.96753	0.000248189	Germin-like protein 4-1 Precursor OS=Oryza sativa subsp. japonica (Rice) ORFNames=OsJ_015483, OSJNBa0058K23.2, OSJNBa0093O08.12 PE=2	Up	7.82125	0.0100782
Poh0272360.1	2.9628	0.00780393	Germin-like protein 5-1 Precursor OS=Oryza sativa subsp. japonica (Rice) OSJNBa0055E23.9 PE=2	Up	7.63199	0.126204
Poh0233560.1	5.51495	0.000623361	Germin-like protein subfamily 1 member 16 Precursor OS=Arabidopsis thaliana (Mouse-ear cress) OrderedLocusNames=At5g39130 ORFNames=MXF12.16, MXF12_140 PE=2	Up	45.645	0.0204859
Poh0198110.1	1.89922	0.0247812	Glucan endo-1,3-beta-glucosidase 13 EC=3.2.1.39 (1->3)-beta-glucan endohydrolase 13 Short=(1->3)-beta-glucanase 13 Beta-1,3-endoglucanase 13 Short=Beta-1,3-glucanase 13 Precursor OS=Arabidopsis thaliana (Mouse-ear cress) OrderedLocusNames=At5g56590 ORFNames=MIK19.3 PE=1	Up	3.70844	0.268444
Poh0057620.1	1.05826	0.00394763	Glucan endo-1,3-beta-glucosidase 5 EC=3.2.1.39 (1->3)-beta-glucan endohydrolase 5 Short=(1->3)-beta-glucanase 5 Beta-1,3-endoglucanase 5 Short=Beta-1,3-glucanase 5 Precursor OS=Arabidopsis thaliana (Mouse-ear cress) OrderedLocusNames=At4g31140 ORFNames=F6E21.60 PE=1	Up	2.08003	0.0792304
Poh0103050.1	1.51751	0.0158803	Glucose-1-phosphate adenylyltransferase large subunit 1, chloroplastic EC=2.7.7.27 ADP-glucose pyrophosphorylase ADP-glucose synthase AGPase S Alpha-D-glucose-1-phosphate adenyl transferase Precursor OS=Arabidopsis thaliana (Mouse-ear cress) ORFNames=T24G5.120 PE=1	Up	2.86928	0.203432
Poh0042010.1	1.44985	9.52e-06	Glucose-1-phosphate adenylyltransferase large subunit, chloroplastic/amyloplastic EC=2.7.7.27 ADP-glucose pyrophosphorylase ADP-glucose synthase AGPase S Alpha-D-glucose-1-phosphate adenyl transferase Precursor OS=Beta vulgaris (Sugar beet) Name=AGPS1 PE=2	Up	2.73246	0.000752729
Poh0303060.1	1.209	0.00303701	Glucose-6-phosphate 1-dehydrogenase, cytoplasmic isoform 2 EC=1.1.1.49 G6PDH6 Short=G6PD6 OS=Arabidopsis thaliana (Mouse-ear cress) Name=ACG12 OrderedLocusNames=At5g40760 ORFNames=K1B16.1, MNF13.6 PE=2	Up	2.31209	0.0657124
Poh0176340.1	1.51081	0.000640039	Glutamate decarboxylase Short=GAD EC=4.1.1.15 OS=Petunia hybrida (Petunia) Name=GAD PE=1	Up	2.84964	0.0209228
Poh0198340.1	1.61918	0.0012556	Glutamate decarboxylase Short=GAD EC=4.1.1.15 OS=Petunia hybrida (Petunia) Name=GAD PE=1	Up	3.07282	0.0346552
Poh0053240.1	2.63942	1e-06	Glutamate dehydrogenase 1 Short=GDH 1 EC=1.4.1.3 OS=Arabidopsis thaliana (Mouse-ear cress) Name=GDH1 OrderedLocusNames=At5g18170 ORFNames=MRG7.13 PE=2	Up	6.21902	0.000117926
Poh0085980.1	2.66752	1.02e-06	Glutamate dehydrogenase 1 Short=GDH 1 EC=1.4.1.3 OS=Arabidopsis thaliana (Mouse-ear cress) Name=GDH1 OrderedLocusNames=At5g18170 ORFNames=MRG7.13 PE=2	Up	6.34893	0.000119248
Poh0318230.1	1.54345	0.0202726	Glutamate dehydrogenase B Short=GDH B EC=1.4.1.3 OS=Nicotiana plumbaginifolia (Leadwort-leaved tobacco) (Tex-Mex tobacco) Name=GDHB PE=2	Up	2.90811	0.236497
Poh0366460.1	2.33195	0.00180936	Glutamate dehydrogenase B Short=GDH B EC=1.4.1.3 OS=Nicotiana plumbaginifolia (Leadwort-leaved tobacco) (Tex-Mex tobacco) Name=GDHB PE=2	Up	5.02949	0.0452614
Poh0012740.1	1.56602	0.00169451	Glutamate synthase 1 [NADH], chloroplastic EC=1.4.1.14 NADH-dependent glutamate synthase 1 Short=NADH-GOGAT 1 Precursor OS=Arabidopsis thaliana (Mouse-ear cress) Name=GLT1 OrderedLocusNames=At5g53460 ORFNames=MYN8.7 PE=1	Up	2.96038	0.0433466
Poh0115040.1	1.97753	0.000271585	Glutamate synthase 1 [NADH], chloroplastic EC=1.4.1.14 NADH-dependent glutamate synthase 1 Short=NADH-GOGAT 1 Precursor OS=Arabidopsis thaliana (Mouse-ear cress) Name=GLT1 OrderedLocusNames=At5g53460 ORFNames=MYN8.7 PE=1	Up	3.93783	0.0108645
Poh0212390.1	1.01448	0.00883923	Glutamine synthetase EC=6.3.1.2 GS(1) Glutamate--ammonia ligase OS=Lactuca sativa (Garden lettuce) PE=2	Up	2.02025	0.137328
Poh0016950.1	1.39498	0.00355403	Glutaredoxin OS=Vernicia fordii (Tung) (Aleurites fordii) PE=3	Up	2.63559	0.0734672
Poh0258480.1	1.6716	2.31e-08	Glutaredoxin OS=Vernicia fordii (Tung) (Aleurites fordii) PE=3	Up	3.18659	5.07e-06
Poh0043130.1	1.93587	0.000204698	Glutaredoxin-C3 Protein ROXY 2 OS=Oryza sativa subsp. japonica (Rice) ORFNames=OJ1789_D08.10 PE=2	Up	3.82729	0.00858276
Poh0354970.1	2.28112	3.95e-05	Glutaredoxin-C3 Protein ROXY 2 OS=Oryza sativa subsp. japonica (Rice) ORFNames=OJ1789_D08.10 PE=2	Up	4.86175	0.0023384
Poh0013930.1	1.26043	0.00170514	Glutathione reductase, cytosolic Short=GR Short=GRase EC=1.8.1.7 OS=Oryza sativa subsp. japonica (Rice) OSJNBa0053L11.26-1 PE=2	Up	2.39587	0.0434613
Poh0116390.1	1.40666	0.00346076	Glutathione reductase, cytosolic Short=GR Short=GRase EC=1.8.1.7 OS=Oryza sativa subsp. japonica (Rice) OSJNBa0053L11.26-1 PE=2	Up	2.6524	0.0721937
Poh0037760.1	3.3754	0.000172899	Glutathione S-transferase EC=2.5.1.18 25 kDa auxin-binding protein GST class-phi OS=Hyoscyamus muticus (Egyptian henbane) PE=1	Up	10.2639	0.00766108
Poh0142920.1	1.16682	0.0284555	Glutathione S-transferase F10 Short=AtGSTF10 EC=2.5.1.18 AtGSTF4 GST class-phi member 10 Protein EARLY RESPONSE TO DEHYDRATION 13 OS=Arabidopsis thaliana (Mouse-ear cress) ORFNames=F7F1.8 PE=1	Up	2.2476	0.291597
Poh0066000.1	1.53991	0.00165974	Glutathione S-transferase F10 Short=AtGSTF10 EC=2.5.1.18 AtGSTF4 GST class-phi member 10 Protein EARLY RESPONSE TO DEHYDRATION 13 OS=Arabidopsis thaliana (Mouse-ear cress) ORFNames=F7F1.8 PE=1	Up	2.90983	0.0426709
Poh0296020.1	3.23357	2.02e-07	Glutathione S-transferase F10 Short=AtGSTF10 EC=2.5.1.18 AtGSTF4 GST class-phi member 10 Protein EARLY RESPONSE TO DEHYDRATION 13 OS=Arabidopsis thaliana (Mouse-ear cress) ORFNames=F7F1.8 PE=1	Up	9.41409	2.96e-05
Poh0198740.1	4.32006	2.24e-10	Glutathione S-transferase F10 Short=AtGSTF10 EC=2.5.1.18 AtGSTF4 GST class-phi member 10 Protein EARLY RESPONSE TO DEHYDRATION 13 OS=Arabidopsis thaliana (Mouse-ear cress) ORFNames=F7F1.8 PE=1	Up	19.9643	9.21e-08
Poh0313520.1	5.12512	5.93e-07	Glutathione S-transferase F11 Short=AtGSTF11 EC=2.5.1.18 AtGSTF6 GST class-phi GST class-phi member 11 OS=Arabidopsis thaliana (Mouse-ear cress) ORFNames=T17B22.12 PE=2	Up	34.358	7.77e-05
Poh0241240.1	1.52522	9.96e-05	Glutathione S-transferase F8, chloroplastic Short=AtGSTF8 EC=2.5.1.18 AtGSTF5 GST class-phi member 8 Glutathione S-transferase 6 Precursor OS=Arabidopsis thaliana (Mouse-ear cress) ORFNames=F17A22.12 PE=1	Up	2.88201	0.00498962
Poh0164500.1	1.12798	0.0208675	Glutathione S-transferase F9 Short=AtGSTF9 EC=2.5.1.18 AtGSTF7 GST class-phi member 9 OS=Arabidopsis thaliana (Mouse-ear cress) ORFNames=F7F1.7 PE=1	Up	2.18735	0.241254
Poh0342690.1	1.40355	0.00168627	Glutathione S-transferase F9 Short=AtGSTF9 EC=2.5.1.18 AtGSTF7 GST class-phi member 9 OS=Arabidopsis thaliana (Mouse-ear cress) ORFNames=F7F1.7 PE=1	Up	2.64392	0.0432033
Poh0235920.1	2.05447	0.00346541	Glutathione S-transferase F9 Short=AtGSTF9 EC=2.5.1.18 AtGSTF7 GST class-phi member 9 OS=Arabidopsis thaliana (Mouse-ear cress) ORFNames=F7F1.7 PE=1	Up	4.17788	0.0722314
Poh0209020.1	1.24171	0.00327492	Glyceraldehyde-3-phosphate dehydrogenase, cytosolic EC=1.2.1.12 OS=Physcomitrella patens subsp. patens (Moss) Name=GAPC ORFNames=PHYPADRAFT_226280 PE=2	Up	2.36514	0.0692923
Poh0186740.1	1.57734	0.000864885	Glyceraldehyde-3-phosphate dehydrogenase, cytosolic EC=1.2.1.12 OS=Physcomitrella patens subsp. patens (Moss) Name=GAPC ORFNames=PHYPADRAFT_226280 PE=2	Up	2.98444	0.0262196
Poh0284340.1	1.24517	0.000101388	Glycerol kinase Short=Glycerokinase EC=2.7.1.30 ATP:glycerol 3-phosphotransferase Protein GLYCEROL INSENSITIVE 1 Protein NONHOST RESISTANCE TO P. S. PHASEOLICOLA 1 OS=Arabidopsis thaliana (Mouse-ear cress) ORFNames=T21F11.21 PE=1	Up	2.37045	0.00503089
Poh0301630.1	1.02569	0.00707142	Glycerol-3-phosphate 2-O-acyltransferase 6 Short=AtGPAT6 EC=2.3.1.198 Glycerol-3-phosphate acyltransferase 6 OS=Arabidopsis thaliana (Mouse-ear cress) Name=GPAT6 OrderedLocusNames=At2g38110 ORFNames=F16M14.4 PE=1	Up	2.03579	0.117785
Poh0256200.1	1.06985	0.0386196	Glycerol-3-phosphate 2-O-acyltransferase 6 Short=AtGPAT6 EC=2.3.1.198 Glycerol-3-phosphate acyltransferase 6 OS=Arabidopsis thaliana (Mouse-ear cress) Name=GPAT6 OrderedLocusNames=At2g38110 ORFNames=F16M14.4 PE=1	Up	2.09841	0.347964
Poh0110740.1	1.25917	0.00213638	Glycerophosphodiester phosphodiesterase GDPD5 {ECO:0000305} EC=3.1.4.46 {ECO:0000250|UniProtKB:Q9SGA2} Glycerophosphodiester phosphodiesterase 5 {ECO:0000303|PubMed:21323773} Short=ATGDPD5 {ECO:0000303|PubMed:21323773} Precursor OS=Arabidopsis thaliana (Mouse-ear cress) ORFNames=F1O17.12 {ECO:0000312|EMBL:AAG52406.1} PE=2	Up	2.39606	0.0505821
Poh0089530.1	3.33641	0.000570269	Glycine-rich domain-containing protein 1 {ECO:0000303|Ref.4} Short=AtGRDP1 {ECO:0000303|Ref.4} OS=Arabidopsis thaliana (Mouse-ear cress) ORFNames=T9I22.10 {ECO:0000312|EMBL:AAD15574.1} PE=2	Up	10.1631	0.0192753
Poh0199890.1	1.69727	0.000614191	Glycine-rich domain-containing protein 2 {ECO:0000303|PubMed:25653657} Short=AtGRDP2 {ECO:0000303|PubMed:25653657} OS=Arabidopsis thaliana (Mouse-ear cress) ORFNames=F20D10.20 {ECO:0000312|EMBL:CAB37530.1} PE=2	Up	3.23796	0.0203776
Poh0089670.1	1.18788	0.0052021	Glycosyltransferase family 92 protein RCOM_0530710 EC=2.4.1.- {ECO:0000305} OS=Ricinus communis (Castor bean) ORFNames=RCOM_0699480 PE=3	Up	2.28056	0.0957496
Poh0026770.1	1.44021	0.0237764	Glycosyltransferase family protein 64 protein C5 {ECO:0000303|PubMed:24905498} Short=GT64 C5 {ECO:0000303|PubMed:24905498} EC=2.4.1.- {ECO:0000305} OS=Arabidopsis thaliana (Mouse-ear cress) ORFNames=T32M21.100 {ECO:0000312|EMBL:CAB85556.1} PE=2	Up	2.71642	0.262067
Poh0148330.1	1.13528	0.00559475	Glyoxalase/Bleomycin resistance protein/Dioxygenase superfamily	Up	2.19716	0.100879
Poh0366520.1	1.18568	0.00277151	Glyoxysomal processing protease, glyoxysomal Short=AtDEG15 EC=3.4.21.- DEG-protease OS=Arabidopsis thaliana (Mouse-ear cress) ORFNames=F3H9.2, F3H9.3 PE=1	Up	2.27503	0.0617713
Poh0318160.1	1.22159	0.00038637	Glyoxysomal processing protease, glyoxysomal Short=AtDEG15 EC=3.4.21.- DEG-protease OS=Arabidopsis thaliana (Mouse-ear cress) ORFNames=F3H9.2, F3H9.3 PE=1	Up	2.33152	0.0142986
Poh0173250.1	2.96519	3.26e-05	GMC oxidoreductase	Up	7.80504	0.00204746
Poh0268460.1	1.44735	5.25e-06	gnl|BL_ORD_ID|100634 sp|Q9FNL3|DMP6_ARATH Protein DMP6 OS=Arabidopsis thaliana OX=3702 GN=DMP6 PE=2 SV=1//2.01197e-17	Up	2.72701	0.000456047
Poh0197700.1	1.13242	0.0108851	gnl|BL_ORD_ID|106631 sp|P0CB16|DRL25_ARATH Putative disease resistance protein At4g19050 OS=Arabidopsis thaliana OX=3702 GN=At4g19050 PE=3 SV=2//2.52602e-12	Up	2.19536	0.15817
Poh0040740.1	2.26601	0.0007105	gnl|BL_ORD_ID|129360 sp|Q3EB08|FBK69_ARATH F-box/kelch-repeat protein At3g24760 OS=Arabidopsis thaliana OX=3702 GN=At3g24760 PE=2 SV=1//2.61469e-14	Up	4.81711	0.022556
Poh0289440.1	1.04643	0.0021772	gnl|BL_ORD_ID|132837 sp|Q9LFV5|FK111_ARATH F-box/kelch-repeat protein At5g15710 OS=Arabidopsis thaliana OX=3702 GN=At5g15710 PE=2 SV=1//1.39776e-18	Up	2.06642	0.0512619
Poh0247920.1	1.89125	2.65e-05	gnl|BL_ORD_ID|132837 sp|Q9LFV5|FK111_ARATH F-box/kelch-repeat protein At5g15710 OS=Arabidopsis thaliana OX=3702 GN=At5g15710 PE=2 SV=1//1.64931e-18	Up	3.71627	0.00172518
Poh0238880.1	1.98441	5.04e-08	gnl|BL_ORD_ID|132837 sp|Q9LFV5|FK111_ARATH F-box/kelch-repeat protein At5g15710 OS=Arabidopsis thaliana OX=3702 GN=At5g15710 PE=2 SV=1//1.65001e-10	Up	3.95738	9.5e-06
Poh0287100.1	1.34929	0.0406888	gnl|BL_ORD_ID|132837 sp|Q9LFV5|FK111_ARATH F-box/kelch-repeat protein At5g15710 OS=Arabidopsis thaliana OX=3702 GN=At5g15710 PE=2 SV=1//2.10827e-11	Up	2.55714	0.358239
Poh0268510.1	1.87349	0.000488689	gnl|BL_ORD_ID|132837 sp|Q9LFV5|FK111_ARATH F-box/kelch-repeat protein At5g15710 OS=Arabidopsis thaliana OX=3702 GN=At5g15710 PE=2 SV=1//3.0443e-18	Up	3.67139	0.017225
Poh0217450.1	1.35045	0.0252985	gnl|BL_ORD_ID|132837 sp|Q9LFV5|FK111_ARATH F-box/kelch-repeat protein At5g15710 OS=Arabidopsis thaliana OX=3702 GN=At5g15710 PE=2 SV=1//3.15625e-06	Up	2.56054	0.271103
Poh0258320.1	2.38636	0.000708685	gnl|BL_ORD_ID|132837 sp|Q9LFV5|FK111_ARATH F-box/kelch-repeat protein At5g15710 OS=Arabidopsis thaliana OX=3702 GN=At5g15710 PE=2 SV=1//4.33789e-12	Up	5.23041	0.022556
Poh0264690.1	4.96382	1.78e-06	gnl|BL_ORD_ID|132837 sp|Q9LFV5|FK111_ARATH F-box/kelch-repeat protein At5g15710 OS=Arabidopsis thaliana OX=3702 GN=At5g15710 PE=2 SV=1//6.95164e-10	Up	31.5143	0.000190961
Poh0040530.1	7.85632	1.48e-05	gnl|BL_ORD_ID|146332 sp|B1W019|GCOA_STRGG (+)-caryolan-1-ol synthase OS=Streptomyces griseus subsp. griseus (strain JCM 4626 / NBRC 13350) OX=455632 GN=gcoA PE=1 SV=1//4.86789e-12	Up	229.528	0.00108458
Poh0179580.1	2.81321	0.000373924	gnl|BL_ORD_ID|162938 sp|C0LGQ5|GSO1_ARATH LRR receptor-like serine/threonine-protein kinase GSO1 OS=Arabidopsis thaliana OX=3702 GN=GSO1 PE=1 SV=1//9.98039e-90	Up	7.01071	0.01396
Poh0051240.1	2.03955	0.0171952	gnl|BL_ORD_ID|162939 sp|Q9FIZ3|GSO2_ARATH LRR receptor-like serine/threonine-protein kinase GSO2 OS=Arabidopsis thaliana OX=3702 GN=GSO2 PE=1 SV=2//2.56309e-16	Up	4.07215	0.213828
Poh0363540.1	2.2476	0.00635528	gnl|BL_ORD_ID|16882 sp|Q7ZT11|ANKR1_CHICK Ankyrin repeat domain-containing protein 1 OS=Gallus gallus OX=9031 GN=ANKRD1 PE=2 SV=1//1.37227e-08	Up	4.78013	0.109845
Poh0296420.1	2.20326	0.000241133	gnl|BL_ORD_ID|211220 sp|Q8L8Q3|LBD25_ARATH LOB domain-containing protein 25 OS=Arabidopsis thaliana OX=3702 GN=LBD25 PE=2 SV=3//1.18207e-18	Up	4.57503	0.00983205
Poh0081560.1	3.52026	9.5e-09	gnl|BL_ORD_ID|215770 sp|P59082|LFS_ALLCE Lachrymatory-factor synthase OS=Allium cepa OX=4679 GN=LFS PE=1 SV=1//3.92709e-11	Up	11.6149	2.33e-06
Poh0306520.1	2.19719	0.000138227	gnl|BL_ORD_ID|289157 sp|Q9LF92|P2A15_ARATH F-box protein PP2-A15 OS=Arabidopsis thaliana OX=3702 GN=PP2A15 PE=2 SV=1//1.62946e-20	Up	4.5933	0.00642238
Poh0163870.1	2.17181	0.00955798	gnl|BL_ORD_ID|301522 sp|A7PW81|PGIP_VITVI Polygalacturonase inhibitor OS=Vitis vinifera OX=29760 GN=pgip PE=1 SV=1//5.28545e-15	Up	4.50002	0.144814
Poh0342110.1	2.87044	8.34e-05	gnl|BL_ORD_ID|301522 sp|A7PW81|PGIP_VITVI Polygalacturonase inhibitor OS=Vitis vinifera OX=29760 GN=pgip PE=1 SV=1//5.30106e-15	Up	7.31489	0.00436691
Poh0236150.1	2.07205	5.45e-05	gnl|BL_ORD_ID|30993 sp|Q20748|ATAD3_CAEEL ATPase family AAA domain-containing protein 3 OS=Caenorhabditis elegans OX=6239 GN=atad-3 PE=1 SV=2//6.25034e-09	Up	4.20369	0.00308305
Poh0241550.1	2.13645	3.99e-09	gnl|BL_ORD_ID|30993 sp|Q20748|ATAD3_CAEEL ATPase family AAA domain-containing protein 3 OS=Caenorhabditis elegans OX=6239 GN=atad-3 PE=1 SV=2//7.4722e-09	Up	4.39688	1.09e-06
Poh0279960.1	2.09531	0.0128411	gnl|BL_ORD_ID|326252 sp|Q9SNC6|PUB13_ARATH U-box domain-containing protein 13 OS=Arabidopsis thaliana OX=3702 GN=PUB13 PE=1 SV=1//4.33841e-07	Up	4.29887	0.176311
Poh0367390.1	1.83792	0.000166124	gnl|BL_ORD_ID|352529 sp|O35730|RING1_MOUSE E3 ubiquitin-protein ligase RING1 OS=Mus musculus OX=10090 GN=Ring1 PE=1 SV=2//1.50619e-07	Up	3.57814	0.00744992
Poh0309950.1	1.92335	0.000240069	gnl|BL_ORD_ID|352670 sp|P57078|RIPK4_HUMAN Receptor-interacting serine/threonine-protein kinase 4 OS=Homo sapiens OX=9606 GN=RIPK4 PE=1 SV=1//4.34308e-10	Up	3.80194	0.00980974
Poh0359140.1	1.6386	0.00669714	gnl|BL_ORD_ID|352671 sp|Q9ERK0|RIPK4_MOUSE Receptor-interacting serine/threonine-protein kinase 4 OS=Mus musculus OX=10090 GN=Ripk4 PE=1 SV=2//1.94421e-06	Up	3.12163	0.113767
Poh0150570.1	4.0663	0.00109559	gnl|BL_ORD_ID|352671 sp|Q9ERK0|RIPK4_MOUSE Receptor-interacting serine/threonine-protein kinase 4 OS=Mus musculus OX=10090 GN=Ripk4 PE=1 SV=2//4.1493e-07	Up	16.7505	0.0312276
Poh0131720.1	1.00821	0.00520398	gnl|BL_ORD_ID|428805 sp|Q9LPW3|SCRM2_ARATH Transcription factor SCREAM2 OS=Arabidopsis thaliana OX=3702 GN=SCRM2 PE=1 SV=1//1.07823e-16	Up	2.01341	0.0957496
Poh0371780.1	2.12853	8.67e-06	gnl|BL_ORD_ID|43272 sp|E3SXU4|BHLHW_PEA Basic helix-loop-helix protein A OS=Pisum sativum OX=3888 GN=BHLH PE=3 SV=1//1.07651e-08	Up	4.3725	0.000693315
Poh0185370.1	1.22085	0.0208377	gnl|BL_ORD_ID|464514 sp|Q9FI14|TAO1_ARATH Disease resistance protein TAO1 OS=Arabidopsis thaliana OX=3702 GN=TAO1 PE=4 SV=1//2.39915e-07	Up	2.3322	0.241098
Poh0311900.1	2.03329	0.0175576	gnl|BL_ORD_ID|464514 sp|Q9FI14|TAO1_ARATH Disease resistance protein TAO1 OS=Arabidopsis thaliana OX=3702 GN=TAO1 PE=4 SV=1//2.944e-37	Up	4.09873	0.216768
Poh0224910.1	3.68946	3.07e-06	gnl|BL_ORD_ID|464514 sp|Q9FI14|TAO1_ARATH Disease resistance protein TAO1 OS=Arabidopsis thaliana OX=3702 GN=TAO1 PE=4 SV=1//5.50802e-31	Up	12.9629	0.000295331
Poh0239730.1	1.64613	3.35e-05	gnl|BL_ORD_ID|472503 sp|Q6ZJU3|TIF6A_ORYSJ Protein TIFY 6a OS=Oryza sativa subsp. japonica OX=39947 GN=TIFY6A PE=1 SV=1//1.32479e-07	Up	3.12924	0.00208383
Poh0373110.1	2.35527	0.00244833	gnl|BL_ORD_ID|487959 sp|Q96AY4|TTC28_HUMAN Tetratricopeptide repeat protein 28 OS=Homo sapiens OX=9606 GN=TTC28 PE=1 SV=4//6.15044e-08	Up	5.11122	0.0562167
Poh0119220.1	1.23024	0.000266748	gnl|BL_ORD_ID|520424 sp|Q9SHI2|Y1723_ARATH Leucine-rich repeat receptor-like serine/threonine-protein kinase At1g17230 OS=Arabidopsis thaliana OX=3702 GN=At1g17230 PE=2 SV=2//4.18979e-86	Up	2.34586	0.0107144
Poh0222970.1	1.42175	0.00156553	gnl|BL_ORD_ID|556271 sp|O60290|ZN862_HUMAN Zinc finger protein 862 OS=Homo sapiens OX=9606 GN=ZNF862 PE=2 SV=2//6.58503e-23	Up	2.68733	0.041214
Poh0222960.1	1.49253	0.000562371	gnl|BL_ORD_ID|556271 sp|O60290|ZN862_HUMAN Zinc finger protein 862 OS=Homo sapiens OX=9606 GN=ZNF862 PE=2 SV=2//6.58503e-23	Up	2.82152	0.0191393
Poh0243920.1	3.56202	0.000424482	gnl|BL_ORD_ID|99620 sp|Q66GI2|DIR22_ARATH Dirigent protein 22 OS=Arabidopsis thaliana OX=3702 GN=DIR22 PE=2 SV=1//7.40442e-06	Up	11.6216	0.0153826
Poh0131410.1	1.27678	2.44e-06	Granule-bound starch synthase 1, chloroplastic/amyloplastic EC=2.4.1.242 Granule-bound starch synthase I Short=GBSS-I Precursor OS=Manihot esculenta (Cassava) (Jatropha manihot) Name=WAXY Synonyms=GBSS PE=2	Up	2.42338	0.000246711
Poh0156700.1	3.07514	0.000831624	GRR1-like protein 1 Protein AUXIN SIGNALING F-BOX 1 OS=Arabidopsis thaliana (Mouse-ear cress) OrderedLocusNames=At4g03190 ORFNames=F4C21.11 PE=1	Up	8.39038	0.0254931
Poh0014780.1	1.2628	0.000653594	G-type lectin S-receptor-like serine/threonine-protein kinase At2g19130 EC=2.7.11.1 Precursor OS=Arabidopsis thaliana (Mouse-ear cress) OrderedLocusNames=At2g19130 ORFNames=T20K24.15 PE=2	Up	2.39951	0.0212207
Poh0278510.1	1.58422	0.00645265	G-type lectin S-receptor-like serine/threonine-protein kinase At2g19130 EC=2.7.11.1 Precursor OS=Arabidopsis thaliana (Mouse-ear cress) OrderedLocusNames=At2g19130 ORFNames=T20K24.15 PE=2	Up	2.98788	0.111078
Poh0117240.1	2.07001	3.78e-14	G-type lectin S-receptor-like serine/threonine-protein kinase At2g19130 EC=2.7.11.1 Precursor OS=Arabidopsis thaliana (Mouse-ear cress) OrderedLocusNames=At2g19130 ORFNames=T20K24.15 PE=2	Up	4.19894	4e-11
Poh0165130.1	1.71487	0.00755468	Guanosine nucleotide diphosphate dissociation inhibitor 1 Short=AtGDI1 OS=Arabidopsis thaliana (Mouse-ear cress) Name=GDI1 OrderedLocusNames=At2g44100 ORFNames=F6E13.23 PE=1	Up	3.27884	0.123659
Poh0185480.1	1.16593	0.00194471	Heat shock factor protein HSF8 Heat shock transcription factor 8 Short=HSTF 8 Heat stress transcription factor OS=Solanum lycopersicum (Tomato) (Lycopersicon esculentum) Name=HSF8 PE=3	Up	2.24382	0.0476422
Poh0010310.1	1.43149	0.00817162	Heavy metal-associated isoprenylated plant protein	Up	2.70178	0.130044
Poh0011390.1	1.98548	0.006855	Heavy metal-associated isoprenylated plant protein 28 {ECO:0000303|PubMed:21072340, ECO:0000303|PubMed:23368984} Short=AtHIP28 {ECO:0000303|PubMed:21072340, ECO:0000303|PubMed:23368984} Precursor OS=Arabidopsis thaliana (Mouse-ear cress) ORFNames=T2D23.3 {ECO:0000312|EMBL:AAF82161.1} PE=3	Up	3.95709	0.115325
Poh0202480.1	1.19348	0.0190394	Hemiasterlin resistant protein	Up	2.28755	0.227483
Poh0194920.1	1.57025	0.00318481	Heptahelical transmembrane protein 4 PAQR family protein HHP4 OS=Arabidopsis thaliana (Mouse-ear cress) Name=HHP4 OrderedLocusNames=At4g37680 ORFNames=F19F18.170 PE=2	Up	2.97473	0.0679028
Poh0005320.1	1.01287	0.0215787	Hexokinase-2 EC=2.7.1.1 Hexokinase-3 OS=Oryza sativa subsp. japonica (Rice) ORFNames=OSJNBa0053E05.8 PE=2	Up	2.02072	0.246781
Poh0015880.1	1.63169	0.000705046	Hexokinase-2 EC=2.7.1.1 Hexokinase-3 OS=Oryza sativa subsp. japonica (Rice) ORFNames=OSJNBa0053E05.8 PE=2	Up	3.10016	0.022497
Poh0307140.1	1.72725	0.00070986	High affinity nitrate transporter 2.4 Short=AtNRT2:4 OS=Arabidopsis thaliana (Mouse-ear cress) Name=NRT2.4 OrderedLocusNames=At5g60770 ORFNames=MAE1.2, MAE1.3 PE=2	Up	3.30796	0.022556
Poh0192520.1	1.03445	0.0072187	High mobility group B protein 15 Nucleosome/chromatin assembly factor group D 15 OS=Arabidopsis thaliana (Mouse-ear cress) ORFNames=F13M7.13 PE=2	Up	2.04781	0.119678
Poh0104440.1	1.18302	0.0022772	High mobility group B protein 15 Nucleosome/chromatin assembly factor group D 15 OS=Arabidopsis thaliana (Mouse-ear cress) ORFNames=F13M7.13 PE=2	Up	2.26959	0.0531727
Poh0064110.1	1.31782	0.00255901	High-affinity nitrate transporter 2.1 Short=OsNRT2.1 OS=Oryza sativa subsp. japonica (Rice) P0501G04.34 {ECO:0000312|EMBL:BAD07851.1} PE=1	Up	2.49149	0.0581722
Poh0093710.1	2.29478	3.95e-05	High-affinity nitrate transporter-activating protein 2.1 Short=OsNAR2.1 Precursor OS=Oryza sativa subsp. japonica (Rice) ORFNames=OJ1126_D09.33, OsJ_07366 PE=1	Up	4.90288	0.0023384
Poh0288820.1	2.86031	3.07e-06	High-affinity nitrate transporter-activating protein 2.1 Short=OsNAR2.1 Precursor OS=Oryza sativa subsp. japonica (Rice) ORFNames=OJ1126_D09.33, OsJ_07366 PE=1	Up	7.25831	0.000295331
Poh0140070.1	1.09984	0.000460447	Histidine kinase 5 EC=2.7.13.3 Arabidopsis histidine kinase 5 Short=AtHK5 Protein AUTHENTIC HIS-KINASE 5 Protein CYTOKININ-INDEPENDENT 2 OS=Arabidopsis thaliana (Mouse-ear cress) ORFNames=MAJ23.80 PE=1	Up	2.14333	0.0164843
Poh0196950.1	1.20015	0.00016839	Histidine kinase 5 EC=2.7.13.3 Arabidopsis histidine kinase 5 Short=AtHK5 Protein AUTHENTIC HIS-KINASE 5 Protein CYTOKININ-INDEPENDENT 2 OS=Arabidopsis thaliana (Mouse-ear cress) ORFNames=MAJ23.80 PE=1	Up	2.29597	0.00752581
Poh0094570.1	1.88478	0.00440225	Histone H3.3 Histone H3.2 OS=Arabidopsis thaliana (Mouse-ear cress) Name=HTR8 OrderedLocusNames=At5g10980 ORFNames=T30N20_250, T5K6.6 PE=1	Up	3.68797	0.0852358
Poh0174230.1	1.06507	0.0274498	Histone-lysine N-methyltransferase family member SUVH2 Cytosine-HMTase 2 H3-K27-HMTase 2 H4-K20-HMTase 2 Histone H3-K9 methyltransferase 2 Short=H3-K9-HMTase 2 Protein SET DOMAIN GROUP 3 Suppressor of variegation 3-9 homolog protein 2 Short=Su(var)3-9 homolog protein 2 OS=Arabidopsis thaliana (Mouse-ear cress) ORFNames=F4P9.6 PE=1	Up	2.09294	0.285207
Poh0035330.1	2.16347	1.77e-06	Histone-lysine N-methyltransferase family member SUVH2 Cytosine-HMTase 2 H3-K27-HMTase 2 H4-K20-HMTase 2 Histone H3-K9 methyltransferase 2 Short=H3-K9-HMTase 2 Protein SET DOMAIN GROUP 3 Suppressor of variegation 3-9 homolog protein 2 Short=Su(var)3-9 homolog protein 2 OS=Arabidopsis thaliana (Mouse-ear cress) ORFNames=F4P9.6 PE=1	Up	4.47993	0.000190621
Poh0184820.1	3.46822	2.05e-08	Homeobox protein knotted-1-like 3 KNAP3 OS=Malus domestica (Apple) (Pyrus malus) PE=2	Up	11.0742	4.67e-06
Poh0062940.1	1.06453	0.0253059	Hypersensitive-induced response protein 1 {ECO:0000303|PubMed:15060130} Short=AtHIR1 {ECO:0000303|PubMed:15060130} OS=Arabidopsis thaliana (Mouse-ear cress) ORFNames=MQB2.6 {ECO:0000312|EMBL:BAB10843.1} PE=1	Up	2.09199	0.271103
Novel00192.1	1.15032	0.00239541	hypothetical protein Csa_3G046220 [Cucumis sativus]	Up	2.21724	0.0553266
Novel00402.1	1.88431	0.00152573	hypothetical protein M569_02155 [Genlisea aurea]	Up	3.69413	0.0404899
Novel00403.1	2.38325	0.00390756	hypothetical protein M569_02155 [Genlisea aurea]	Up	5.20471	0.0786901
Poh0119510.1	3.81724	1.06e-05	Inorganic phosphate transporter 1-1 Short=AtPht1 H(+)/Pi cotransporter OS=Arabidopsis thaliana (Mouse-ear cress) ORFNames=MWF20.4 PE=1	Up	13.8094	0.000814597
Poh0146840.1	4.32816	6.32e-07	Inorganic phosphate transporter 1-1 Short=AtPht1 H(+)/Pi cotransporter OS=Arabidopsis thaliana (Mouse-ear cress) ORFNames=MWF20.4 PE=1	Up	19.6819	8.21e-05
Poh0288040.1	2.8046	3.05e-10	Inositol monophosphatase 3 Short=IMP 3 Short=IMPase 3 Short=LeIMP3 EC=3.1.3.25 Inositol-1(or 4)-monophosphatase 3 OS=Solanum lycopersicum (Tomato) (Lycopersicon esculentum) Name=IMP3 PE=1	Up	6.987	1.21e-07
Poh0092690.1	2.94792	1.88e-10	Inositol monophosphatase 3 Short=IMP 3 Short=IMPase 3 Short=LeIMP3 EC=3.1.3.25 Inositol-1(or 4)-monophosphatase 3 OS=Solanum lycopersicum (Tomato) (Lycopersicon esculentum) Name=IMP3 PE=1	Up	7.71759	7.86e-08
Poh0013170.1	1.29342	0.0444556	Integrin-linked protein kinase 1 {ECO:0000303|PubMed:27208244} EC=2.7.11.1 {ECO:0000269|PubMed:27208244} Ankyrin protein kinase 1 {ECO:0000303|PubMed:12650621} OS=Arabidopsis thaliana (Mouse-ear cress) ORFNames=F18O19.4 {ECO:0000312|EMBL:AEC10334.1} PE=1	Up	2.44102	0.374374
Poh0027710.1	1.36202	0.00081779	Inter-alpha-trypsin inhibitor heavy	Up	2.56733	0.0251731
Poh0193940.1	1.31805	0.000464728	Internal alternative NAD(P)H-ubiquinone oxidoreductase A1, mitochondrial EC=1.6.5.9 Internal alternative NADH dehydrogenase NDA1 Internal non-phosphorylating NAD(P)H dehydrogenase 1 Short=AtNDI1 NADH:ubiquinone reductase (non-electrogenic) NDA1 Precursor OS=Arabidopsis thaliana (Mouse-ear cress) ORFNames=F10K1.11 PE=2	Up	2.49348	0.0165975
Poh0291060.1	1.04195	0.0194156	Involved in the cellular defense against the biological effects of O6-methylguanine (O6-MeG) and O4-methylthymine (O4-MeT) in DNA. Repairs the methylated nucleobase in DNA by stoichiometrically transferring the methyl group to a cysteine residue in the enzyme. This is a suicide reaction the enzyme is irreversibly inactivated	Up	2.0612	0.230214
Poh0052980.1	1.36075	0.0190697	IQ domain-containing protein IQM2 {ECO:0000305} IQ motif-containing protein 2 {ECO:0000303|Ref.3} OS=Arabidopsis thaliana (Mouse-ear cress) ORFNames=K20M4.4 {ECO:0000312|EMBL:BAB02602.1} PE=2	Up	2.57296	0.227629
Poh0340040.1	1.39017	0.0214812	Isocitrate dehydrogenase [NADP], chloroplastic Short=IDH EC=1.1.1.42 IDP NADP(+)-specific ICDH Oxalosuccinate decarboxylase Precursor; Fragment OS=Medicago sativa (Alfalfa) PE=2	Up	2.62084	0.246028
Poh0239690.1	1.05131	0.0132499	isoform X1	Up	2.07301	0.179842
Poh0291240.1	3.18245	5.61e-07	isoform X1	Up	9.09862	7.4e-05
Poh0244480.1	3.57741	7.74e-08	isoform X1	Up	11.8194	1.37e-05
Poh0096990.1	3.40513	0.000323912	Laccase-12 EC=1.10.3.2 Benzenediol:oxygen oxidoreductase 12 Diphenol oxidase 12 Urishiol oxidase 12 Precursor OS=Arabidopsis thaliana (Mouse-ear cress) Name=LAC12 OrderedLocusNames=At5g05390 ORFNames=K18I23.20 PE=2	Up	10.4578	0.0125023
Poh0097030.1	3.9397	1.01e-08	Laccase-12 EC=1.10.3.2 Benzenediol:oxygen oxidoreductase 12 Diphenol oxidase 12 Urishiol oxidase 12 Precursor OS=Arabidopsis thaliana (Mouse-ear cress) Name=LAC12 OrderedLocusNames=At5g05390 ORFNames=K18I23.20 PE=2	Up	15.3154	2.45e-06
Poh0097020.1	4.02445	1.7e-08	Laccase-12 EC=1.10.3.2 Benzenediol:oxygen oxidoreductase 12 Diphenol oxidase 12 Urishiol oxidase 12 Precursor OS=Arabidopsis thaliana (Mouse-ear cress) Name=LAC12 OrderedLocusNames=At5g05390 ORFNames=K18I23.20 PE=2	Up	16.221	4e-06
Poh0272190.1	2.49509	0.0100677	Laccase-13 EC=1.10.3.2 Benzenediol:oxygen oxidoreductase 13 Diphenol oxidase 13 Urishiol oxidase 13 Precursor OS=Arabidopsis thaliana (Mouse-ear cress) Name=LAC13 OrderedLocusNames=At5g07130 ORFNames=T28J14.70 PE=2	Up	5.60532	0.149618
Poh0272180.1	3.15064	3.5e-05	Laccase-2 EC=1.10.3.2 Benzenediol:oxygen oxidoreductase 2 Diphenol oxidase 2 Urishiol oxidase 2 Precursor OS=Oryza sativa subsp. japonica (Rice) ORFNames=OsJ_002637, P0663E10.27 PE=2	Up	8.97547	0.00215412
Poh0097040.1	3.6643	0.000321691	Laccase-3 EC=1.10.3.2 Benzenediol:oxygen oxidoreductase 3 Diphenol oxidase 3 Urishiol oxidase 3 Precursor OS=Oryza sativa subsp. japonica (Rice) ORFNames=B1088C09.5, OsJ_03932 {ECO:0000312|EMBL:EEE55611.1} PE=2	Up	12.5677	0.0124327
Poh0248530.1	1.03644	0.0196625	Lactation elevated protein	Up	2.0504	0.231751
Poh0267870.1	1.14706	0.0412334	Lactation elevated protein	Up	2.21254	0.361087
Poh0114510.1	1.01149	0.0030255	L-arabinokinase Short=AtISA1 EC=2.7.1.46 OS=Arabidopsis thaliana (Mouse-ear cress) ORFNames=dl4105w, FCAALL.288 PE=1	Up	2.01565	0.0655111
Poh0161550.1	1.50321	0.0258907	large conductance calcium-activated potassium channel activity	Up	2.83468	0.275398
Poh0298220.1	1.56325	0.0116838	large conductance calcium-activated potassium channel activity	Up	2.95942	0.165477
Poh0007460.1	1.03217	0.0045345	Light-sensor Protein kinase Phytochrome Protein kinase EC=2.7.11.1 OS=Ceratodon purpureus (Fire moss) (Dicranum purpureum) Name=PHY1 Synonyms=PHY PE=3	Up	2.04671	0.0870568
Poh0250600.1	1.03413	0.0105724	Light-sensor Protein kinase Phytochrome Protein kinase EC=2.7.11.1 OS=Ceratodon purpureus (Fire moss) (Dicranum purpureum) Name=PHY1 Synonyms=PHY PE=3	Up	2.0481	0.154765
Poh0079500.1	1.09778	0.0482593	Light-sensor Protein kinase Phytochrome Protein kinase EC=2.7.11.1 OS=Ceratodon purpureus (Fire moss) (Dicranum purpureum) Name=PHY1 Synonyms=PHY PE=3	Up	2.13802	0.391387
Poh0094270.1	1.11245	0.02892	Light-sensor Protein kinase Phytochrome Protein kinase EC=2.7.11.1 OS=Ceratodon purpureus (Fire moss) (Dicranum purpureum) Name=PHY1 Synonyms=PHY PE=3	Up	2.16425	0.293588
Poh0047800.1	1.14484	0.0263231	Light-sensor Protein kinase Phytochrome Protein kinase EC=2.7.11.1 OS=Ceratodon purpureus (Fire moss) (Dicranum purpureum) Name=PHY1 Synonyms=PHY PE=3	Up	2.2156	0.27787
Poh0216040.1	1.16544	0.0043215	Light-sensor Protein kinase Phytochrome Protein kinase EC=2.7.11.1 OS=Ceratodon purpureus (Fire moss) (Dicranum purpureum) Name=PHY1 Synonyms=PHY PE=3	Up	2.24356	0.0842224
Poh0310460.1	1.17722	0.00555198	Light-sensor Protein kinase Phytochrome Protein kinase EC=2.7.11.1 OS=Ceratodon purpureus (Fire moss) (Dicranum purpureum) Name=PHY1 Synonyms=PHY PE=3	Up	2.26029	0.100352
Poh0058860.1	1.45811	0.000304583	Light-sensor Protein kinase Phytochrome Protein kinase EC=2.7.11.1 OS=Ceratodon purpureus (Fire moss) (Dicranum purpureum) Name=PHY1 Synonyms=PHY PE=3	Up	2.74638	0.0119904
Poh0056140.1	1.53009	0.0156364	Light-sensor Protein kinase Phytochrome Protein kinase EC=2.7.11.1 OS=Ceratodon purpureus (Fire moss) (Dicranum purpureum) Name=PHY1 Synonyms=PHY PE=3	Up	2.88896	0.201453
Poh0192370.1	1.53558	0.0248772	Light-sensor Protein kinase Phytochrome Protein kinase EC=2.7.11.1 OS=Ceratodon purpureus (Fire moss) (Dicranum purpureum) Name=PHY1 Synonyms=PHY PE=3	Up	2.88864	0.268744
Poh0115780.1	1.58032	0.00142275	Light-sensor Protein kinase Phytochrome Protein kinase EC=2.7.11.1 OS=Ceratodon purpureus (Fire moss) (Dicranum purpureum) Name=PHY1 Synonyms=PHY PE=3	Up	2.99065	0.0384454
Poh0122050.1	1.99189	0.0122662	Light-sensor Protein kinase Phytochrome Protein kinase EC=2.7.11.1 OS=Ceratodon purpureus (Fire moss) (Dicranum purpureum) Name=PHY1 Synonyms=PHY PE=3	Up	3.97839	0.170548
Poh0046050.1	2.01805	0.000101372	Light-sensor Protein kinase Phytochrome Protein kinase EC=2.7.11.1 OS=Ceratodon purpureus (Fire moss) (Dicranum purpureum) Name=PHY1 Synonyms=PHY PE=3	Up	4.04762	0.00503089
Poh0289350.1	2.05566	0.0176341	Light-sensor Protein kinase Phytochrome Protein kinase EC=2.7.11.1 OS=Ceratodon purpureus (Fire moss) (Dicranum purpureum) Name=PHY1 Synonyms=PHY PE=3	Up	4.20035	0.217224
Poh0068490.1	2.22011	9.98e-06	Light-sensor Protein kinase Phytochrome Protein kinase EC=2.7.11.1 OS=Ceratodon purpureus (Fire moss) (Dicranum purpureum) Name=PHY1 Synonyms=PHY PE=3	Up	4.66973	0.000778575
Poh0178290.1	2.28553	5.6e-06	Light-sensor Protein kinase Phytochrome Protein kinase EC=2.7.11.1 OS=Ceratodon purpureus (Fire moss) (Dicranum purpureum) Name=PHY1 Synonyms=PHY PE=3	Up	4.8725	0.000477216
Poh0200500.1	2.35994	1.68e-05	Light-sensor Protein kinase Phytochrome Protein kinase EC=2.7.11.1 OS=Ceratodon purpureus (Fire moss) (Dicranum purpureum) Name=PHY1 Synonyms=PHY PE=3	Up	5.15052	0.00117337
Poh0039500.1	2.85606	9.72e-06	Light-sensor Protein kinase Phytochrome Protein kinase EC=2.7.11.1 OS=Ceratodon purpureus (Fire moss) (Dicranum purpureum) Name=PHY1 Synonyms=PHY PE=3	Up	7.24671	0.000766452
Poh0083060.1	2.99452	1.1e-05	Light-sensor Protein kinase Phytochrome Protein kinase EC=2.7.11.1 OS=Ceratodon purpureus (Fire moss) (Dicranum purpureum) Name=PHY1 Synonyms=PHY PE=3	Up	7.96451	0.000835358
Poh0253890.1	2.04504	3.45e-06	Linamarin synthase 2 {ECO:0000305} EC=2.4.1.63 {ECO:0000269|PubMed:21736650} Cyanohydrin UDP-glucosyltransferase UGT85K5 {ECO:0000303|PubMed:21736650} OS=Manihot esculenta (Cassava) (Jatropha manihot) Name=UGT85K5 {ECO:0000303|PubMed:21736650} PE=1	Up	4.12796	0.000320789
Poh0183760.1	6.81333	3.33e-05	Lipase class 3 family protein	Up	120.381	0.00208383
Poh0255240.1	3.88561	3.27e-05	LOB domain-containing protein 15 ASYMMETRIC LEAVES 2-like protein 11 Short=AS2-like protein 11 OS=Arabidopsis thaliana (Mouse-ear cress) ORFNames=T2P4.18 PE=1	Up	14.6167	0.0020507
Poh0076040.1	4.08377	9.19e-09	LOB domain-containing protein 15 ASYMMETRIC LEAVES 2-like protein 11 Short=AS2-like protein 11 OS=Arabidopsis thaliana (Mouse-ear cress) ORFNames=T2P4.18 PE=1	Up	16.9895	2.27e-06
Poh0315250.1	6.07262	0.000289203	LOB domain-containing protein 20 ASYMMETRIC LEAVES 2-like protein 21 Short=AS2-like protein 21 OS=Arabidopsis thaliana (Mouse-ear cress) ORFNames=F20H23.21 PE=2	Up	62.88	0.0114764
Poh0343830.1	1.79813	0.0182816	Lon protease homolog 2, peroxisomal {ECO:0000255|HAMAP-Rule:MF_03121} EC=3.4.21.53 {ECO:0000255|HAMAP-Rule:MF_03121} OS=Oryza sativa subsp. indica (Rice) Name=LON1 ORFNames=OsI_32159 PE=2	Up	3.47524	0.223074
Poh0002930.1	1.0552	0.000861184	Long chain acyl-CoA synthetase 4 EC=6.2.1.3 OS=Arabidopsis thaliana (Mouse-ear cress) Name=LACS4 OrderedLocusNames=At4g23850 ORFNames=T32A16_20 PE=2	Up	2.07743	0.0261558
Poh0088470.1	3.68297	9.63e-07	Long chain acyl-CoA synthetase 8 EC=6.2.1.3 OS=Arabidopsis thaliana (Mouse-ear cress) Name=LACS8 OrderedLocusNames=At2g04350 ORFNames=T1O3, T23O15.3 PE=1	Up	12.8271	0.000116555
Poh0036780.1	1.76459	0.0063058	Long-chain-alcohol oxidase FAO2 EC=1.1.3.20 Long-chain fatty alcohol oxidase 2 OS=Lotus japonicus (Lotus corniculatus var. japonicus) Name=FAO2 PE=2	Up	3.39737	0.10912
Poh0033290.1	1.17242	2.1e-05	Long-chain-alcohol oxidase FAO4A EC=1.1.3.20 Long-chain fatty alcohol oxidase 4A OS=Arabidopsis thaliana (Mouse-ear cress) Name=FAO4A OrderedLocusNames=At4g19380 ORFNames=T5K18.160 PE=3	Up	2.25371	0.00142366
Poh0203020.1	1.68334	8.62e-10	Long-chain-alcohol oxidase FAO4A EC=1.1.3.20 Long-chain fatty alcohol oxidase 4A OS=Arabidopsis thaliana (Mouse-ear cress) Name=FAO4A OrderedLocusNames=At4g19380 ORFNames=T5K18.160 PE=3	Up	3.21218	2.84e-07
Poh0244330.1	1.15765	0.0231217	L-type lectin-domain containing receptor kinase IV.1 Short=Arabidopsis thaliana lectin-receptor kinase e Short=AthlecRK-e Short=LecRK-IV.1 EC=2.7.11.1 Lectin Receptor Kinase 1 Precursor OS=Arabidopsis thaliana (Mouse-ear cress) ORFNames=F13M22.21 PE=2	Up	2.23094	0.257378
Poh0211030.1	2.50854	0.00317381	L-type lectin-domain containing receptor kinase IV.1 Short=Arabidopsis thaliana lectin-receptor kinase e Short=AthlecRK-e Short=LecRK-IV.1 EC=2.7.11.1 Lectin Receptor Kinase 1 Precursor OS=Arabidopsis thaliana (Mouse-ear cress) ORFNames=F13M22.21 PE=2	Up	5.74229	0.0677331
Poh0045530.1	1.10295	0.0413155	L-type lectin-domain containing receptor kinase IV.3 Short=LecRK-IV.3 EC=2.7.11.1 Precursor OS=Arabidopsis thaliana (Mouse-ear cress) Name=LECRK43 OrderedLocusNames=At4g02410 ORFNames=T14P8.3 PE=2	Up	2.14794	0.361379
Poh0049160.1	1.16607	0.0150115	Lysine histidine transporter 2 Short=AtLHT2 Amino acid transporter-like protein 2 OS=Arabidopsis thaliana (Mouse-ear cress) ORFNames=F21J9.6 PE=1	Up	2.24436	0.19577
Poh0213280.1	1.18087	0.00285089	Lysine histidine transporter-like 2 OS=Arabidopsis thaliana (Mouse-ear cress) OrderedLocusNames=At1g67640 ORFNames=F12A21.22, F12B7.20 PE=2	Up	2.26717	0.0631134
Poh0320370.1	1.47602	0.00135131	Lysine histidine transporter-like 2 OS=Arabidopsis thaliana (Mouse-ear cress) OrderedLocusNames=At1g67640 ORFNames=F12A21.22, F12B7.20 PE=2	Up	2.7851	0.0369188
Poh0184830.1	3.56668	2.13e-05	Lysine histidine transporter-like 8 Amino acid transporter-like protein 1 OS=Arabidopsis thaliana (Mouse-ear cress) Name=AATL1 OrderedLocusNames=At1g47670 ORFNames=F16N3.4 PE=1	Up	11.9135	0.00143163
Poh0199080.1	1.74439	4.39e-08	Lysine-specific demethylase JMJ30 {ECO:0000303|PubMed:18713399} Short=AtJMJ30 {ECO:0000303|PubMed:18713399} EC=1.14.11.- JmjC domain-containing protein 30 {ECO:0000303|PubMed:18713399} Jumonji domain-containing protein 5 {ECO:0000303|PubMed:21115819} Short=AtJMJD5 {ECO:0000303|PubMed:21115819} OS=Arabidopsis thaliana (Mouse-ear cress) ORFNames=MOE17.12 {ECO:0000312|EMBL:BAB02489.1} PE=1	Up	3.35224	8.45e-06
Poh0306190.1	1.75525	7.78e-05	M6 family metalloprotease domain protein	Up	3.37601	0.0041264
Poh0079850.1	1.44878	0.00164322	Major Facilitator Superfamily	Up	2.72733	0.0423934
Poh0164190.1	1.1538	0.0264529	Malate synthase, glyoxysomal EC=2.3.3.9 OS=Cucumis sativus (Cucumber) PE=2	Up	2.22387	0.278856
Poh0225350.1	2.65878	5.29e-19	Mannan endo-1,4-beta-mannosidase 6 EC=3.2.1.78 Beta-mannanase 6 Endo-beta-1,4-mannanase 6 Short=AtMAN6 Precursor OS=Arabidopsis thaliana (Mouse-ear cress) Name=MAN6 OrderedLocusNames=At5g01930 ORFNames=T20L15.200 PE=2	Up	6.31884	1.74e-15
Poh0056690.1	3.41123	4.96e-37	Mannan endo-1,4-beta-mannosidase 6 EC=3.2.1.78 Beta-mannanase 6 Endo-beta-1,4-mannanase 6 Short=AtMAN6 Precursor OS=Arabidopsis thaliana (Mouse-ear cress) Name=MAN6 OrderedLocusNames=At5g01930 ORFNames=T20L15.200 PE=2	Up	10.6424	1.47e-32
Poh0017900.1	2.59385	2.67e-09	Metacaspase-4 Short=AtMC4 EC=3.4.22.- Metacaspase 2d Short=AtMCP2d Metacaspase-7 Metacaspase-4 subunit p20 Metacaspase-4 subunit p10 OS=Arabidopsis thaliana (Mouse-ear cress) ORFNames=YUP8H12R.4 PE=1	Up	6.0376	7.77e-07
Poh0003040.1	2.86143	2.63e-15	Metacaspase-4 Short=AtMC4 EC=3.4.22.- Metacaspase 2d Short=AtMCP2d Metacaspase-7 Metacaspase-4 subunit p20 Metacaspase-4 subunit p10 OS=Arabidopsis thaliana (Mouse-ear cress) ORFNames=YUP8H12R.4 PE=1	Up	7.2679	3.54e-12
Poh0098790.1	1.21399	0.033554	Metal tolerance protein 11 Short=AtMTP11 OS=Arabidopsis thaliana (Mouse-ear cress) Name=MTP11 OrderedLocusNames=At2g39450 ORFNames=F12L6.11 PE=2	Up	2.32149	0.320924
Poh0306690.1	1.09715	0.0131776	Microsomal glutathione S-transferase	Up	2.13822	0.17935
Poh0065210.1	1.55262	3.85e-05	Microsomal glutathione S-transferase	Up	2.93368	0.00229597
Poh0126640.1	2.12906	3.95e-05	Microsomal glutathione S-transferase	Up	4.37603	0.0023384
Poh0246610.1	1.24958	0.0115273	Mitochondrial arginine transporter BAC2 Mitochondrial basic amino acid carrier 2 Short=AtMBAC2 OS=Arabidopsis thaliana (Mouse-ear cress) Name=BAC2 OrderedLocusNames=At1g79900 ORFNames=F19K16.14 PE=1	Up	2.37872	0.164044
Poh0353950.1	1.05523	0.00628844	Mitochondrial uncoupling protein 4 Short=AtPUMP4 Mitochondrial dicarboxylate carrier 2 OS=Arabidopsis thaliana (Mouse-ear cress) ORFNames=F22K18.230 PE=2	Up	2.07963	0.108883
Poh0353930.1	1.10185	0.00243711	Mitochondrial uncoupling protein 4 Short=AtPUMP4 Mitochondrial dicarboxylate carrier 2 OS=Arabidopsis thaliana (Mouse-ear cress) ORFNames=F22K18.230 PE=2	Up	2.14735	0.0560459
Poh0173230.1	2.63685	0.000196486	Mitochondrial uncoupling protein 4 Short=AtPUMP4 Mitochondrial dicarboxylate carrier 2 OS=Arabidopsis thaliana (Mouse-ear cress) ORFNames=F22K18.230 PE=2	Up	6.22522	0.00836842
Poh0173210.1	2.64945	7e-05	Mitochondrial uncoupling protein 4 Short=AtPUMP4 Mitochondrial dicarboxylate carrier 2 OS=Arabidopsis thaliana (Mouse-ear cress) ORFNames=F22K18.230 PE=2	Up	6.27915	0.00377922
Poh0173220.1	2.67548	0.000189953	Mitochondrial uncoupling protein 4 Short=AtPUMP4 Mitochondrial dicarboxylate carrier 2 OS=Arabidopsis thaliana (Mouse-ear cress) ORFNames=F22K18.230 PE=2	Up	6.39343	0.00819965
Poh0003070.1	2.97834	2.51e-12	Mitochondrial uncoupling protein 4 Short=AtPUMP4 Mitochondrial dicarboxylate carrier 2 OS=Arabidopsis thaliana (Mouse-ear cress) ORFNames=F22K18.230 PE=2	Up	7.91116	1.77e-09
Poh0017870.1	3.08263	1.86e-09	Mitochondrial uncoupling protein 4 Short=AtPUMP4 Mitochondrial dicarboxylate carrier 2 OS=Arabidopsis thaliana (Mouse-ear cress) ORFNames=F22K18.230 PE=2	Up	8.54508	5.68e-07
Poh0353910.1	1.06195	0.0499661	Mitochondrial uncoupling protein 5 Short=AtPUMP5 Mitochondrial dicarboxylate carrier 1 OS=Arabidopsis thaliana (Mouse-ear cress) ORFNames=F14M13.10 PE=2	Up	2.08861	0.39805
Poh0173240.1	1.54318	0.0126697	Mitochondrial uncoupling protein 5 Short=AtPUMP5 Mitochondrial dicarboxylate carrier 1 OS=Arabidopsis thaliana (Mouse-ear cress) ORFNames=F14M13.10 PE=2	Up	2.91528	0.174682
Poh0297210.1	1.04926	0.00699653	Mitogen-activated protein kinase homolog 1 EC=2.7.11.24 PMEK1 OS=Petunia hybrida (Petunia) Name=MPK1 Synonyms=MEK1 PE=2	Up	2.07194	0.117042
Poh0095270.1	1.32811	0.0162235	Mitogen-activated protein kinase kinase kinase NPK1 EC=2.7.11.25 Nicotiana protein kinase 1 OS=Nicotiana tabacum (Common tobacco) Name=NPK1 PE=1	Up	2.51065	0.205834
Poh0120600.1	1.7991	0.000405906	Multiprotein-bridging factor 1c OS=Arabidopsis thaliana (Mouse-ear cress) Name=MBF1C OrderedLocusNames=At3g24500 ORFNames=MOB24.13 PE=1	Up	3.47823	0.0148363
Poh0240630.1	1.12058	0.00298979	Myb family transcription factor EFM {ECO:0000303|PubMed:25132385} MYB-domain transcription factor HHO4 {ECO:0000305} Protein EARLY FLOWERING MYB {ECO:0000303|PubMed:25132385} Protein HRS1 HOMOLOG 4 {ECO:0000305} OS=Arabidopsis thaliana (Mouse-ear cress) ORFNames=T4M8.7 {ECO:0000312|EMBL:AAL31188.1} PE=1	Up	2.17492	0.0651664
Poh0241450.1	1.05621	0.0124405	Myb-related protein Pp2 OS=Physcomitrella patens subsp. patens (Moss) Name=PP2 ORFNames=PHYPADRAFT_100368 PE=2	Up	2.079	0.172324
Poh0315920.1	1.07397	0.022457	NAC domain-containing protein 100 {ECO:0000303|PubMed:15029955} Short=ANAC100 {ECO:0000303|PubMed:15029955} Short=AtNAC5 OS=Arabidopsis thaliana (Mouse-ear cress) ORFNames=MFB13.6 {ECO:0000312|EMBL:BAB08499.1} PE=2	Up	2.10509	0.252869
Poh0122510.1	1.0814	0.00607721	NAC domain-containing protein 37 {ECO:0000303|PubMed:15029955} Short=ANAC037 {ECO:0000303|PubMed:15029955} Protein VASCULAR RELATED NAC-DOMAIN 1 {ECO:0000303|PubMed:16103214} OS=Arabidopsis thaliana (Mouse-ear cress) ORFNames=T27K22.7 {ECO:0000312|EMBL:AAD20120.1} PE=1	Up	2.11569	0.106093
Poh0227620.1	1.40149	0.00154765	NAC domain-containing protein 37 {ECO:0000303|PubMed:15029955} Short=ANAC037 {ECO:0000303|PubMed:15029955} Protein VASCULAR RELATED NAC-DOMAIN 1 {ECO:0000303|PubMed:16103214} OS=Arabidopsis thaliana (Mouse-ear cress) ORFNames=T27K22.7 {ECO:0000312|EMBL:AAD20120.1} PE=1	Up	2.63618	0.040925
Poh0085070.1	1.71984	0.0157459	NAC domain-containing protein 7 {ECO:0000303|PubMed:15029955} Short=ANAC007 {ECO:0000303|PubMed:15029955} Protein EMBRYO DEFECTIVE 2749 {ECO:0000303|Ref.7} Protein VASCULAR RELATED NAC-DOMAIN 4 {ECO:0000303|PubMed:16103214} OS=Arabidopsis thaliana (Mouse-ear cress) ORFNames=T28K15.1 {ECO:0000312|EMBL:AAG12568.1} PE=1	Up	3.28711	0.202442
Poh0047830.1	1.55169	0.00657906	NAC domain-containing protein 72 Short=ANAC072 Protein RESPONSIVE TO DESICCATION 26 OS=Arabidopsis thaliana (Mouse-ear cress) ORFNames=F27G19.10 PE=2	Up	2.93188	0.11247
Poh0297440.1	1.1348	0.00305298	NAC domain-containing protein 78 {ECO:0000303|PubMed:15029955} Short=ANAC078 {ECO:0000303|PubMed:15029955} Protein NTM1-like 11 {ECO:0000303|PubMed:17158162} OS=Arabidopsis thaliana (Mouse-ear cress) ORFNames=T32M21.10 PE=2	Up	2.19588	0.0660097
Poh0162790.1	1.21934	0.000922319	NAC domain-containing protein 78 {ECO:0000303|PubMed:15029955} Short=ANAC078 {ECO:0000303|PubMed:15029955} Protein NTM1-like 11 {ECO:0000303|PubMed:17158162} OS=Arabidopsis thaliana (Mouse-ear cress) ORFNames=T32M21.10 PE=2	Up	2.32848	0.0273677
Poh0038940.1	1.26462	0.000416975	NAC domain-containing protein 78 {ECO:0000303|PubMed:15029955} Short=ANAC078 {ECO:0000303|PubMed:15029955} Protein NTM1-like 11 {ECO:0000303|PubMed:17158162} OS=Arabidopsis thaliana (Mouse-ear cress) ORFNames=T32M21.10 PE=2	Up	2.40272	0.0151661
Poh0177310.1	1.26658	0.000167907	NAC domain-containing protein 78 {ECO:0000303|PubMed:15029955} Short=ANAC078 {ECO:0000303|PubMed:15029955} Protein NTM1-like 11 {ECO:0000303|PubMed:17158162} OS=Arabidopsis thaliana (Mouse-ear cress) ORFNames=T32M21.10 PE=2	Up	2.4058	0.00751852
Poh0365400.1	1.12534	0.00944115	NAC transcription factor 56 {ECO:0000303|PubMed:15029955} Short=AtNAC056 {ECO:0000303|PubMed:15029955} NAC domain-containing protein 2 {ECO:0000303|PubMed:11245578} Short=AtNAC2 {ECO:0000303|PubMed:11245578} Protein NAC-REGULATED SEED MORPHOLOGY 1 {ECO:0000303|PubMed:18849494} OS=Arabidopsis thaliana (Mouse-ear cress) ORFNames=MJK13.17 {ECO:0000312|EMBL:AAF35417.1} PE=2	Up	2.18157	0.143667
Poh0029790.1	1.4246	0.00321324	NAC transcription factor 56 {ECO:0000303|PubMed:15029955} Short=AtNAC056 {ECO:0000303|PubMed:15029955} NAC domain-containing protein 2 {ECO:0000303|PubMed:11245578} Short=AtNAC2 {ECO:0000303|PubMed:11245578} Protein NAC-REGULATED SEED MORPHOLOGY 1 {ECO:0000303|PubMed:18849494} OS=Arabidopsis thaliana (Mouse-ear cress) ORFNames=MJK13.17 {ECO:0000312|EMBL:AAF35417.1} PE=2	Up	2.68465	0.0682308
Poh0266920.1	1.08241	0.000199828	NAD-dependent malic enzyme 62 kDa isoform, mitochondrial Short=NAD-ME EC=1.1.1.39 Precursor OS=Solanum tuberosum (Potato) PE=1	Up	2.11823	0.00843805
Poh0249550.1	1.4189	0.000106358	NAD-dependent malic enzyme 62 kDa isoform, mitochondrial Short=NAD-ME EC=1.1.1.39 Precursor OS=Solanum tuberosum (Potato) PE=1	Up	2.67437	0.00521117
Poh0394200.1	1.13206	0.00584743	NAD-dependent protein deacylase {ECO:0000255|HAMAP-Rule:MF_03160} EC=3.5.1.- {ECO:0000255|HAMAP-Rule:MF_03160} Regulatory protein SIR2 homolog 5 {ECO:0000255|HAMAP-Rule:MF_03160} Precursor OS=Physcomitrella patens subsp. patens (Moss) Name=SRT1505 PE=3	Up	2.18788	0.103496
Poh0051030.1	4.20127	7.1e-08	NADH-ubiquinone reductase complex 1 MLRQ subunit	Up	18.4242	1.28e-05
Poh0219770.1	4.51992	7.86e-05	NADH-ubiquinone reductase complex 1 MLRQ subunit	Up	23.3815	0.00416083
Poh0111970.1	1.66452	0.0224464	NADP-dependent malic enzyme, chloroplastic Short=NADP-ME EC=1.1.1.40 Precursor OS=Flaveria pringlei Name=MODA PE=2	Up	3.17325	0.252869
Poh0009530.1	1.90865	0.00412474	NADP-dependent malic enzyme, chloroplastic Short=NADP-ME EC=1.1.1.40 Precursor OS=Flaveria pringlei Name=MODA PE=2	Up	3.75879	0.081327
Poh0026270.1	1.11885	0.0091134	Neutral/alkaline invertase 3, chloroplastic {ECO:0000305} Short=OsNIN3 {ECO:0000303|PubMed:17086397} EC=3.2.1.26 {ECO:0000250|UniProtKB:Q10MC0} Precursor OS=Oryza sativa subsp. japonica (Rice) P0476H10.21-1 {ECO:0000312|EMBL:BAD25431.1} PE=2	Up	2.16981	0.14008
Poh0266250.1	1.10708	0.0484992	Nicotinate phosphoribosyltransferase 2 {ECO:0000303|PubMed:18978034} EC=6.3.4.21 {ECO:0000305} OS=Arabidopsis thaliana (Mouse-ear cress) ORFNames=F26B6.7 {ECO:0000312|EMBL:AAC23757.1} PE=2	Up	2.14975	0.392421
Poh0248040.1	1.10407	5.86e-05	Niemann-Pick C1	Up	2.15	0.00325876
Poh0372720.1	2.18001	8.21e-05	Nitrate reductase [NADH] 2 Short=NR2 EC=1.7.1.1 OS=Nicotiana tabacum (Common tobacco) Name=NIA2 PE=2	Up	4.52944	0.00431598
Poh0108020.1	2.63539	3.31e-06	Nitrate reductase [NADH] 2 Short=NR2 EC=1.7.1.1 OS=Nicotiana tabacum (Common tobacco) Name=NIA2 PE=2	Up	6.20869	0.000310179
Poh0362910.1	1.21752	0.0302275	NmrA-like family	Up	2.32722	0.302056
Poh0043430.1	1.22117	0.0311923	NmrA-like family	Up	2.32529	0.306881
Poh0317010.1	1.44246	0.000924248	NmrA-like family	Up	2.72026	0.0273975
Poh0134480.1	1.571	0.00410567	NmrA-like family	Up	2.97223	0.0811363
Poh0166360.1	2.31564	0.000108138	NmrA-like family	Up	4.97941	0.00526457
Poh0335220.1	2.80278	0.000518003	NmrA-like family	Up	7.00962	0.0179173
Poh0148300.1	1.36325	0.000363601	Non-specific phospholipase C1 EC=3.1.-.- Precursor OS=Arabidopsis thaliana (Mouse-ear cress) Name=NPC1 OrderedLocusNames=At1g07230 ORFNames=F10K1.6 PE=2	Up	2.57517	0.0136606
Poh0229020.1	1.75487	0.000127317	Non-symbiotic hemoglobin 0 Non-vascular plant hemoglobin Glb0 OS=Physcomitrella patens subsp. patens (Moss) Name=GLB0 ORFNames=PHYPADRAFT_184189 PE=2	Up	3.3794	0.00600964
Poh0187510.1	4.24253	0.0140158	Non-symbiotic hemoglobin 0 Non-vascular plant hemoglobin Glb0 OS=Physcomitrella patens subsp. patens (Moss) Name=GLB0 ORFNames=PHYPADRAFT_184189 PE=2	Up	18.9064	0.186542
Poh0208650.1	4.72307	0.0495179	Non-symbiotic hemoglobin 0 Non-vascular plant hemoglobin Glb0 OS=Physcomitrella patens subsp. patens (Moss) Name=GLB0 ORFNames=PHYPADRAFT_184189 PE=2	Up	26.4061	0.396566
Poh0042640.1	1.6935	9e-05	NPH3 family	Up	3.23687	0.00463892
Poh0341970.1	1.42923	0.00410233	O-acyltransferase WSD1 Diacylglycerol O-acyltransferase Short=DGAT EC=2.3.1.20 Long-chain-alcohol O-fatty-acyltransferase EC=2.3.1.75 Wax synthase Short=WS OS=Arabidopsis thaliana (Mouse-ear cress) Name=WSD1 OrderedLocusNames=At5g37300 ORFNames=MNJ8.9 PE=2	Up	2.68537	0.0811243
Poh0163760.1	1.86742	0.000873161	O-acyltransferase WSD1 Diacylglycerol O-acyltransferase Short=DGAT EC=2.3.1.20 Long-chain-alcohol O-fatty-acyltransferase EC=2.3.1.75 Wax synthase Short=WS OS=Arabidopsis thaliana (Mouse-ear cress) Name=WSD1 OrderedLocusNames=At5g37300 ORFNames=MNJ8.9 PE=2	Up	3.6437	0.0264113
Poh0053220.1	2.08436	0.000841126	O-fucosyltransferase 20 {ECO:0000305} Short=O-FucT-20 {ECO:0000305} EC=2.4.1.- {ECO:0000305} O-fucosyltransferase family protein {ECO:0000305} OS=Arabidopsis thaliana (Mouse-ear cress) ORFNames=F4I1.31 {ECO:0000312|EMBL:AAC16096.1} PE=1	Up	4.23595	0.0256922
Poh0085950.1	2.74592	0.000959316	O-fucosyltransferase 20 {ECO:0000305} Short=O-FucT-20 {ECO:0000305} EC=2.4.1.- {ECO:0000305} O-fucosyltransferase family protein {ECO:0000305} OS=Arabidopsis thaliana (Mouse-ear cress) ORFNames=F4I1.31 {ECO:0000312|EMBL:AAC16096.1} PE=1	Up	6.69381	0.0281555
Poh0282540.1	1.24713	0.0217095	Osmotin-like protein OSML13 PA13 Precursor OS=Solanum commersonii (Commerson's wild potato) (Commerson's nightshade) PE=2	Up	2.38017	0.247704
Poh0246550.1	1.07103	0.00370376	Partial alpha/beta-hydrolase lipase region	Up	2.101	0.0757699
Poh0270100.1	1.08843	0.00195282	Partial alpha/beta-hydrolase lipase region	Up	2.12647	0.047762
Poh0302010.1	1.27557	0.0320795	Partial alpha/beta-hydrolase lipase region	Up	2.41545	0.312069
Poh0277480.1	2.21966	0.00251748	Partial alpha/beta-hydrolase lipase region	Up	4.63928	0.0573603
Poh0225150.1	1.76574	0.00207325	Patellin-6 OS=Arabidopsis thaliana (Mouse-ear cress) Name=PATL6 OrderedLocusNames=At3g51670 ORFNames=T18N14.50 PE=2	Up	3.40029	0.0494826
Poh0056910.1	2.13068	8.68e-06	Patellin-6 OS=Arabidopsis thaliana (Mouse-ear cress) Name=PATL6 OrderedLocusNames=At3g51670 ORFNames=T18N14.50 PE=2	Up	4.37889	0.000693315
Poh0280060.1	2.40921	7.37e-05	Pathogenesis-related protein 2 OS=Petroselinum crispum (Parsley) (Petroselinum hortense) Name=PR2 PE=2	Up	5.31221	0.00393493
Poh0001320.1	2.07953	0.00536446	Pathogenesis-related protein A PR1-1 OS=Petroselinum crispum (Parsley) (Petroselinum hortense) Name=PCPR1-2 PE=2	Up	4.21989	0.0980249
Poh0019580.1	2.19198	0.0137987	Pathogenesis-related protein A PR1-1 OS=Petroselinum crispum (Parsley) (Petroselinum hortense) Name=PCPR1-2 PE=2	Up	4.56008	0.184833
Poh0119300.1	4.78543	2.74e-07	Pathogenesis-related protein A PR1-1 OS=Petroselinum crispum (Parsley) (Petroselinum hortense) Name=PCPR1-2 PE=2	Up	27.0819	3.93e-05
Poh0295840.1	3.50173	0.00703274	Pathogenesis-related protein PRB1-2 Precursor OS=Hordeum vulgare (Barley) PE=2	Up	10.9394	0.117383
Poh0126960.1	1.13021	0.00133621	Pentatricopeptide repeat-containing protein At3g09650, chloroplastic Protein HIGH CHLOROPHYLL FLUORESCENCE 152 Precursor OS=Arabidopsis thaliana (Mouse-ear cress) ORFNames=F11F8_24 PE=2	Up	2.19002	0.0365736
Poh0232480.1	1.15473	0.00202297	Pentatricopeptide repeat-containing protein At3g09650, chloroplastic Protein HIGH CHLOROPHYLL FLUORESCENCE 152 Precursor OS=Arabidopsis thaliana (Mouse-ear cress) ORFNames=F11F8_24 PE=2	Up	2.22776	0.0485956
Poh0341050.1	1.0132	0.00289363	Peptide methionine sulfoxide reductase A3 Short=AtMSRA3 EC=1.8.4.11 Peptide-methionine (S)-S-oxide reductase Short=Peptide Met(O) reductase Protein-methionine-S-oxide reductase OS=Arabidopsis thaliana (Mouse-ear cress) ORFNames=T2I1.180 PE=1	Up	2.01919	0.0637266
Poh0121560.1	1.48102	1.76e-06	Peptidyl-prolyl cis-trans isomerase CYP40 Short=PPIase CYP40 EC=5.2.1.8 Cyclophilin of 40 kDa Short=Cyclophilin-40 Protein SQUINT Rotamase CYP40 OS=Arabidopsis thaliana (Mouse-ear cress) ORFNames=F19G14.21 PE=2	Up	2.7914	0.000190575
Poh0147770.1	2.10992	1.13e-09	Peptidyl-prolyl cis-trans isomerase CYP40 Short=PPIase CYP40 EC=5.2.1.8 Cyclophilin of 40 kDa Short=Cyclophilin-40 Protein SQUINT Rotamase CYP40 OS=Arabidopsis thaliana (Mouse-ear cress) ORFNames=F19G14.21 PE=2	Up	4.3183	3.64e-07
Poh0137330.1	1.25151	0.00580969	Peroxisomal adenine nucleotide carrier 1 Short=AtPNC1 OS=Arabidopsis thaliana (Mouse-ear cress) Name=PNC1 OrderedLocusNames=At3g05290 ORFNames=T12H1.26 PE=1	Up	2.38186	0.103351
Poh0368430.1	2.08596	0.00541108	Pheophorbide a oxygenase, chloroplastic Short=AtPaO Short=Pheide a oxygenase EC=1.14.15.17 {ECO:0000269|PubMed:14657372} Accelerated cell death 1 Lethal leaf-spot 1 homolog Short=Lls1 Precursor OS=Arabidopsis thaliana (Mouse-ear cress) ORFNames=F28D10_70 PE=1	Up	4.24185	0.0984657
Poh0308110.1	2.20403	0.000329621	Pheophorbide a oxygenase, chloroplastic Short=AtPaO Short=Pheide a oxygenase EC=1.14.15.17 {ECO:0000269|PubMed:14657372} Accelerated cell death 1 Lethal leaf-spot 1 homolog Short=Lls1 Precursor OS=Arabidopsis thaliana (Mouse-ear cress) ORFNames=F28D10_70 PE=1	Up	4.60287	0.0126496
Poh0092010.1	2.24237	0.000288194	Phosphate transporter PHO1 {ECO:0000303|PubMed:11971143} Protein PHO1 {ECO:0000303|PubMed:11971143} Short=AtPHO1 {ECO:0000303|PubMed:11971143} OS=Arabidopsis thaliana (Mouse-ear cress) ORFNames=MLM24.26 {ECO:0000312|EMBL:BAB02287.1} PE=1	Up	4.75045	0.0114517
Poh0161240.1	2.19564	0.0137209	phosphatidylglycerol acyl-chain remodeling	Up	4.6144	0.184541
Poh0216440.1	1.59362	1.85e-05	Phosphoenolpyruvate carboxykinase (ATP) Short=PEP carboxykinase Short=PEPCK EC=4.1.1.49 OS=Arabidopsis thaliana (Mouse-ear cress) Name=PCKA OrderedLocusNames=At4g37870 ORFNames=T28I19.150 PE=1	Up	3.01824	0.00127281
Poh0216430.1	1.68445	1.61e-05	Phosphoenolpyruvate carboxykinase (ATP) Short=PEP carboxykinase Short=PEPCK EC=4.1.1.49 OS=Arabidopsis thaliana (Mouse-ear cress) Name=PCKA OrderedLocusNames=At4g37870 ORFNames=T28I19.150 PE=1	Up	3.21437	0.00113563
Poh0046180.1	2.01187	2.64e-06	Phosphoenolpyruvate carboxykinase (ATP) Short=PEP carboxykinase Short=PEPCK EC=4.1.1.49 OS=Arabidopsis thaliana (Mouse-ear cress) Name=PCKA OrderedLocusNames=At4g37870 ORFNames=T28I19.150 PE=1	Up	4.03321	0.000264012
Poh0046170.1	2.10863	4.92e-07	Phosphoenolpyruvate carboxykinase (ATP) Short=PEP carboxykinase Short=PEPCK EC=4.1.1.49 OS=Arabidopsis thaliana (Mouse-ear cress) Name=PCKA OrderedLocusNames=At4g37870 ORFNames=T28I19.150 PE=1	Up	4.31317	6.57e-05
Poh0222540.1	1.32557	0.0287846	Phosphoenolpyruvate carboxylase Short=PEPC Short=PEPCase EC=4.1.1.31 OS=Picea abies (Norway spruce) (Picea excelsa) Name=PPC PE=2	Up	2.50592	0.293031
Poh0336170.1	1.43676	0.00227988	Phosphoenolpyruvate carboxylase Short=PEPC Short=PEPCase EC=4.1.1.31 OS=Picea abies (Norway spruce) (Picea excelsa) Name=PPC PE=2	Up	2.70696	0.0531727
Poh0059460.1	1.76236	0.00719733	Phosphoenolpyruvate carboxylase Short=PEPC Short=PEPCase EC=4.1.1.31 OS=Picea abies (Norway spruce) (Picea excelsa) Name=PPC PE=2	Up	3.39174	0.11939
Poh0059500.1	2.23479	0.00590275	Phosphoenolpyruvate carboxylase Short=PEPC Short=PEPCase EC=4.1.1.31 OS=Pisum sativum (Garden pea) PE=2	Up	4.69818	0.104152
Poh0281110.1	1.2049	1.6e-05	Phosphoglucan phosphatase LSF1, chloroplastic EC=3.1.3.- Phosphoglucan phosphatase like sex Four1 Protein LIKE SEX4 1 Precursor OS=Arabidopsis thaliana (Mouse-ear cress) ORFNames=F4P13.6 PE=1	Up	2.305	0.00113454
Poh0023770.1	1.35675	6.81e-05	Phosphoglucan phosphatase LSF1, chloroplastic EC=3.1.3.- Phosphoglucan phosphatase like sex Four1 Protein LIKE SEX4 1 Precursor OS=Arabidopsis thaliana (Mouse-ear cress) ORFNames=F4P13.6 PE=1	Up	2.5605	0.00369887
Poh0040690.1	1.27769	0.00567141	Phosphoglycerate kinase 3, cytosolic {ECO:0000303|PubMed:24930633} EC=2.7.2.3 {ECO:0000305} OS=Arabidopsis thaliana (Mouse-ear cress) ORFNames=T8K14.3 {ECO:0000312|EMBL:AAD30221.1} PE=1	Up	2.42482	0.10194
Poh0179460.1	1.28931	0.00494008	Phosphoglycerate kinase 3, cytosolic {ECO:0000303|PubMed:24930633} EC=2.7.2.3 {ECO:0000305} OS=Arabidopsis thaliana (Mouse-ear cress) ORFNames=T8K14.3 {ECO:0000312|EMBL:AAD30221.1} PE=1	Up	2.44466	0.0928591
Poh0190700.1	1.31431	0.000975952	Phosphoglycerate kinase, cytosolic EC=2.7.2.3 OS=Triticum aestivum (Wheat) PE=2	Up	2.48652	0.0285589
Poh0334270.1	1.5886	0.0168321	Phosphoglycerate kinase, cytosolic EC=2.7.2.3 OS=Triticum aestivum (Wheat) PE=2	Up	3.00255	0.210991
Poh0343950.1	1.0401	0.00119473	Phosphoinositide phosphatase SAC7 Short=AtSAC7 EC=3.1.3.- Protein ROOT HAIR DEFECTIVE 4 Protein SUPPRESSOR OF ACTIN 1C Short=AtSAC1c Protein SUPPRESSOR OF ACTIN 7 SAC domain protein 7 SAC1-like protein AtSAC1c OS=Arabidopsis thaliana (Mouse-ear cress) ORFNames=F26O13.100 PE=2	Up	2.05635	0.0334424
Poh0153800.1	1.39765	3.64e-05	Phosphoinositide phosphatase SAC7 Short=AtSAC7 EC=3.1.3.- Protein ROOT HAIR DEFECTIVE 4 Protein SUPPRESSOR OF ACTIN 1C Short=AtSAC1c Protein SUPPRESSOR OF ACTIN 7 SAC domain protein 7 SAC1-like protein AtSAC1c OS=Arabidopsis thaliana (Mouse-ear cress) ORFNames=F26O13.100 PE=2	Up	2.63497	0.00220949
Poh0088950.1	1.66906	0.000409007	Phosphoinositide phospholipase C 2 EC=3.1.4.11 Phosphoinositide phospholipase PLC2 Short=AtPLC2 Short=PI-PLC2 OS=Arabidopsis thaliana (Mouse-ear cress) Name=PLC2 OrderedLocusNames=At3g08510 ORFNames=T8G24.4 PE=1	Up	3.1825	0.0149158
Poh0320130.1	1.01959	0.018073	Phosphoinositide phospholipase C 6 EC=3.1.4.11 Phosphoinositide phospholipase PLC6 Short=AtPLC6 Short=AtPLC8 Short=PI-PLC6 OS=Arabidopsis thaliana (Mouse-ear cress) Name=PLC6 Synonyms=PLC8 OrderedLocusNames=At2g40116 ORFNames=F27I1 PE=2	Up	2.02373	0.22115
Poh0301370.1	2.05514	4.87e-06	Phosphoinositide phospholipase C 6 EC=3.1.4.11 Phosphoinositide phospholipase PLC6 Short=AtPLC6 Short=AtPLC8 Short=PI-PLC6 OS=Arabidopsis thaliana (Mouse-ear cress) Name=PLC6 Synonyms=PLC8 OrderedLocusNames=At2g40116 ORFNames=F27I1 PE=2	Up	4.15469	0.000428501
Poh0158460.1	1.17593	0.000996379	Phospholipase A1-Igamma1, chloroplastic EC=3.1.1.- Precursor OS=Arabidopsis thaliana (Mouse-ear cress) OrderedLocusNames=At1g06800 ORFNames=F4H5.11, F4H5_10 PE=1	Up	2.25926	0.0289849
Poh0123180.1	1.23167	0.0259832	Phospholipase A1-Igamma2, chloroplastic EC=3.1.1.- Precursor OS=Arabidopsis thaliana (Mouse-ear cress) OrderedLocusNames=At2g30550 ORFNames=T6B20.10 PE=1	Up	2.34836	0.275866
Poh0102990.1	1.09891	0.0330159	Phospholipase D alpha 1 Short=PLD alpha 1 EC=3.1.4.4 Choline phosphatase 1 Phosphatidylcholine-hydrolyzing phospholipase D 1 OS=Zea mays (Maize) Name=PLD1 PE=2	Up	2.14226	0.318377
Poh0193820.1	1.72731	0.00131646	Phospholipase D alpha 1 Short=PLD alpha 1 EC=3.1.4.4 Choline phosphatase 1 Phosphatidylcholine-hydrolyzing phospholipase D 1 OS=Zea mays (Maize) Name=PLD1 PE=2	Up	3.31152	0.0360665
Poh0037420.1	1.38514	1.47e-05	Phospholipase D alpha 1 Short=PLD alpha 1 EC=3.1.4.4 Choline phosphatase 1 Phosphatidylcholine-hydrolyzing phospholipase D 1 Precursor OS=Oryza sativa subsp. japonica (Rice) ORFNames=OsJ_00559 {ECO:0000312|EMBL:EEE53959.1} PE=1	Up	2.6117	0.00108205
Poh0101480.1	1.07979	0.00114165	Phospholipase D delta {ECO:0000303|PubMed:11891260} Short=AtPLDdelta {ECO:0000303|PubMed:11891260} Short=PLD delta {ECO:0000303|PubMed:11891260} EC=3.1.4.4 {ECO:0000269|PubMed:11706190, ECO:0000269|PubMed:12397060} OS=Arabidopsis thaliana (Mouse-ear cress) ORFNames=F4B14.60 {ECO:0000312|EMBL:CAA21465.1} PE=1	Up	2.11331	0.0322856
Poh0239180.1	1.24222	0.000210867	Phosphoserine aminotransferase 1, chloroplastic Short=AtPSAT1 EC=2.6.1.52 Phosphohydroxythreonine aminotransferase Precursor OS=Arabidopsis thaliana (Mouse-ear cress) Name=PSAT1 OrderedLocusNames=At4g35630 ORFNames=F8D20.140 PE=1	Up	2.36567	0.00881628
Novel01091.1	1.76083	0.0267575	photoreceptor [Ceratodon purpureus]	Up	3.4066	0.28116
Poh0089160.1	1.20276	0.0014883	Phytochrome 1 OS=Selaginella martensii (Martens's spike moss) Name=PHY1 PE=3	Up	2.30143	0.039735
Poh0326410.1	1.04131	0.0223647	Phytochrome A-associated F-box protein Empfindlicher im dunkelroten Licht protein 1 OS=Arabidopsis thaliana (Mouse-ear cress) Name=EID1 OrderedLocusNames=At4g02440 ORFNames=T14P8.22 PE=1	Up	2.05688	0.252392
Poh0104920.1	1.41055	0.00152552	Pirin-like protein OS=Solanum lycopersicum (Tomato) (Lycopersicon esculentum) PE=2	Up	2.65606	0.0404899
Poh0192110.1	1.58614	0.000368878	Pirin-like protein OS=Solanum lycopersicum (Tomato) (Lycopersicon esculentum) PE=2	Up	3.00211	0.0138238
Poh0171280.1	1.44217	0.0141101	Plant-specific domain TIGR01615 family protein	Up	2.71318	0.187144
Poh0216680.1	1.21007	0.000724824	Plasma membrane ATPase EC=3.6.3.6 Proton pump OS=Oryza sativa subsp. japonica (Rice) ORFNames=OSJNBa0071I13.11 PE=2	Up	2.31293	0.022879
Poh0216690.1	2.43676	0.000175366	Plasma membrane ATPase EC=3.6.3.6 Proton pump OS=Oryza sativa subsp. japonica (Rice) ORFNames=OSJNBa0071I13.11 PE=2	Up	5.40861	0.00771272
Poh0045970.1	3.02552	2.07e-08	Plasma membrane ATPase EC=3.6.3.6 Proton pump OS=Oryza sativa subsp. japonica (Rice) ORFNames=OSJNBa0071I13.11 PE=2	Up	8.14122	4.68e-06
Poh0279350.1	1.01587	0.0248202	Plastocyanin-like domain	Up	2.02578	0.268444
Poh0223440.1	1.27129	0.000902872	Platelet-activating factor acetylhydrolase, isoform II	Up	2.41604	0.0270691
Poh0059040.1	1.6342	0.000332967	Platelet-activating factor acetylhydrolase, isoform II	Up	3.11038	0.0127193
Poh0257680.1	2.19961	6.6e-05	PLATZ transcription factor	Up	4.59249	0.00360432
Poh0361920.1	2.45423	1.59e-05	PLATZ transcription factor	Up	5.47932	0.00113011
Poh0218220.1	1.08644	0.0137752	PLATZ transcription factor family protein	Up	2.1233	0.184667
Poh0116620.1	1.02953	0.00966405	Pleiotropic drug resistance protein 1 NpPDR1 OS=Nicotiana plumbaginifolia (Leadwort-leaved tobacco) (Tex-Mex tobacco) Name=PDR1 Synonyms=ABC1 PE=1	Up	2.03986	0.145812
Poh0014170.1	1.56153	0.00816707	Pleiotropic drug resistance protein 1 NpPDR1 OS=Nicotiana plumbaginifolia (Leadwort-leaved tobacco) (Tex-Mex tobacco) Name=PDR1 Synonyms=ABC1 PE=1	Up	2.94627	0.130044
Poh0175150.1	2.15133	1.61e-07	Poly(U)-specific	Up	4.44373	2.44e-05
Poh0036390.1	2.59836	1.16e-10	Poly(U)-specific	Up	6.05019	5.14e-08
Poh0164550.1	3.72324	3.07e-05	Polyneuridine-aldehyde esterase EC=3.1.1.78 Polyneuridine aldehyde esterase Precursor OS=Rauvolfia serpentina (Serpentine wood) (Ophioxylon serpentinum) Name=PNAE PE=1	Up	13.408	0.0019344
Poh0206740.1	2.79397	2.39e-05	polyphenol oxidase	Up	6.97198	0.00157932
Poh0236720.1	2.66266	0.00208148	Polyphenol oxidase, chloroplastic Short=PPO EC=1.10.3.1 Catechol oxidase Precursor OS=Vitis vinifera (Grape) PE=1	Up	6.29265	0.0496389
Poh0260400.1	2.6972	0.000314406	Polyphenol oxidase, chloroplastic Short=PPO EC=1.10.3.1 Catechol oxidase Precursor OS=Vitis vinifera (Grape) PE=1	Up	6.4695	0.0121989
Poh0168140.1	1.03288	0.0083724	Potassium channel AKT1 OS=Arabidopsis thaliana (Mouse-ear cress) Name=AKT1 OrderedLocusNames=At2g26650 ORFNames=F18A8.2 PE=1	Up	2.04559	0.132153
Poh0214520.1	1.54645	9.92e-07	Potassium channel AKT1 OS=Arabidopsis thaliana (Mouse-ear cress) Name=AKT1 OrderedLocusNames=At2g26650 ORFNames=F18A8.2 PE=1	Up	2.91906	0.000117926
Poh0047980.1	1.96605	4.09e-07	Potassium channel AKT1 OS=Arabidopsis thaliana (Mouse-ear cress) Name=AKT1 OrderedLocusNames=At2g26650 ORFNames=F18A8.2 PE=1	Up	3.89702	5.57e-05
Poh0316420.1	2.2812	3.76e-08	Potassium transporter 18 OsHAK18 OS=Oryza sativa subsp. japonica (Rice) ORFNames=OsJ_30348, P0635G10.34 PE=2	Up	4.8614	7.49e-06
Poh0009110.1	2.61573	2.14e-08	Potassium transporter 23 OsHAK23 OS=Oryza sativa subsp. japonica (Rice) ORFNames=OsJ_29162, OSJNBa0041C07.15-1, P0711A01.29-1 PE=2	Up	6.15467	4.81e-06
Novel00044.1	1.91894	0.00162559	predicted protein [Physcomitrella patens]>gi|162664419|gb|EDQ51139.1| predicted protein [Physcomitrella patens]	Up	3.78401	0.0420116
Novel00552.1	1.22957	0.00886148	predicted protein [Physcomitrella patens]>gi|162664871|gb|EDQ51575.1| predicted protein [Physcomitrella patens]	Up	2.34497	0.137599
Novel01687.1	1.46703	0.00425508	predicted protein [Physcomitrella patens]>gi|162665310|gb|EDQ51999.1| predicted protein [Physcomitrella patens]	Up	2.75427	0.0831466
Novel00553.1	1.44052	0.000380147	predicted protein [Physcomitrella patens]>gi|162665376|gb|EDQ52063.1| predicted protein [Physcomitrella patens]	Up	2.71478	0.0141389
Novel00848.1	1.80984	0.00033119	predicted protein [Physcomitrella patens]>gi|162672553|gb|EDQ59088.1| predicted protein [Physcomitrella patens]	Up	3.50585	0.012684
Novel01254.1	1.47274	0.000145095	predicted protein [Physcomitrella patens]>gi|162673231|gb|EDQ59757.1| predicted protein [Physcomitrella patens]	Up	2.77402	0.00667866
Novel00354.1	2.19496	4.44e-08	predicted protein [Physcomitrella patens]>gi|162674281|gb|EDQ60792.1| predicted protein, partial [Physcomitrella patens]	Up	4.57642	8.49e-06
Novel00656.1	1.32192	0.0121158	predicted protein [Physcomitrella patens]>gi|162677081|gb|EDQ63556.1| predicted protein, partial [Physcomitrella patens]	Up	2.50024	0.16941
Novel01240.1	1.07127	0.0344718	predicted protein [Physcomitrella patens]>gi|162679193|gb|EDQ65643.1| predicted protein [Physcomitrella patens]	Up	2.0989	0.325948
Novel01218.1	2.21408	0.0047256	predicted protein [Physcomitrella patens]>gi|162679512|gb|EDQ65959.1| predicted protein [Physcomitrella patens]	Up	4.66583	0.0898531
Novel00567.1	3.84633	1.09e-17	predicted protein [Physcomitrella patens]>gi|162680562|gb|EDQ66997.1| predicted protein [Physcomitrella patens]	Up	14.3831	2.32e-14
Novel00775.1	4.71423	1.59e-22	predicted protein [Physcomitrella patens]>gi|162680562|gb|EDQ66997.1| predicted protein [Physcomitrella patens]	Up	26.2554	1.57e-18
Novel01675.1	3.11056	2.89e-05	predicted protein [Physcomitrella patens]>gi|162681634|gb|EDQ68059.1| predicted protein [Physcomitrella patens]	Up	8.70043	0.00184679
Novel01597.1	2.13554	0.0128561	predicted protein [Physcomitrella patens]>gi|162683283|gb|EDQ69694.1| predicted protein [Physcomitrella patens]	Up	4.40087	0.176433
Novel01313.1	1.90519	0.00229823	predicted protein [Physcomitrella patens]>gi|162685607|gb|EDQ72001.1| predicted protein [Physcomitrella patens]	Up	3.77229	0.0534744
Novel00625.1	1.02511	0.015811	predicted protein [Physcomitrella patens]>gi|162690252|gb|EDQ76620.1| predicted protein [Physcomitrella patens]	Up	2.03313	0.202981
Novel00513.1	1.30128	0.00225846	predicted protein [Physcomitrella patens]>gi|162690252|gb|EDQ76620.1| predicted protein [Physcomitrella patens]	Up	2.46513	0.0528812
Novel00763.1	1.7765	3.42e-08	predicted protein [Physcomitrella patens]>gi|162690536|gb|EDQ76902.1| predicted protein, partial [Physcomitrella patens]	Up	3.42475	7.13e-06
Novel01194.1	1.6122	0.021392	predicted protein [Physcomitrella patens]>gi|162692916|gb|EDQ79271.1| predicted protein [Physcomitrella patens]	Up	3.04791	0.245413
Novel00538.1	1.06014	0.00758061	predicted protein [Physcomitrella patens]>gi|162694744|gb|EDQ81091.1| predicted protein [Physcomitrella patens]	Up	2.0852	0.123876
Novel01066.1	1.09671	0.0369609	predicted protein [Physcomitrella patens]>gi|162694744|gb|EDQ81091.1| predicted protein [Physcomitrella patens]	Up	2.13779	0.33931
Novel00730.1	1.7256	0.000370055	predicted protein [Physcomitrella patens]>gi|162694744|gb|EDQ81091.1| predicted protein [Physcomitrella patens]	Up	3.30669	0.0138504
Novel00663.1	2.32703	0.000699106	predicted protein [Physcomitrella patens]>gi|162694744|gb|EDQ81091.1| predicted protein [Physcomitrella patens]	Up	5.02407	0.0223797
Novel01692.1	1.03358	0.0185363	predicted protein [Physcomitrella patens]>gi|162694979|gb|EDQ81325.1| predicted protein [Physcomitrella patens]	Up	2.04759	0.223909
Novel00998.1	2.60087	0.00271655	predicted protein [Physcomitrella patens]>gi|162697059|gb|EDQ83396.1| predicted protein, partial [Physcomitrella patens]	Up	6.07215	0.0608667
Novel00938.1	5.43362	1.59e-14	predicted protein [Physcomitrella patens]>gi|162697168|gb|EDQ83505.1| predicted protein [Physcomitrella patens]	Up	43.1911	1.87e-11
Novel00405.1	2.24935	1.55e-05	PREDICTED: auxin-binding protein T85 [Erythranthe guttatus]	Up	4.75532	0.0011267
Novel00145.1	1.60015	0.0330492	PREDICTED: glutathione S-transferase T3-like [Zea mays]	Up	3.03041	0.318378
Novel00365.1	2.14121	0.000805278	PREDICTED: probable LRR receptor-like serine/threonine-protein kinase At1g06840 [Vitis vinifera]>gi|731391536|ref|XP_010650800.1| PREDICTED: probable LRR receptor-like serine/threonine-protein kinase At1g06840 [Vitis vinifera]>gi|731391538|ref|XP_010650801.1| PREDICTED: probable LRR receptor-like serine/threonine-protein kinase At1g06840 [Vitis vinifera]>gi|731391540|ref|XP_010650802.1| PREDICTED…	Up	4.40498	0.0248655
Novel01290.1	1.65494	0.000361856	PREDICTED: short-chain dehydrogenase TIC 32, chloroplastic-like [Nicotiana sylvestris]	Up	3.1476	0.0136296
Novel00641.1	2.49801	5.42e-05	PREDICTED: similar to predicted protein putative [Albugo laibachii Nc14]	Up	5.64576	0.00306994
Poh0067440.1	1.12165	0.00909344	Primary amine oxidase EC=1.4.3.21 {ECO:0000250|UniProtKB:P46883} Amine oxidase [copper-containing] Precursor OS=Arabidopsis thaliana (Mouse-ear cress) OrderedLocusNames=At1g62810 ORFNames=F23N19.18 PE=2	Up	2.17639	0.140008
Poh0067430.1	1.73534	0.00101565	Primary amine oxidase EC=1.4.3.21 {ECO:0000250|UniProtKB:P46883} Amine oxidase [copper-containing] Precursor OS=Arabidopsis thaliana (Mouse-ear cress) OrderedLocusNames=At1g62810 ORFNames=F23N19.18 PE=2	Up	3.32963	0.0294014
Poh0087190.1	1.26729	0.00319016	PRLI-interacting factor	Up	2.40776	0.0679352
Poh0054520.1	1.46013	0.000823713	PRLI-interacting factor	Up	2.75197	0.0253029
Poh0082560.1	2.27539	0.00114912	Probable 1-acylglycerol-3-phosphate O-acyltransferase EC=2.3.1.51 Lipid droplet-binding protein CGI-58 homolog OS=Oryza sativa subsp. japonica (Rice) OrderedLocusNames=Os09g0520200, LOC_Os09g34860 ORFNames=P0669G04.7 PE=3	Up	4.83975	0.0324415
Poh0372470.1	1.28854	0.000329863	Probable aldo-keto reductase 2 EC=1.1.1.- OS=Oryza sativa subsp. indica (Rice) ORFNames=OsI_15387, OSIGBa0115A19.4 PE=3	Up	2.44274	0.0126496
Poh0149390.1	1.3429	0.000640185	Probable aldo-keto reductase 2 EC=1.1.1.- OS=Oryza sativa subsp. indica (Rice) ORFNames=OsI_15387, OSIGBa0115A19.4 PE=3	Up	2.53594	0.0209228
Poh0149740.1	1.56069	0.00446097	Probable aldo-keto reductase 2 EC=1.1.1.- OS=Oryza sativa subsp. indica (Rice) ORFNames=OsI_15387, OSIGBa0115A19.4 PE=3	Up	2.95088	0.0860765
Poh0205150.1	2.39371	1.74e-13	Probable aldo-keto reductase 2 EC=1.1.1.- OS=Oryza sativa subsp. indica (Rice) ORFNames=OsI_15387, OSIGBa0115A19.4 PE=3	Up	5.25599	1.66e-10
Poh0336280.1	2.69146	6.13e-07	Probable aldo-keto reductase 2 EC=1.1.1.- OS=Oryza sativa subsp. indica (Rice) ORFNames=OsI_15387, OSIGBa0115A19.4 PE=3	Up	6.49184	8.01e-05
Poh0149760.1	1.5605	0.00198801	Probable aldo-keto reductase 3 EC=1.1.1.- OS=Arabidopsis thaliana (Mouse-ear cress) OrderedLocusNames=At1g60690 ORFNames=F8A5.21 PE=3	Up	2.95051	0.0481852
Poh0149780.1	1.54064	0.00211381	Probable aldo-keto reductase 4 EC=1.1.1.- OS=Arabidopsis thaliana (Mouse-ear cress) OrderedLocusNames=At1g60710 ORFNames=F8A5.23 PE=2	Up	2.90934	0.0502483
Poh0042320.1	1.13737	0.00417992	Probable amino-acid acetyltransferase NAGS1, chloroplastic EC=2.3.1.1 N-acetylglutamate synthase 1 Precursor OS=Arabidopsis thaliana (Mouse-ear cress) Name=NAGS1 OrderedLocusNames=At2g22910 ORFNames=T20K9.12 PE=2	Up	2.19993	0.0820565
Poh0144870.1	1.41871	0.00243298	Probable aquaporin PIP2-8 Plasma membrane intrinsic protein 2-8 Short=AtPIP2 Plasma membrane intrinsic protein 3b Short=PIP3b OS=Arabidopsis thaliana (Mouse-ear cress) ORFNames=F12A24.3 PE=1	Up	2.67179	0.0559944
Poh0254980.1	1.68422	2.12e-05	Probable beta-D-xylosidase 5 Short=AtBXL5 EC=3.2.1.- Precursor OS=Arabidopsis thaliana (Mouse-ear cress) Name=BXL5 OrderedLocusNames=At3g19620 ORFNames=MMB12.15 PE=2	Up	3.21123	0.00143163
Poh0009380.1	3.52436	5.31e-08	Probable calcium-binding protein CML18 Calmodulin-15 Short=AtCaM-15 Calmodulin-like protein 18 OS=Arabidopsis thaliana (Mouse-ear cress) ORFNames=F13E7.5 PE=1	Up	11.4282	9.83e-06
Poh0067360.1	1.03774	0.0148454	Probable calcium-binding protein CML25 Calmodulin-like protein 25 OS=Arabidopsis thaliana (Mouse-ear cress) Name=CML25 OrderedLocusNames=At1g24620 ORFNames=F21J9.28 PE=2	Up	2.05283	0.19446
Poh0281570.1	2.12579	3.06e-05	Probable calcium-binding protein CML25 Calmodulin-like protein 25 OS=Arabidopsis thaliana (Mouse-ear cress) Name=CML25 OrderedLocusNames=At1g24620 ORFNames=F21J9.28 PE=2	Up	4.36314	0.00193099
Poh0117600.1	3.42453	1.2e-07	Probable calcium-binding protein CML25 Calmodulin-like protein 25 OS=Arabidopsis thaliana (Mouse-ear cress) Name=CML25 OrderedLocusNames=At1g24620 ORFNames=F21J9.28 PE=2	Up	10.7916	1.96e-05
Poh0015400.1	2.54946	4.76e-05	Probable calcium-binding protein CML27 Calmodulin-like protein 27 OS=Arabidopsis thaliana (Mouse-ear cress) ORFNames=T10F20.22, T10O22.19 PE=1	Up	5.90271	0.0027617
Poh0046620.1	1.30177	0.00653008	Probable calcium-binding protein CML28 Calmodulin-like protein 28 OS=Oryza sativa subsp. japonica (Rice) Name=CML28 OrderedLocusNames=Os12g0228800, LOC_Os12g12730 PE=2	Up	2.4656	0.111802
Poh0326390.1	1.77661	0.00414185	Probable calcium-binding protein CML28 Calmodulin-like protein 28 OS=Oryza sativa subsp. japonica (Rice) Name=CML28 OrderedLocusNames=Os12g0228800, LOC_Os12g12730 PE=2	Up	3.41521	0.0815251
Poh0215910.1	2.15682	3e-06	Probable calcium-binding protein CML28 Calmodulin-like protein 28 OS=Oryza sativa subsp. japonica (Rice) Name=CML28 OrderedLocusNames=Os12g0228800, LOC_Os12g12730 PE=2	Up	4.45712	0.00029236
Poh0215900.1	2.39457	5.39e-06	Probable calcium-binding protein CML28 Calmodulin-like protein 28 OS=Oryza sativa subsp. japonica (Rice) Name=CML28 OrderedLocusNames=Os12g0228800, LOC_Os12g12730 PE=2	Up	5.25838	0.000462731
Poh0118470.1	1.08293	0.0129927	Probable calcium-binding protein CML49 Calmodulin-like protein 49 OS=Arabidopsis thaliana (Mouse-ear cress) Name=CML49 OrderedLocusNames=At3g10300 ORFNames=F14P13.10 PE=2	Up	2.11881	0.177649
Poh0291980.1	1.00767	0.000750858	Probable chlorophyll(ide) b reductase NYC1, chloroplastic EC=1.1.1.294 Protein NON-YELLOW COLORING 1 Short=OsNYC1 Precursor OS=Oryza sativa subsp. japonica (Rice) ORFNames=OsJ_00960, P0443E07.35, P0452F10.6 PE=1	Up	2.01095	0.0235288
Poh0243830.1	1.09801	0.000609413	Probable chlorophyll(ide) b reductase NYC1, chloroplastic EC=1.1.1.294 Protein NON-YELLOW COLORING 1 Short=OsNYC1 Precursor OS=Oryza sativa subsp. japonica (Rice) ORFNames=OsJ_00960, P0443E07.35, P0452F10.6 PE=1	Up	2.1407	0.0202521
Poh0317930.1	1.37067	0.0371886	Probable disease resistance protein At1g15890 OS=Arabidopsis thaliana (Mouse-ear cress) OrderedLocusNames=At1g15890 ORFNames=F7H2.22 PE=3	Up	2.59566	0.340873
Poh0311870.1	1.81346	0.000393122	Probable disease resistance protein At1g15890 OS=Arabidopsis thaliana (Mouse-ear cress) OrderedLocusNames=At1g15890 ORFNames=F7H2.22 PE=3	Up	3.51474	0.0144762
Poh0065780.1	2.26696	0.000173443	Probable disease resistance protein At1g61180 OS=Arabidopsis thaliana (Mouse-ear cress) OrderedLocusNames=At1g61180 ORFNames=F11P17.10 PE=2	Up	4.81153	0.00767367
Poh0306770.1	2.44386	0.00413249	Probable disease resistance protein At1g61180 OS=Arabidopsis thaliana (Mouse-ear cress) OrderedLocusNames=At1g61180 ORFNames=F11P17.10 PE=2	Up	5.45149	0.081395
Poh0125330.1	1.36231	0.0363377	Probable disease resistance protein At1g61300 OS=Arabidopsis thaliana (Mouse-ear cress) OrderedLocusNames=At1g61300 ORFNames=T1F9.21 PE=2	Up	2.57257	0.336612
Poh0075960.1	1.67144	0.038767	Probable disease resistance protein At5g47250 OS=Arabidopsis thaliana (Mouse-ear cress) OrderedLocusNames=At5g47250 ORFNames=MQL5.11 PE=2	Up	3.20973	0.348762
Poh0181440.1	1.90134	0.00144744	Probable esterase D14L Protein DWARF-14-like Short=Protein D14-like Protein HEBIBA D14L {ECO:0000303|PubMed:26680197} OS=Oryza sativa subsp. japonica (Rice) OrderedLocusNames=Os11g0384789 {ECO:0000312|EMBL:BAT13755.1} PE=1	Up	3.73846	0.0389705
Poh0340890.1	10.485	1.72e-11	Probable esterase D14L Protein DWARF-14-like Short=Protein D14-like Protein HEBIBA D14L {ECO:0000303|PubMed:26680197} OS=Oryza sativa subsp. japonica (Rice) OrderedLocusNames=Os11g0384789 {ECO:0000312|EMBL:BAT13755.1} PE=1	Up	259.347	9.45e-09
Poh0000610.1	1.49011	3.37e-06	Probable esterase KAI2 Protein DWARF-14-like Short=Protein D14-like Protein HYPOSENSITIVE TO LIGHT Protein KARRIKIN INSENSITIVE 2 OS=Arabidopsis thaliana (Mouse-ear cress) ORFNames=F6G17.120 PE=1	Up	2.80857	0.000314394
Poh0126130.1	1.13117	0.000777822	Probable glucan 1,3-alpha-glucosidase EC=3.2.1.84 Glucosidase II subunit alpha Protein PRIORITY IN SWEET LIFE 5 Protein RADIAL SWELLING 3 Precursor OS=Arabidopsis thaliana (Mouse-ear cress) ORFNames=MGI19.5 PE=1	Up	2.19091	0.0241941
Poh0196640.1	1.50438	0.0114804	Probable glucan endo-1,3-beta-glucosidase A6 EC=3.2.1.39 (1->3)-beta-glucan endohydrolase Short=(1->3)-beta-glucanase Anther-specific protein A6 Beta-1,3-endoglucanase Protein MATERNAL EFFECT EMBRYO ARREST 48 {ECO:0000303|PubMed:15634699} Precursor OS=Arabidopsis thaliana (Mouse-ear cress) OrderedLocusNames=At4g14080 ORFNames=dl3080c PE=2	Up	2.84011	0.163613
Poh0112440.1	1.01906	0.00187502	Probable glutathione S-transferase EC=2.5.1.18 Pathogenesis-related protein 1 OS=Solanum tuberosum (Potato) Name=PRP1 PE=2	Up	2.0272	0.0463564
Poh0199420.1	1.09235	0.0392777	Probable glutathione S-transferase GSTF2 EC=2.5.1.18 GST-II OS=Oryza sativa subsp. japonica (Rice) OrderedLocusNames=Os01g0764000, LOC_Os01g55830 ORFNames=P0403C05.5 PE=1	Up	2.13292	0.351649
Poh0172110.1	1.23	0.000879461	Probable histidine kinase 1 {ECO:0000305} Short=OsHK1 {ECO:0000303|PubMed:16891544} EC=2.7.13.3 {ECO:0000305} OS=Oryza sativa subsp. japonica (Rice) ORFNames=OsJ_22203 {ECO:0000312|EMBL:EAZ37857.1} PE=2	Up	2.34543	0.0265477
Poh0189830.1	1.06482	0.00158669	Probable histidine kinase 5 {ECO:0000305} Short=OsHK5 {ECO:0000303|PubMed:22642989} EC=2.7.13.3 {ECO:0000305} OsCRL3 {ECO:0000305} OS=Oryza sativa subsp. japonica (Rice) OSJNBa0073L01.1 {ECO:0000312|EMBL:AAM18726.1} PE=2	Up	2.0933	0.0415526
Poh0058510.1	1.1169	0.00328786	Probable histidine kinase 5 {ECO:0000305} Short=OsHK5 {ECO:0000303|PubMed:22642989} EC=2.7.13.3 {ECO:0000305} OsCRL3 {ECO:0000305} OS=Oryza sativa subsp. japonica (Rice) OSJNBa0073L01.1 {ECO:0000312|EMBL:AAM18726.1} PE=2	Up	2.16811	0.0695164
Poh0222840.1	1.35953	4.88e-05	Probable histidine kinase 5 {ECO:0000305} Short=OsHK5 {ECO:0000303|PubMed:22642989} EC=2.7.13.3 {ECO:0000305} OsCRL3 {ECO:0000305} OS=Oryza sativa subsp. japonica (Rice) OSJNBa0073L01.1 {ECO:0000312|EMBL:AAM18726.1} PE=2	Up	2.56886	0.0028131
Poh0107190.1	1.43422	1.17e-05	Probable histidine kinase 5 {ECO:0000305} Short=OsHK5 {ECO:0000303|PubMed:22642989} EC=2.7.13.3 {ECO:0000305} OsCRL3 {ECO:0000305} OS=Oryza sativa subsp. japonica (Rice) OSJNBa0073L01.1 {ECO:0000312|EMBL:AAM18726.1} PE=2	Up	2.70265	0.000873181
Poh0000400.1	1.65932	0.0001253	Probable histidine kinase 5 {ECO:0000305} Short=OsHK5 {ECO:0000303|PubMed:22642989} EC=2.7.13.3 {ECO:0000305} OsCRL3 {ECO:0000305} OS=Oryza sativa subsp. japonica (Rice) OSJNBa0073L01.1 {ECO:0000312|EMBL:AAM18726.1} PE=2	Up	3.16423	0.00594283
Poh0027050.1	2.16344	2.35e-14	Probable histidine kinase 5 {ECO:0000305} Short=OsHK5 {ECO:0000303|PubMed:22642989} EC=2.7.13.3 {ECO:0000305} OsCRL3 {ECO:0000305} OS=Oryza sativa subsp. japonica (Rice) OSJNBa0073L01.1 {ECO:0000312|EMBL:AAM18726.1} PE=2	Up	4.4777	2.58e-11
Poh0284500.1	2.32278	8.32e-15	Probable histidine kinase 5 {ECO:0000305} Short=OsHK5 {ECO:0000303|PubMed:22642989} EC=2.7.13.3 {ECO:0000305} OsCRL3 {ECO:0000305} OS=Oryza sativa subsp. japonica (Rice) OSJNBa0073L01.1 {ECO:0000312|EMBL:AAM18726.1} PE=2	Up	5.00031	1.03e-11
Poh0025620.1	1.90351	0.00121896	Probable histidine kinase 6 {ECO:0000305} Short=OsHK6 {ECO:0000303|PubMed:22642989} EC=2.7.13.3 {ECO:0000305} OsCRL1a {ECO:0000305} OS=Oryza sativa subsp. japonica (Rice) ORFNames=P0684F11.6 {ECO:0000312|EMBL:BAD16039.1} PE=1	Up	3.7405	0.0339949
Poh0276890.1	1.00027	0.0202847	Probable inactive dual specificity protein phosphatase-like At4g18593 OS=Arabidopsis thaliana (Mouse-ear cress) OrderedLocusNames=At4g18593 ORFNames=F28J12.250 PE=2	Up	2.00019	0.236545
Poh0023780.1	1.35893	0.000553125	Probable inactive poly [ADP-ribose] polymerase SRO3 Protein SIMILAR TO RCD ONE 3 OS=Arabidopsis thaliana (Mouse-ear cress) ORFNames=F17O7.2, F24J13.1 PE=1	Up	2.56463	0.0188897
Poh0281120.1	1.06525	0.000917222	Probable inactive poly [ADP-ribose] polymerase SRO5 Protein SIMILAR TO RCD ONE 5 OS=Arabidopsis thaliana (Mouse-ear cress) Name=SRO5 OrderedLocusNames=At5g62520 ORFNames=K19B1.13 PE=1	Up	2.09196	0.0272537
Poh0110120.1	1.38974	0.00399224	Probable inactive purple acid phosphatase 27 Precursor OS=Arabidopsis thaliana (Mouse-ear cress) Name=PAP27 OrderedLocusNames=At5g50400 ORFNames=MXI22.12 PE=2	Up	2.61756	0.0798528
Poh0027390.1	1.01219	0.000436707	Probable inorganic phosphate transporter 1-4 Short=OsPT4 Short=OsPht1 H(+)/Pi cotransporter OsPT1 OS=Oryza sativa subsp. japonica (Rice) ORFNames=OsJ_013378, OSJNBb0003A12.10 PE=2	Up	2.01634	0.0157103
Poh0284850.1	1.3955	3.84e-05	Probable inorganic phosphate transporter 1-4 Short=OsPT4 Short=OsPht1 H(+)/Pi cotransporter OsPT1 OS=Oryza sativa subsp. japonica (Rice) ORFNames=OsJ_013378, OSJNBb0003A12.10 PE=2	Up	2.62926	0.00229597
Poh0352320.1	1.26151	0.0362854	Probable L-gulonolactone oxidase 1 {ECO:0000303|PubMed:20622436} Short=AtGulLO1 {ECO:0000303|PubMed:20622436} EC=1.1.3.8 {ECO:0000305} Precursor OS=Arabidopsis thaliana (Mouse-ear cress) F5D14.6 {ECO:0000312|EMBL:AAF81326.1} PE=3	Up	2.39792	0.336443
Poh0146260.1	2.27697	0.00434918	Probable L-gulonolactone oxidase 1 {ECO:0000303|PubMed:20622436} Short=AtGulLO1 {ECO:0000303|PubMed:20622436} EC=1.1.3.8 {ECO:0000305} Precursor OS=Arabidopsis thaliana (Mouse-ear cress) F5D14.6 {ECO:0000312|EMBL:AAF81326.1} PE=3	Up	4.86891	0.084595
Poh0356050.1	1.06815	0.0256502	Probable LRR receptor-like serine/threonine-protein kinase At1g06840 EC=2.7.11.1 Precursor OS=Arabidopsis thaliana (Mouse-ear cress) OrderedLocusNames=At1g06840 ORFNames=F4H5.8 PE=2	Up	2.0977	0.273605
Poh0185750.1	1.18746	0.0024712	Probable LRR receptor-like serine/threonine-protein kinase At1g06840 EC=2.7.11.1 Precursor OS=Arabidopsis thaliana (Mouse-ear cress) OrderedLocusNames=At1g06840 ORFNames=F4H5.8 PE=2	Up	2.27822	0.056455
Poh0209430.1	1.26775	0.00545217	Probable LRR receptor-like serine/threonine-protein kinase At1g06840 EC=2.7.11.1 Precursor OS=Arabidopsis thaliana (Mouse-ear cress) OrderedLocusNames=At1g06840 ORFNames=F4H5.8 PE=2	Up	2.41045	0.0987888
Poh0082390.1	2.04856	0.00534978	Probable LRR receptor-like serine/threonine-protein kinase At1g06840 EC=2.7.11.1 Precursor OS=Arabidopsis thaliana (Mouse-ear cress) OrderedLocusNames=At1g06840 ORFNames=F4H5.8 PE=2	Up	4.14036	0.0979514
Poh0360770.1	2.22506	0.00013573	Probable LRR receptor-like serine/threonine-protein kinase At1g06840 EC=2.7.11.1 Precursor OS=Arabidopsis thaliana (Mouse-ear cress) OrderedLocusNames=At1g06840 ORFNames=F4H5.8 PE=2	Up	4.68017	0.00631826
Poh0245030.1	1.04597	0.00348592	Probable LRR receptor-like serine/threonine-protein kinase At1g56130 EC=2.7.11.1 Precursor OS=Arabidopsis thaliana (Mouse-ear cress) OrderedLocusNames=At1g56130 ORFNames=F14G9.25, T6H22.8 PE=2	Up	2.0658	0.0724636
Poh0221850.1	1.68419	0.00135879	Probable LRR receptor-like serine/threonine-protein kinase At1g56130 EC=2.7.11.1 Precursor OS=Arabidopsis thaliana (Mouse-ear cress) OrderedLocusNames=At1g56130 ORFNames=F14G9.25, T6H22.8 PE=2	Up	3.21336	0.0370208
Poh0263440.1	1.71169	0.0102782	Probable LRR receptor-like serine/threonine-protein kinase At1g56140 EC=2.7.11.1 Precursor OS=Arabidopsis thaliana (Mouse-ear cress) OrderedLocusNames=At1g56140 ORFNames=F14G9.24, T6H22.8.1 PE=2	Up	3.27661	0.152111
Poh0098630.1	1.7489	0.0246135	Probable LRR receptor-like serine/threonine-protein kinase At1g56140 EC=2.7.11.1 Precursor OS=Arabidopsis thaliana (Mouse-ear cress) OrderedLocusNames=At1g56140 ORFNames=F14G9.24, T6H22.8.1 PE=2	Up	3.34452	0.267436
Poh0098640.1	1.92963	0.00439561	Probable LRR receptor-like serine/threonine-protein kinase At1g56140 EC=2.7.11.1 Precursor OS=Arabidopsis thaliana (Mouse-ear cress) OrderedLocusNames=At1g56140 ORFNames=F14G9.24, T6H22.8.1 PE=2	Up	3.80412	0.0851627
Poh0082330.1	2.24493	0.00093204	Probable LRR receptor-like serine/threonine-protein kinase At1g56140 EC=2.7.11.1 Precursor OS=Arabidopsis thaliana (Mouse-ear cress) OrderedLocusNames=At1g56140 ORFNames=F14G9.24, T6H22.8.1 PE=2	Up	4.74906	0.0275733
Poh0098680.1	2.3713	0.00169772	Probable LRR receptor-like serine/threonine-protein kinase At1g56140 EC=2.7.11.1 Precursor OS=Arabidopsis thaliana (Mouse-ear cress) OrderedLocusNames=At1g56140 ORFNames=F14G9.24, T6H22.8.1 PE=2	Up	5.15804	0.0433466
Poh0256410.1	3.1034	0.000362472	Probable LRR receptor-like serine/threonine-protein kinase At1g56140 EC=2.7.11.1 Precursor OS=Arabidopsis thaliana (Mouse-ear cress) OrderedLocusNames=At1g56140 ORFNames=F14G9.24, T6H22.8.1 PE=2	Up	8.75146	0.0136355
Poh0149670.1	2.79244	0.000622723	Probable LRR receptor-like serine/threonine-protein kinase At1g67720 EC=2.7.11.1 Precursor OS=Arabidopsis thaliana (Mouse-ear cress) OrderedLocusNames=At1g67720 ORFNames=F12A21.30 PE=2	Up	6.90927	0.0204859
Poh0202960.1	1.65638	6.45e-07	Probable lysophospholipase BODYGUARD 1 {ECO:0000303|PubMed:16415209} Short=AtBDG1 {ECO:0000303|PubMed:16415209} EC=3.1.1.- {ECO:0000305} Protein 9-cis epoxycarotenoid dioxygenase defective 1 {ECO:0000303|PubMed:21610183} Protein COOL BREATH 5 {ECO:0000303|PubMed:26990896} Precursor OS=Arabidopsis thaliana (Mouse-ear cress) ORFNames=F1N19.24 {ECO:0000312|EMBL:AAF19684.1} PE=2	Up	3.15358	8.27e-05
Poh0033320.1	1.30499	0.00183634	Probable lysophospholipase BODYGUARD 2 {ECO:0000303|PubMed:16415209} Short=AtBDG2 {ECO:0000303|PubMed:16415209} EC=3.1.1.- {ECO:0000305} Precursor OS=Arabidopsis thaliana (Mouse-ear cress) ORFNames=K16L22.19 {ECO:0000312|EMBL:BAB10665.1} PE=2	Up	2.47559	0.0456283
Poh0009430.1	1.451	4.27e-06	Probable metal-nicotianamine transporter YSL6 Protein YELLOW STRIPE LIKE 6 Short=OsYSL6 OS=Oryza sativa subsp. japonica (Rice) ORFNames=OsJ_014022, OSJNBa0055C08.1 PE=2	Up	2.7336	0.000384285
Poh0111880.1	2.82519	2.23e-08	Probable metal-nicotianamine transporter YSL6 Protein YELLOW STRIPE LIKE 6 Short=OsYSL6 OS=Oryza sativa subsp. japonica (Rice) ORFNames=OsJ_014022, OSJNBa0055C08.1 PE=2	Up	7.08677	4.96e-06
Poh0349600.1	1.20981	0.00212234	Probable methyltransferase PMT26 EC=2.1.1.- OS=Arabidopsis thaliana (Mouse-ear cress) OrderedLocusNames=At5g64030 ORFNames=MBM17.13 PE=2	Up	2.31246	0.0503905
Poh0003230.1	1.20927	0.0054898	Probable myosin-binding protein 5 {ECO:0000305} OS=Arabidopsis thaliana (Mouse-ear cress) ORFNames=F14D16.14 {ECO:0000312|EMBL:AAF79302.1} PE=2	Up	2.31317	0.0993492
Poh0273320.1	1.08093	0.0364086	Probable N-acetyl-gamma-glutamyl-phosphate reductase, chloroplastic Short=AGPR EC=1.2.1.38 N-acetyl-glutamate semialdehyde dehydrogenase Short=NAGSA dehydrogenase Precursor OS=Oryza sativa subsp. japonica (Rice) ORFNames=OSJNBa0063J18.8 PE=1	Up	2.11458	0.336848
Poh0157450.1	1.08232	0.0428318	Probable N-acetyl-gamma-glutamyl-phosphate reductase, chloroplastic Short=AGPR EC=1.2.1.38 N-acetyl-glutamate semialdehyde dehydrogenase Short=NAGSA dehydrogenase Precursor OS=Oryza sativa subsp. japonica (Rice) ORFNames=OSJNBa0063J18.8 PE=1	Up	2.11328	0.367256
Poh0323720.1	3.31656	0.00175741	Probable pectinesterase/pectinesterase inhibitor 21 Pectinesterase inhibitor 21 Pectin methylesterase inhibitor 21 Pectinesterase 21 Short=PE 21 EC=3.1.1.11 Pectin methylesterase 21 Short=AtPME21 OS=Arabidopsis thaliana (Mouse-ear cress) ORFNames=F18C1.12 PE=2	Up	9.85408	0.0444496
Poh0302980.1	1.35384	0.00169636	Probable phospholipid-transporting ATPase 8 {ECO:0000303|PubMed:11402198} Short=AtALA8 {ECO:0000303|PubMed:11402198} EC=3.6.3.1 {ECO:0000305|PubMed:11402198} Aminophospholipid flippase 8 {ECO:0000303|PubMed:11402198} OS=Arabidopsis thaliana (Mouse-ear cress) ORFNames=K16N12.9 {ECO:0000312|EMBL:BAB02533.1} PE=3	Up	2.55797	0.0433466
Poh0189780.1	1.49456	0.0307523	Probable polyamine oxidase 2 Short=AtPAO2 EC=1.5.3.- Amine oxidase 1 OS=Arabidopsis thaliana (Mouse-ear cress) Name=PAO2 OrderedLocusNames=At2g43020 ORFNames=MFL8.12 PE=2	Up	2.8156	0.304122
Poh0141850.1	2.12449	4.42e-07	Probable potassium transporter 11 {ECO:0000303|PubMed:12376644} OsHAK11 {ECO:0000303|PubMed:12376644} OS=Oryza sativa subsp. japonica (Rice) ORFNames=OSJNBa0070C17.23 {ECO:0000312|EMBL:CAE05216.3} PE=2	Up	4.36118	5.92e-05
Poh0366270.1	1.00748	0.00059978	Probable potassium transporter 17 OsHAK17 OS=Oryza sativa subsp. japonica (Rice) P0047B10.17-2 PE=2	Up	2.01093	0.0200669
Poh0257030.1	1.3295	0.00343098	Probable potassium transporter 2 OsHAK2 OS=Oryza sativa subsp. japonica (Rice) ORFNames=OsJ_04680, P0492G09.24-1, P0492G09.24-2 PE=2	Up	2.50782	0.0717238
Poh0354190.1	2.47864	0.000916183	Probable protein phosphatase 2C 5 Short=AtPP2C05 EC=3.1.3.16 OS=Arabidopsis thaliana (Mouse-ear cress) OrderedLocusNames=At1g09160 ORFNames=T12M4.15 PE=2	Up	5.56646	0.0272537
Poh0173630.1	1.68322	0.00992067	Probable receptor-like protein kinase At1g30570 EC=2.7.11.- Precursor OS=Arabidopsis thaliana (Mouse-ear cress) OrderedLocusNames=At1g30570 ORFNames=T5I8.2 PE=3	Up	3.21111	0.147965
Poh0152520.1	1.13961	0.00347504	Probable receptor-like protein kinase At1g49730 EC=2.7.11.1 Precursor OS=Arabidopsis thaliana (Mouse-ear cress) OrderedLocusNames=At1g49730 ORFNames=F14J22.6 PE=2	Up	2.20354	0.0722882
Poh0345320.1	1.40358	0.000461196	Probable receptor-like protein kinase At1g49730 EC=2.7.11.1 Precursor OS=Arabidopsis thaliana (Mouse-ear cress) OrderedLocusNames=At1g49730 ORFNames=F14J22.6 PE=2	Up	2.64642	0.0164912
Poh0235490.1	1.13507	0.0130447	Probable S-adenosylmethionine carrier 2, chloroplastic Precursor OS=Arabidopsis thaliana (Mouse-ear cress) Name=SAMC2 OrderedLocusNames=At1g34065 ORFNames=F12G12.11 PE=2	Up	2.19583	0.178036
Poh0032720.1	1.33251	0.0029149	Probable serine/threonine-protein kinase PIX7 {ECO:0000305} EC=2.7.11.1 {ECO:0000305} OS=Arabidopsis thaliana (Mouse-ear cress) ORFNames=F2G14.200 PE=1	Up	2.51886	0.0641473
Poh0019370.1	2.08668	0.00536659	Probable sodium/metabolite cotransporter BASS5, chloroplastic Bile acid-sodium symporter family protein 5 Precursor OS=Oryza sativa subsp. indica (Rice) Name=BASS5 ORFNames=OsI_32074 PE=3	Up	4.23491	0.0980249
Poh0001540.1	2.18627	0.00515349	Probable sodium/metabolite cotransporter BASS5, chloroplastic Bile acid-sodium symporter family protein 5 Precursor OS=Oryza sativa subsp. indica (Rice) Name=BASS5 ORFNames=OsI_32074 PE=3	Up	4.52632	0.095346
Poh0241810.1	1.24079	0.000312435	Probable starch synthase 4, chloroplastic/amyloplastic {ECO:0000305} Short=AtSS4 {ECO:0000303|PubMed:17217470} EC=2.4.1.21 {ECO:0000269|PubMed:19666739} Soluble starch synthase IV {ECO:0000303|PubMed:17217470} Short=SSIV {ECO:0000303|PubMed:17217470} Precursor OS=Arabidopsis thaliana (Mouse-ear cress) ORFNames=T9A21.90 {ECO:0000312|EMBL:CAB78826.1} PE=1	Up	2.36369	0.0121862
Poh0300420.1	1.6575	0.030395	Probable trehalase EC=3.2.1.28 Alpha,alpha-trehalase Alpha,alpha-trehalose glucohydrolase OS=Oryza sativa subsp. japonica (Rice) ORFNames=OSJNBb0018B10.19 PE=2	Up	3.15938	0.302755
Poh0159350.1	2.08749	0.00995884	Probable trehalase EC=3.2.1.28 Alpha,alpha-trehalase Alpha,alpha-trehalose glucohydrolase OS=Oryza sativa subsp. japonica (Rice) ORFNames=OSJNBb0018B10.19 PE=2	Up	4.23402	0.148421
Poh0363100.1	1.66465	0.000270269	Probable xyloglucan galactosyltransferase GT11 {ECO:0000305} EC=2.4.1.- {ECO:0000305} Glycosyltransferase 11 {ECO:0000303|PubMed:15020758} Short=AtGT11 {ECO:0000303|PubMed:15020758} OS=Arabidopsis thaliana (Mouse-ear cress) OrderedLocusNames=At2g29040 {ECO:0000312|Araport:AT2G29040} PE=2	Up	3.16341	0.0108265
Poh0064830.1	1.12447	0.00355152	Programmed cell death protein	Up	2.18077	0.0734672
Poh0311560.1	1.26054	0.0283871	Programmed cell death protein	Up	2.39634	0.291371
Poh0239770.1	1.14849	0.00141993	Proline-rich receptor-like protein kinase PERK13 EC=2.7.11.1 Proline-rich extensin-like receptor kinase 13 Short=AtPERK13 Protein ROOT HAIR SPECIFIC 10 OS=Arabidopsis thaliana (Mouse-ear cress) ORFNames=F24J13.3 PE=1	Up	2.2166	0.0384113
Poh0205240.1	3.41415	0.000110472	Proline-rich receptor-like protein kinase PERK2 EC=2.7.11.1 Proline-rich extensin-like receptor kinase 2 Short=AtPERK2 Somatic embryogenesis receptor kinase-like protein OS=Arabidopsis thaliana (Mouse-ear cress) Name=PERK2 OrderedLocusNames=At3g24400 ORFNames=K7M2.20 PE=2	Up	10.5351	0.00535959
Poh0144170.1	1.4911	0.000968462	Prolycopene isomerase, chloroplastic Short=CrtISO EC=5.2.1.13 Carotenoid and chloroplast regulation protein 2 Carotenoid isomerase Precursor OS=Arabidopsis thaliana (Mouse-ear cress) ORFNames=F4H5.10 PE=1	Up	2.80878	0.0283677
Poh0034340.1	1.43513	0.000257197	Prolyl endopeptidase-like	Up	2.70177	0.010387
Poh0204610.1	1.5853	3.12e-06	Prolyl endopeptidase-like	Up	3.00134	0.000297334
Poh0335590.1	2.10335	1.49e-05	Prolyl endopeptidase-like	Up	4.30719	0.00108693
Poh0048170.1	1.59031	0.0038698	prostaglandin-F synthase activity	Up	3.01112	0.0781953
Poh0024270.1	1.81692	0.00486522	Protease Do-like 7 EC=3.4.21.- OS=Arabidopsis thaliana (Mouse-ear cress) Name=DEGP7 OrderedLocusNames=At3g03380 ORFNames=T21P5.19, T21P5.20 PE=2	Up	3.52116	0.0918597
Poh0296010.1	1.05733	0.00533486	Protein arginine N-methyltransferase 1.1 Short=AtPRMT11 EC=2.1.1.319 Arginine methyltransferase pam1 Histone-arginine N-methyltransferase PRMT11 OS=Arabidopsis thaliana (Mouse-ear cress) OrderedLocusNames=At4g29510 ORFNames=T16L4.20 PE=1	Up	2.08167	0.0977992
Poh0198730.1	1.11755	0.00332032	Protein arginine N-methyltransferase 1.1 Short=AtPRMT11 EC=2.1.1.319 Arginine methyltransferase pam1 Histone-arginine N-methyltransferase PRMT11 OS=Arabidopsis thaliana (Mouse-ear cress) OrderedLocusNames=At4g29510 ORFNames=T16L4.20 PE=1	Up	2.17024	0.070003
Poh0126000.1	2.63528	5.92e-13	Protein argonaute 4 Protein OVEREXPRESSOR OF CATIONIC PEROXIDASE 11 OS=Arabidopsis thaliana (Mouse-ear cress) ORFNames=T20P8.9 PE=1	Up	6.20225	5.16e-10
Poh0063550.1	1.07992	0.0265465	Protein BONZAI 3 OS=Arabidopsis thaliana (Mouse-ear cress) Name=BON3 OrderedLocusNames=At1g08860 ORFNames=F7G19.25 PE=1	Up	2.10981	0.279544
Poh0226670.1	1.54518	0.00501447	Protein CUP-SHAPED COTYLEDON 2 NAC domain-containing protein 98 Short=ANAC098 NAC domain-containing protein CUC2 OS=Arabidopsis thaliana (Mouse-ear cress) ORFNames=K19P17.12 PE=1	Up	2.918	0.0937224
Poh0370670.1	1.5682	0.0108381	Protein CUP-SHAPED COTYLEDON 2 NAC domain-containing protein 98 Short=ANAC098 NAC domain-containing protein CUC2 OS=Arabidopsis thaliana (Mouse-ear cress) ORFNames=K19P17.12 PE=1	Up	2.96549	0.157642
Poh0042650.1	2.03372	0.00322786	Protein downstream neighbor of	Up	4.09884	0.0684431
Poh0355710.1	2.5455	0.00182825	Protein downstream neighbor of	Up	5.84473	0.045542
Poh0114590.1	1.13291	0.00841207	Protein EARLY RESPONSIVE TO DEHYDRATION 15 PAM2-containing protein CID1 Polyadenylate-binding protein-interacting protein 1 Short=PABP-interacting protein 1 Short=Poly(A)-binding protein-interacting protein 1 Protein CTC-INTERACTING DOMAIN 1 Protein LIGHT STRESS-REGULATED 1 OS=Arabidopsis thaliana (Mouse-ear cress) ORFNames=F13H10.2, T26J13.2 PE=1	Up	2.19416	0.132585
Poh0012300.1	1.8997	0.00148163	Protein EARLY RESPONSIVE TO DEHYDRATION 15 PAM2-containing protein CID1 Polyadenylate-binding protein-interacting protein 1 Short=PABP-interacting protein 1 Short=Poly(A)-binding protein-interacting protein 1 Protein CTC-INTERACTING DOMAIN 1 Protein LIGHT STRESS-REGULATED 1 OS=Arabidopsis thaliana (Mouse-ear cress) ORFNames=F13H10.2, T26J13.2 PE=1	Up	3.75496	0.0396032
Poh0096750.1	1.04044	0.0011155	Protein EARLY-RESPONSIVE TO DEHYDRATION 7, chloroplastic {ECO:0000303|PubMed:8075396} Precursor OS=Arabidopsis thaliana (Mouse-ear cress) ORFNames=T13L16.14 {ECO:0000305} PE=1	Up	2.05685	0.0317339
Poh0329620.1	2.3223	3.89e-06	Protein JINGUBANG {ECO:0000303|PubMed:27468890} OS=Arabidopsis thaliana (Mouse-ear cress) ORFNames=T9J22.16 {ECO:0000312|EMBL:AAC14498.1} PE=1	Up	5.00691	0.000354535
Poh0353350.1	4.10067	2.93e-11	Protein JINGUBANG {ECO:0000303|PubMed:27468890} OS=Arabidopsis thaliana (Mouse-ear cress) ORFNames=T9J22.16 {ECO:0000312|EMBL:AAC14498.1} PE=1	Up	17.2022	1.47e-08
Poh0104030.1	1.80125	0.00456857	protein kinase activity	Up	3.49162	0.0873717
Poh0115860.1	1.50429	0.0461854	Protein kinase C conserved region 2 (CalB)	Up	2.82769	0.382957
Poh0194630.1	2.25879	0.000480699	Protein kinase C conserved region 2 (CalB)	Up	4.78668	0.0170447
Poh0102280.1	2.44379	0.00185541	Protein kinase C conserved region 2 (CalB)	Up	5.44673	0.0459865
Poh0133120.1	2.35085	0.00146832	Protein LATERAL ORGAN BOUNDARIES ASYMMETRIC LEAVES 2-like protein 4 Short=AS2-like protein 4 OS=Arabidopsis thaliana (Mouse-ear cress) ORFNames=MDC12.5 PE=1	Up	5.08846	0.0393896
Poh0265810.1	1.00981	0.0149783	Protein LIGHT-DEPENDENT SHORT HYPOCOTYLS 6 Protein ORGAN BOUNDARY 6 OS=Arabidopsis thaliana (Mouse-ear cress) ORFNames=F10K1.20 PE=1	Up	2.0145	0.195528
Poh0079340.1	1.3163	0.00201431	Protein LIGHT-DEPENDENT SHORT HYPOCOTYLS 6 Protein ORGAN BOUNDARY 6 OS=Arabidopsis thaliana (Mouse-ear cress) ORFNames=F10K1.20 PE=1	Up	2.49	0.0485843
Poh0265800.1	1.99189	0.0145594	Protein LIGHT-DEPENDENT SHORT HYPOCOTYLS 6 Protein ORGAN BOUNDARY 6 OS=Arabidopsis thaliana (Mouse-ear cress) ORFNames=F10K1.20 PE=1	Up	3.96781	0.19173
Poh0079370.1	2.23605	0.00494896	Protein LIGHT-DEPENDENT SHORT HYPOCOTYLS 6 Protein ORGAN BOUNDARY 6 OS=Arabidopsis thaliana (Mouse-ear cress) ORFNames=F10K1.20 PE=1	Up	4.67193	0.0929402
Poh0278050.1	1.47766	0.000111489	Protein LUTEIN DEFICIENT 5, chloroplastic EC=1.14.-.- Cytochrome P450 97A3 Precursor OS=Arabidopsis thaliana (Mouse-ear cress) ORFNames=F5M6.19 PE=1	Up	2.78014	0.00539391
Poh0208730.1	1.41757	0.000205797	Protein LYK5 LysM domain receptor-like kinase 5 LysM-containing receptor-like kinase 5 Precursor OS=Arabidopsis thaliana (Mouse-ear cress) Name=LYK5 OrderedLocusNames=At2g33580 ORFNames=F4P9.35 PE=2	Up	2.67079	0.00861645
Poh0275990.1	1.07149	0.00569679	Protein MID1-COMPLEMENTING ACTIVITY 1 OS=Arabidopsis thaliana (Mouse-ear cress) Name=MCA1 OrderedLocusNames=At4g35920 ORFNames=T19K4.50 PE=1	Up	2.10268	0.102221
Poh0122410.1	1.02756	0.000601576	Protein NBR1 homolog {ECO:0000305} Short=AtNBR1 {ECO:0000303|PubMed:21606687} At4g24690 {ECO:0000312|EMBL:AAP37784.1} OS=Arabidopsis thaliana (Mouse-ear cress) ORFNames=F22K18.110 {ECO:0000312|EMBL:CAA22994.1} PE=1	Up	2.03854	0.0200817
Poh0102860.1	1.17088	0.0424557	Protein NLP3 Short=AtNLP3 NIN-like protein 3 Nodule inception protein-like protein 3 OS=Oryza sativa subsp. japonica (Rice) ORFNames=OsJ_01032, P0708G02.34 PE=3	Up	2.24914	0.365977
Poh0280700.1	1.31014	0.00200804	Protein NRT1/ PTR FAMILY 8.1 Short=AtNPF8.1 Peptide transporter PTR1 OS=Arabidopsis thaliana (Mouse-ear cress) ORFNames=F24B22.100 PE=1	Up	2.47985	0.0485122
Poh0306910.1	2.17047	0.00023955	Protein NRT1/ PTR FAMILY 8.1 Short=AtNPF8.1 Peptide transporter PTR1 OS=Arabidopsis thaliana (Mouse-ear cress) ORFNames=F24B22.100 PE=1	Up	4.50184	0.00980797
Poh0168560.1	1.80823	0.0184645	Protein NRT1/ PTR FAMILY 8.3 Short=AtNPF8.3 Histidine-transporting protein Peptide transporter PTR2 OS=Arabidopsis thaliana (Mouse-ear cress) ORFNames=F14H20.11 PE=1	Up	3.51588	0.223582
Poh0136500.1	2.17547	0.00352418	Protein NRT1/ PTR FAMILY 8.3 Short=AtNPF8.3 Histidine-transporting protein Peptide transporter PTR2 OS=Arabidopsis thaliana (Mouse-ear cress) ORFNames=F14H20.11 PE=1	Up	4.55522	0.073054
Poh0179710.1	1.30698	0.00020343	Protein of unknown function (DUF1348)	Up	2.47566	0.00856572
Poh0235640.1	1.39057	0.0307362	Protein of unknown function (DUF1442)	Up	2.61775	0.304122
Poh0027950.1	1.79146	0.033071	Protein of unknown function (DUF229)	Up	3.4665	0.318378
Poh0285380.1	1.90592	0.0222184	Protein of unknown function (DUF229)	Up	3.745	0.251257
Poh0076550.1	1.05057	0.00679033	Protein of unknown function (DUF2921)	Up	2.07064	0.114758
Poh0019240.1	1.04471	0.00621261	Protein of unknown function (DUF3326)	Up	2.06473	0.107885
Poh0078650.1	1.16991	0.00452205	Protein of unknown function, DUF604	Up	2.2529	0.08688
Poh0247980.1	1.28493	0.00225094	Protein PIN-LIKES 2 {ECO:0000303|PubMed:22504182} Auxin efflux carrier-like protein 2 {ECO:0000303|PubMed:22504182} OS=Arabidopsis thaliana (Mouse-ear cress) ORFNames=F23N20.8 {ECO:0000312|EMBL:AAG51701.1} PE=2	Up	2.43319	0.0527467
Poh0352790.1	2.84648	0.00371217	Protein PLANT CADMIUM RESISTANCE 3 Short=AtPCR3 OS=Arabidopsis thaliana (Mouse-ear cress) Name=PCR3 OrderedLocusNames=At5g35525 ORFNames=MOK9 PE=3	Up	7.06687	0.0758897
Poh0230380.1	1.12296	0.0243717	Protein RETICULATA-RELATED 3, chloroplastic {ECO:0000303|PubMed:23596191} Precursor OS=Arabidopsis thaliana (Mouse-ear cress) ORFNames=F17O14.11 {ECO:0000312|EMBL:AAG51347.1} PE=1	Up	2.17604	0.265729
Poh0125080.1	1.6411	0.0075548	Protein RETICULATA-RELATED 3, chloroplastic {ECO:0000303|PubMed:23596191} Precursor OS=Arabidopsis thaliana (Mouse-ear cress) ORFNames=F17O14.11 {ECO:0000312|EMBL:AAG51347.1} PE=1	Up	3.11744	0.123659
Poh0154570.1	1.69245	0.000643132	Protein REVEILLE 1 OS=Arabidopsis thaliana (Mouse-ear cress) Name=RVE1 OrderedLocusNames=At5g17300 ORFNames=MKP11.15 PE=2	Up	3.23464	0.020996
Poh0276060.1	1.97815	8.16e-05	Protein REVEILLE 1 OS=Arabidopsis thaliana (Mouse-ear cress) Name=RVE1 OrderedLocusNames=At5g17300 ORFNames=MKP11.15 PE=2	Up	3.9462	0.00430451
Poh0263180.1	1.15743	0.022783	Protein SET DOMAIN GROUP 40 EC=2.1.1.- OS=Arabidopsis thaliana (Mouse-ear cress) ORFNames=MKP11.9 PE=2	Up	2.23129	0.255349
Poh0082590.1	1.43219	0.00663173	Protein SET DOMAIN GROUP 40 EC=2.1.1.- OS=Arabidopsis thaliana (Mouse-ear cress) ORFNames=MKP11.9 PE=2	Up	2.69728	0.113044
Poh0105000.1	1.86514	5.28e-07	Protein SMAX1-LIKE 2 {ECO:0000303|PubMed:23893171} Short=AtSMXL2 {ECO:0000303|PubMed:23893171} OS=Arabidopsis thaliana (Mouse-ear cress) ORFNames=F17I23.310 {ECO:0000312|EMBL:CAB81028.1} PE=2	Up	3.64615	7.02e-05
Poh0283060.1	2.93879	3.81e-06	Protein SRC2 {ECO:0000305} Protein SOYBEAN GENE REGULATED BY COLD 2 {ECO:0000303|Ref.1} OS=Glycine max (Soybean) (Glycine hispida) OrderedLocusNames=Glyma15g16360 {ECO:0000305} PE=2	Up	7.66172	0.000348339
Poh0025630.1	2.10468	0.000926294	Protein SRC2 homolog {ECO:0000305} Short=AtSRC2 {ECO:0000303|PubMed:16227454} OS=Arabidopsis thaliana (Mouse-ear cress) ORFNames=F7G19.6 {ECO:0000312|EMBL:AAB70401.1} PE=1	Up	4.30079	0.0274307
Poh0296490.1	1.1435	0.0406906	Protein STAY-GREEN, chloroplastic Protein STAYGREEN Precursor OS=Oryza sativa subsp. indica (Rice) Name=SGR ORFNames=OsI_32148 PE=3	Up	2.20446	0.358239
Poh0107130.1	1.8754	8.3e-08	Protein STRICTOSIDINE SYNTHASE-LIKE 3 {ECO:0000303|PubMed:10777701} Short=AtSSL3 {ECO:0000303|PubMed:10777701} Strictosidine synthase 9 {ECO:0000303|PubMed:19121120} Short=AtSS9 {ECO:0000303|PubMed:19121120} Precursor OS=Arabidopsis thaliana (Mouse-ear cress) ORFNames=T27G7.16 {ECO:0000312|EMBL:AAF22901.1} PE=2	Up	3.6711	1.45e-05
Poh0192060.1	1.39481	0.0185239	Protein SUPPRESSOR OF MAX2 1 {ECO:0000303|PubMed:23893171} Short=AtSMXL1 {ECO:0000303|PubMed:23893171} OS=Arabidopsis thaliana (Mouse-ear cress) ORFNames=MRI1.7 {ECO:0000312|EMBL:BAB09589.1} PE=1	Up	2.62326	0.223909
Poh0058140.1	2.39691	0.000114611	Protein TIFY 10b {ECO:0000305} Short=OsTIFY10b {ECO:0000303|PubMed:19618278} Jasmonate ZIM domain-containing protein 7 {ECO:0000305} Short=OsJAZ7 {ECO:0000303|PubMed:19618278} OsJAZ6 {ECO:0000303|PubMed:21332845} OS=Oryza sativa subsp. japonica (Rice) ORFNames=P0616D06.125 {ECO:0000312|EMBL:BAC16504.1} PE=1	Up	5.26609	0.00550635
Poh0223220.1	2.45942	2.86e-05	Protein TIFY 10b {ECO:0000305} Short=OsTIFY10b {ECO:0000303|PubMed:19618278} Jasmonate ZIM domain-containing protein 7 {ECO:0000305} Short=OsJAZ7 {ECO:0000303|PubMed:19618278} OsJAZ6 {ECO:0000303|PubMed:21332845} OS=Oryza sativa subsp. japonica (Rice) ORFNames=P0616D06.125 {ECO:0000312|EMBL:BAC16504.1} PE=1	Up	5.49922	0.00183642
Poh0281560.1	3.75379	3.37e-11	Protein TIFY 10b {ECO:0000305} Short=OsTIFY10b {ECO:0000303|PubMed:19618278} Jasmonate ZIM domain-containing protein 7 {ECO:0000305} Short=OsJAZ7 {ECO:0000303|PubMed:19618278} OsJAZ6 {ECO:0000303|PubMed:21332845} OS=Oryza sativa subsp. japonica (Rice) ORFNames=P0616D06.125 {ECO:0000312|EMBL:BAC16504.1} PE=1	Up	13.4991	1.66e-08
Poh0234460.1	2.09776	3.43e-07	Protein TIFY 6a {ECO:0000305} OS=Oryza sativa subsp. indica (Rice) ORFNames=OsI_29310 {ECO:0000312|EMBL:EAZ07062.1} PE=3	Up	4.28038	4.75e-05
Poh0256350.1	2.40461	1.23e-07	Protein TIFY 6a {ECO:0000305} OS=Oryza sativa subsp. indica (Rice) ORFNames=OsI_29310 {ECO:0000312|EMBL:EAZ07062.1} PE=3	Up	5.29812	2e-05
Poh0074830.1	1.34442	0.00182719	Protein TIFY 6a {ECO:0000305} Short=OsTIFY6a {ECO:0000303|PubMed:19618278} Jasmonate ZIM domain-containing protein 3 {ECO:0000305} Short=OsJAZ3 {ECO:0000303|PubMed:19618278} OsJAZ9 {ECO:0000303|PubMed:21332845} OS=Oryza sativa subsp. japonica (Rice) OsJ_27393 {ECO:0000312|EMBL:EEE68725.1} PE=1	Up	2.54045	0.045542
Poh0024230.1	3.97485	1.98e-13	Protein TIFY 6B Jasmonate ZIM domain-containing protein 3 Protein JASMONATE INSENSITIVE 3 OS=Arabidopsis thaliana (Mouse-ear cress) ORFNames=MEB5.8 PE=1	Up	15.7391	1.83e-10
Poh0301880.1	3.80713	0.000100437	Putative calmodulin-like protein 2 Precursor OS=Oryza sativa subsp. japonica (Rice) ORFNames=OsJ_031538 PE=3	Up	14.1504	0.00501372
Poh0169980.1	1.03488	0.0296838	Putative disease resistance protein At4g10780 OS=Arabidopsis thaliana (Mouse-ear cress) OrderedLocusNames=At4g10780 ORFNames=T12H20.8 PE=3	Up	2.04962	0.29858
Poh0067690.1	1.27468	0.0359849	Putative F-box/kelch-repeat protein At3g17280 OS=Arabidopsis thaliana (Mouse-ear cress) OrderedLocusNames=At3g17280 ORFNames=MGD8.12 PE=4	Up	2.41904	0.33462
Poh0304870.1	1.54078	0.0101312	Putative F-box/kelch-repeat protein At3g17280 OS=Arabidopsis thaliana (Mouse-ear cress) OrderedLocusNames=At3g17280 ORFNames=MGD8.12 PE=4	Up	2.90851	0.15031
Poh0219150.1	2.16715	0.0143866	Putative gamma-glutamylcyclotransferase At3g02910 EC=2.3.2.- OS=Arabidopsis thaliana (Mouse-ear cress) OrderedLocusNames=At3g02910 ORFNames=F13E7.14 PE=2	Up	4.47752	0.189876
Poh0002550.1	3.15805	0.000651688	Putative germin-like protein 3-2 Precursor OS=Oryza sativa subsp. japonica (Rice) ORFNames=OsJ_011452, OSJNBa0093M23.10 PE=3	Up	8.8822	0.0212053
Poh0219360.1	1.93089	0.000262847	Putative glucuronosyltransferase PGSIP8 EC=2.4.1.- Glycogenin-like protein 8 Plant glycogenin-like starch initiation protein 8 OS=Arabidopsis thaliana (Mouse-ear cress) Name=PGSIP8 OrderedLocusNames=At2g35710 ORFNames=T20F21.27 PE=2	Up	3.80981	0.0105864
Poh0050650.1	1.93726	5.08e-05	Putative glucuronosyltransferase PGSIP8 EC=2.4.1.- Glycogenin-like protein 8 Plant glycogenin-like starch initiation protein 8 OS=Arabidopsis thaliana (Mouse-ear cress) Name=PGSIP8 OrderedLocusNames=At2g35710 ORFNames=T20F21.27 PE=2	Up	3.82992	0.00290076
Poh0351820.1	1.95354	0.0151869	Putative methylesterase 11, chloroplastic Short=AtMES11 EC=3.1.1.- Precursor OS=Arabidopsis thaliana (Mouse-ear cress) OrderedLocusNames=At1gXXXXX ORFNames=F13E17.2 PE=2	Up	3.88475	0.19745
Poh0360080.1	2.92891	0.00172223	Putative methylesterase 15, chloroplastic Short=AtMES15 EC=3.1.1.- Protein ROOT HAIR SPECIFIC 9 Precursor OS=Arabidopsis thaliana (Mouse-ear cress) ORFNames=F23O10.18, F4N2.19 PE=2	Up	7.58941	0.0437841
Poh0104580.1	1.26343	0.000126595	Putative multidrug resistance protein P-glycoprotein OS=Oryza sativa subsp. japonica (Rice) ORFNames=OSJNBb0031B09.19 PE=3	Up	2.4008	0.00599468
Poh0192400.1	1.66853	2.11e-05	Putative multidrug resistance protein P-glycoprotein OS=Oryza sativa subsp. japonica (Rice) ORFNames=OSJNBb0031B09.19 PE=3	Up	3.17891	0.00142783
Poh0122930.1	2.21943	5.68e-06	Putative multidrug resistance protein P-glycoprotein OS=Oryza sativa subsp. japonica (Rice) ORFNames=OSJNBb0031B09.19 PE=3	Up	4.65978	0.000482666
Poh0228120.1	3.77394	1.64e-14	Putative multidrug resistance protein P-glycoprotein OS=Oryza sativa subsp. japonica (Rice) ORFNames=OSJNBb0031B09.19 PE=3	Up	13.6805	1.87e-11
Poh0037910.1	1.16411	0.00496754	Putative pectinesterase/pectinesterase inhibitor 28 Pectinesterase inhibitor 28 Pectin methylesterase inhibitor 28 Pectinesterase 28 Short=PE 28 EC=3.1.1.11 Pectin methylesterase 28 Short=AtPME28 OS=Arabidopsis thaliana (Mouse-ear cress) ORFNames=F14I23.30 PE=2	Up	2.24203	0.0931389
Poh0128050.1	1.34516	0.0194749	Putative potassium transporter 12 Short=AtPOT12 OS=Arabidopsis thaliana (Mouse-ear cress) ORFNames=T13D8.5 PE=1	Up	2.52986	0.230456
Poh0326950.1	1.6943	3.52e-08	Putative potassium transporter 12 Short=AtPOT12 OS=Arabidopsis thaliana (Mouse-ear cress) ORFNames=T13D8.5 PE=1	Up	3.2367	7.21e-06
Poh0208450.1	1.38142	0.000865052	Putative receptor-like protein kinase At4g00960 EC=2.7.11.1 OS=Arabidopsis thaliana (Mouse-ear cress) OrderedLocusNames=At4g00960 ORFNames=A_TM018A10.19, T18A10.6 PE=3	Up	2.61096	0.0262196
Poh0291670.1	1.00486	0.00462601	Pyrophosphate--fructose 6-phosphate 1-phosphotransferase subunit beta {ECO:0000255|HAMAP-Rule:MF_03185} Short=PFP {ECO:0000255|HAMAP-Rule:MF_03185} EC=2.7.1.90 {ECO:0000255|HAMAP-Rule:MF_03185} 6-phosphofructokinase, pyrophosphate dependent {ECO:0000255|HAMAP-Rule:MF_03185} PPi-PFK {ECO:0000255|HAMAP-Rule:MF_03185} Pyrophosphate-dependent 6-phosphofructose-1-kinase {ECO:0000255|HAMAP-Rule:MF_0318…	Up	2.00632	0.0882426
Poh0244120.1	1.0807	0.00300908	Pyrophosphate--fructose 6-phosphate 1-phosphotransferase subunit beta {ECO:0000255|HAMAP-Rule:MF_03185} Short=PFP {ECO:0000255|HAMAP-Rule:MF_03185} EC=2.7.1.90 {ECO:0000255|HAMAP-Rule:MF_03185} 6-phosphofructokinase, pyrophosphate dependent {ECO:0000255|HAMAP-Rule:MF_03185} PPi-PFK {ECO:0000255|HAMAP-Rule:MF_03185} Pyrophosphate-dependent 6-phosphofructose-1-kinase {ECO:0000255|HAMAP-Rule:MF_0318…	Up	2.11538	0.0653466
Poh0286990.1	1.56782	0.00183373	Quinolinate synthase, chloroplastic EC=2.5.1.72 Precursor OS=Oryza sativa subsp. japonica (Rice) OrderedLocusNames=Os12g0290150, LOC_Os12g19304 PE=3	Up	2.96284	0.0456193
Poh0013400.1	1.01211	0.000510642	Quinone oxidoreductase	Up	2.01742	0.0177664
Poh0187000.1	1.21508	0.0212232	Ras-related protein RABF1 {ECO:0000303|PubMed:12644670} Short=AtRABF1 {ECO:0000303|PubMed:12644670} Ras-related protein Ara-6 {ECO:0000303|PubMed:11532937} Ras-related protein Rab5C {ECO:0000305|PubMed:12644670} Short=AtRab5C {ECO:0000305|PubMed:12644670} OS=Arabidopsis thaliana (Mouse-ear cress) ORFNames=F28P10.180 {ECO:0000312|EMBL:CAB41100.1} PE=1	Up	2.32157	0.243939
Poh0208750.1	1.79107	0.00202201	Ras-related protein RABF1 {ECO:0000303|PubMed:12644670} Short=AtRABF1 {ECO:0000303|PubMed:12644670} Ras-related protein Ara-6 {ECO:0000303|PubMed:11532937} Ras-related protein Rab5C {ECO:0000305|PubMed:12644670} Short=AtRab5C {ECO:0000305|PubMed:12644670} OS=Arabidopsis thaliana (Mouse-ear cress) ORFNames=F28P10.180 {ECO:0000312|EMBL:CAB41100.1} PE=1	Up	3.45844	0.0485956
Poh0041820.1	2.62788	3.27e-06	Receptor protein kinase TMK1 {ECO:0000303|PubMed:1332795} EC=2.7.11.1 {ECO:0000269|PubMed:1332795} BARK1-like kinase 1 {ECO:0000303|PubMed:23921992} Transmembrane kinase 1 {ECO:0000303|PubMed:1332795} Precursor OS=Arabidopsis thaliana (Mouse-ear cress) ORFNames=F15E12.4 {ECO:0000312|EMBL:AAG51302.1} PE=1	Up	6.17916	0.000308245
Poh0325260.1	1.32218	0.000381566	Receptor-like serine/threonine-protein kinase ALE2 EC=2.7.11.1 Protein ABNORMAL LEAF SHAPE 2 Precursor OS=Arabidopsis thaliana (Mouse-ear cress) Name=ALE2 OrderedLocusNames=At2g20300 ORFNames=F11A3.15 PE=1	Up	2.49791	0.0141562
Poh0043120.1	1.09433	0.00263253	Receptor-like serine/threonine-protein kinase At1g78530 EC=2.7.11.1 OS=Arabidopsis thaliana (Mouse-ear cress) OrderedLocusNames=At1g78530 ORFNames=T30F21.14 PE=2	Up	2.13508	0.059343
Poh0013760.1	1.59331	1.29e-05	Receptor-like serine/threonine-protein kinase At1g78530 EC=2.7.11.1 OS=Arabidopsis thaliana (Mouse-ear cress) OrderedLocusNames=At1g78530 ORFNames=T30F21.14 PE=2	Up	3.01665	0.000964081
Poh0110130.1	1.23483	0.0169629	reductase	Up	2.35534	0.211897
Poh0015120.1	1.05474	0.0174569	Regulator of nonsense transcripts 1 homolog EC=3.6.4.- ATP-dependent helicase UPF1 OS=Arabidopsis thaliana (Mouse-ear cress) ORFNames=MQD22.15 PE=1	Up	2.07714	0.216192
Poh0094580.1	1.22889	0.001781	Regulatory protein NPR1 BTB/POZ domain-containing protein NPR1 Non-inducible immunity protein 1 Short=Nim1 Nonexpresser of PR genes 1 Salicylic acid insensitive 1 Short=Sai1 OS=Arabidopsis thaliana (Mouse-ear cress) ORFNames=F15H21.6 PE=1	Up	2.34473	0.0447956
Poh0299180.1	1.10426	0.00121906	Repeated motif present between transmembrane helices in cystinosin, yeast ERS1p, mannose-P-dolichol utilization defect 1, and other hypothetical proteins.	Up	2.15084	0.0339949
Poh0001340.1	2.13768	0.00802887	response to biotic stimulus	Up	4.43233	0.128765
Poh0019560.1	2.5026	0.0137801	response to biotic stimulus	Up	5.7136	0.184667
Poh0074630.1	3.7068	1.59e-06	Retrovirus-related Pol polyprotein from transposon TNT 1-94 Protease EC=3.4.23.- Reverse transcriptase EC=2.7.7.49 Endonuclease OS=Nicotiana tabacum (Common tobacco) PE=2	Up	12.9035	0.000173629
Poh0228570.1	1.48384	0.00311535	Rhamnogalacturonate lyase	Up	2.79559	0.0668222
Poh0124510.1	2.22376	0.000245894	Rhamnogalacturonate lyase	Up	4.66722	0.00999867
Poh0130610.1	1.46987	0.00136146	Rhodanese-like domain-containing protein 6 Sulfurtransferase 6 Short=AtStr6 OS=Arabidopsis thaliana (Mouse-ear cress) Name=STR6 OrderedLocusNames=At1g09280 ORFNames=T12M4.1 PE=2	Up	2.77217	0.0370596
Poh0330110.1	1.73026	0.000478864	Rhodanese-like domain-containing protein 6 Sulfurtransferase 6 Short=AtStr6 OS=Arabidopsis thaliana (Mouse-ear cress) Name=STR6 OrderedLocusNames=At1g09280 ORFNames=T12M4.1 PE=2	Up	3.32109	0.0170204
Poh0068460.1	1.41431	0.00753543	Ribonuclease 1 EC=3.1.-.- OS=Panax ginseng (Korean ginseng) PE=1	Up	2.66594	0.123629
Poh0339940.1	1.32505	0.00955263	Ribonuclease 1 EC=3.1.27.1 Precursor OS=Arabidopsis thaliana (Mouse-ear cress) Name=RNS1 OrderedLocusNames=At2g02990 ORFNames=T17M13.16 PE=1	Up	2.49611	0.144814
Poh0320640.1	2.6045	2.25e-06	Ribonuclease 1 EC=3.1.27.1 Precursor OS=Arabidopsis thaliana (Mouse-ear cress) Name=RNS1 OrderedLocusNames=At2g02990 ORFNames=T17M13.16 PE=1	Up	6.08555	0.000233232
Poh0009550.1	1.10298	0.0163929	RING-H2 finger protein ATL5 EC=2.3.2.27 {ECO:0000305} RING-type E3 ubiquitin transferase ATL5 {ECO:0000305} OS=Arabidopsis thaliana (Mouse-ear cress) Name=ATL5 OrderedLocusNames=At3g62690 ORFNames=F26K9_120 PE=2	Up	2.14902	0.206786
Poh0111990.1	1.96182	0.000615254	RING-H2 finger protein ATL5 EC=2.3.2.27 {ECO:0000305} RING-type E3 ubiquitin transferase ATL5 {ECO:0000305} OS=Arabidopsis thaliana (Mouse-ear cress) Name=ATL5 OrderedLocusNames=At3g62690 ORFNames=F26K9_120 PE=2	Up	3.90082	0.0203776
Poh0163750.1	1.04864	0.000747518	SAWADEE domain	Up	2.06879	0.0234732
Poh0091600.1	1.38923	0.000135773	Scarecrow-like protein 14 Short=AtSCL14 GRAS family protein 2 Short=AtGRAS-2 OS=Arabidopsis thaliana (Mouse-ear cress) Name=SCL14 OrderedLocusNames=At1g07530 ORFNames=F22G5.9 PE=2	Up	2.61783	0.00631826
Poh0270790.1	1.20471	0.000510468	Scarecrow-like protein 33 Short=AtSCL33 GRAS family protein 12 Short=AtGRAS-12 OS=Arabidopsis thaliana (Mouse-ear cress) Name=SCL33 OrderedLocusNames=At2g29060 ORFNames=T9I4.14 PE=1	Up	2.30427	0.0177664
Poh0139150.1	1.88899	0.000164987	Senescence/dehydration-associated protein At3g51250 {ECO:0000305} OS=Arabidopsis thaliana (Mouse-ear cress) ORFNames=F24M12.290 {ECO:0000312|EMBL:CAB62647.1} PE=2	Up	3.70573	0.00741018
Poh0320840.1	1.72997	9.21e-05	Senescence/dehydration-associated protein At4g35985, chloroplastic {ECO:0000305} Precursor OS=Arabidopsis thaliana (Mouse-ear cress) ORFNames=T19K4.110 {ECO:0000312|EMBL:CAA18492.1} PE=2	Up	3.31903	0.00471656
Poh0171290.1	3.56737	9.45e-10	Senescence/dehydration-associated protein At4g35985, chloroplastic {ECO:0000305} Precursor OS=Arabidopsis thaliana (Mouse-ear cress) ORFNames=T19K4.110 {ECO:0000312|EMBL:CAA18492.1} PE=2	Up	11.8827	3.08e-07
Poh0276260.1	1.47642	0.0175142	Serine acetyltransferase 5 Short=AtSAT-5 EC=2.3.1.30 AtSERAT1;1 SAT-c OS=Arabidopsis thaliana (Mouse-ear cress) ORFNames=MIK19.23 PE=1	Up	2.77961	0.216412
Poh0086370.1	2.42543	1.03e-05	Serine decarboxylase Short=AtSDC EC=4.1.1.- Protein EMBRYO DEFECTIVE 1075 Serine decarboxylase 1 Short=AtSDC1 OS=Arabidopsis thaliana (Mouse-ear cress) ORFNames=F2J6.7 PE=1	Up	5.36889	0.000800996
Poh0216760.1	1.39855	9.5e-05	Serine hydroxymethyltransferase 3, chloroplastic Short=AtSHMT3 EC=2.1.2.1 Glycine hydroxymethyltransferase 3 Serine methylase 3 Precursor OS=Arabidopsis thaliana (Mouse-ear cress) ORFNames=F8B4.220 PE=1	Up	2.6354	0.00484429
Poh0045870.1	1.53169	8.66e-06	Serine hydroxymethyltransferase 3, chloroplastic Short=AtSHMT3 EC=2.1.2.1 Glycine hydroxymethyltransferase 3 Serine methylase 3 Precursor OS=Arabidopsis thaliana (Mouse-ear cress) ORFNames=F8B4.220 PE=1	Up	2.89204	0.000693315
Poh0035780.1	1.05404	0.0119816	Serine/threonine protein phosphatase 2A regulatory subunit B''beta Short=AtB''beta Serine/threonine protein phosphatase 2A regulatory subunit B'' beta 1 isoform Short=PP2A, B'' subunit, beta 1 isoform OS=Arabidopsis thaliana (Mouse-ear cress) Name=B''BETA OrderedLocusNames=At5g28850 ORFNames=F7P1.30 PE=1	Up	2.07672	0.168168
Poh0034220.1	1.96277	3.85e-07	Serine/threonine-protein kinase GRIK1 EC=2.7.11.1 Protein GEMINIVIRUS REP INTERACTING KINASE 1 Short=Protein GRIK1 SnRK1-activating protein kinase 2 Short=AtSnAK2 OS=Arabidopsis thaliana (Mouse-ear cress) ORFNames=F18N11, T14D3.180 PE=1	Up	3.90441	5.25e-05
Poh0239410.1	2.13277	0.00493523	Serine/threonine-protein kinase HT1 EC=2.7.11.1 High leaf temperature protein 1 OS=Arabidopsis thaliana (Mouse-ear cress) Name=HT1 OrderedLocusNames=At1g62400 ORFNames=F24O1.13 PE=1	Up	4.41158	0.0928267
Poh0038240.1	1.30273	1.74e-05	Serine/threonine-protein kinase STN8, chloroplastic EC=2.7.11.1 Protein STATE TRANSITION 8 Precursor OS=Arabidopsis thaliana (Mouse-ear cress) Name=STN8 OrderedLocusNames=At5g01920 ORFNames=T20L15_190 PE=2	Up	2.46708	0.00120449
Poh0225970.1	1.01033	0.0458476	Serine/threonine-protein kinase STY46 {ECO:0000305} EC=2.7.11.1 {ECO:0000269|PubMed:17090544} Serine/threonine/tyrosine-protein kinase 46 {ECO:0000303|PubMed:16429265} OS=Arabidopsis thaliana (Mouse-ear cress) ORFNames=F20M13.30 {ECO:0000312|EMBL:CAB37503.1} PE=1	Up	2.01516	0.381116
Poh0227170.1	1.86914	0.0206284	Serine/threonine-protein kinase STY46 {ECO:0000305} EC=2.7.11.1 {ECO:0000269|PubMed:17090544} Serine/threonine/tyrosine-protein kinase 46 {ECO:0000303|PubMed:16429265} OS=Arabidopsis thaliana (Mouse-ear cress) ORFNames=F20M13.30 {ECO:0000312|EMBL:CAB37503.1} PE=1	Up	3.65955	0.239611
Poh0021940.1	1.90774	7.52e-06	Serine/threonine-protein kinase STY8 {ECO:0000305} EC=2.7.11.1 {ECO:0000269|PubMed:17090544} Serine/threonine/tyrosine-protein kinase 8 {ECO:0000303|PubMed:16429265} OS=Arabidopsis thaliana (Mouse-ear cress) OrderedLocusNames=At2g17700 {ECO:0000312|Araport:AT2G17700} PE=1	Up	3.75232	0.00061715
Poh0253880.1	2.01163	0.00139881	Serine/threonine-protein kinase STY8 {ECO:0000305} EC=2.7.11.1 {ECO:0000269|PubMed:17090544} Serine/threonine/tyrosine-protein kinase 8 {ECO:0000303|PubMed:16429265} OS=Arabidopsis thaliana (Mouse-ear cress) OrderedLocusNames=At2g17700 {ECO:0000312|Araport:AT2G17700} PE=1	Up	4.03264	0.0379715
Poh0250180.1	2.14116	0.0120756	Serine/threonine-protein kinase STY8 {ECO:0000305} EC=2.7.11.1 {ECO:0000269|PubMed:17090544} Serine/threonine/tyrosine-protein kinase 8 {ECO:0000303|PubMed:16429265} OS=Arabidopsis thaliana (Mouse-ear cress) OrderedLocusNames=At2g17700 {ECO:0000312|Araport:AT2G17700} PE=1	Up	4.42806	0.169247
Poh0338380.1	2.14679	9.52e-05	Serine/threonine-protein kinase STY8 {ECO:0000305} EC=2.7.11.1 {ECO:0000269|PubMed:17090544} Serine/threonine/tyrosine-protein kinase 8 {ECO:0000303|PubMed:16429265} OS=Arabidopsis thaliana (Mouse-ear cress) OrderedLocusNames=At2g17700 {ECO:0000312|Araport:AT2G17700} PE=1	Up	4.42809	0.00484429
Poh0303780.1	2.42311	0.00352909	Serine/threonine-protein kinase STY8 {ECO:0000305} EC=2.7.11.1 {ECO:0000269|PubMed:17090544} Serine/threonine/tyrosine-protein kinase 8 {ECO:0000303|PubMed:16429265} OS=Arabidopsis thaliana (Mouse-ear cress) OrderedLocusNames=At2g17700 {ECO:0000312|Araport:AT2G17700} PE=1	Up	5.38328	0.0731047
Poh0351840.1	1.14661	0.002374	Short-chain dehydrogenase TIC 32, chloroplastic EC=1.1.1.- Translocon at the inner envelope membrane of chloroplasts 32 Short=AtTIC32 OS=Arabidopsis thaliana (Mouse-ear cress) Name=TIC32 OrderedLocusNames=At4g23430 ORFNames=F16G20.130 PE=2	Up	2.2151	0.0549785
Poh0053050.1	1.22381	0.000338318	Short-chain dehydrogenase TIC 32, chloroplastic EC=1.1.1.- Translocon at the inner envelope membrane of chloroplasts 32 Short=AtTIC32 OS=Arabidopsis thaliana (Mouse-ear cress) Name=TIC32 OrderedLocusNames=At4g23430 ORFNames=F16G20.130 PE=2	Up	2.33522	0.0128739
Poh0224230.1	1.42738	0.0298204	Short-chain dehydrogenase TIC 32, chloroplastic EC=1.1.1.- Translocon at the inner envelope membrane of chloroplasts 32 Short=AtTIC32 OS=Arabidopsis thaliana (Mouse-ear cress) Name=TIC32 OrderedLocusNames=At4g23430 ORFNames=F16G20.130 PE=2	Up	2.70423	0.299345
Poh0213050.1	2.03101	0.00266014	Short-chain dehydrogenase TIC 32, chloroplastic EC=1.1.1.- Translocon at the inner envelope membrane of chloroplasts 32 Short=AtTIC32 OS=Arabidopsis thaliana (Mouse-ear cress) Name=TIC32 OrderedLocusNames=At4g23430 ORFNames=F16G20.130 PE=2	Up	4.07861	0.0598288
Poh0213030.1	1.99148	0.000729854	Short-chain dehydrogenase TIC 32, chloroplastic EC=1.1.1.- Translocon at the inner envelope membrane of chloroplasts 32 Short=PsTIC32 OS=Pisum sativum (Garden pea) Name=TIC32 Synonyms=HP32, IEP32 PE=1	Up	3.98392	0.0229916
Poh0213040.1	3.15412	5.08e-05	Short-chain dehydrogenase TIC 32, chloroplastic EC=1.1.1.- Translocon at the inner envelope membrane of chloroplasts 32 Short=PsTIC32 OS=Pisum sativum (Garden pea) Name=TIC32 Synonyms=HP32, IEP32 PE=1	Up	8.95079	0.00290076
Poh0139440.1	1.16236	0.0156596	Short-chain type dehydrogenase/reductase EC=1.-.-.- OS=Picea abies (Norway spruce) (Picea excelsa) PE=2	Up	2.23816	0.201575
Poh0170980.1	1.87966	2.75e-05	Short-chain type dehydrogenase/reductase EC=1.-.-.- OS=Picea abies (Norway spruce) (Picea excelsa) PE=2	Up	3.68678	0.00178552
Poh0314810.1	1.84888	0.000616788	Silicon efflux transporter LSI2 {ECO:0000303|PubMed:17625566} Low silicon protein 2 {ECO:0000303|PubMed:17625566} OS=Oryza sativa subsp. japonica (Rice) OsJ_09099 {ECO:0000312|EMBL:EEE58171.1} PE=1	Up	3.60482	0.0203832
Poh0325560.1	1.48568	0.000767102	SMP-30/Gluconolaconase/LRE-like region	Up	2.79915	0.023936
Poh0325550.1	1.75176	0.00056586	SMP-30/Gluconolaconase/LRE-like region	Up	3.36646	0.0191955
Poh0099540.1	1.01695	0.0329847	sn-2 acyl-lipid omega-3 desaturase (ferredoxin), chloroplastic {ECO:0000303|PubMed:8226956} EC=1.14.19.35 {ECO:0000269|PubMed:8226956} Omega-3 fatty acid desaturase 7, chloroplastic {ECO:0000303|PubMed:8226956} Precursor OS=Arabidopsis thaliana (Mouse-ear cress) F9F8.4 {ECO:0000312|EMBL:AAF01508.1} PE=1	Up	2.02339	0.318283
Poh0099940.1	1.15412	0.00401087	SNAP25 homologous protein SNAP33 {ECO:0000303|PubMed:12746539} Short=AtSNAP33 {ECO:0000303|PubMed:12746539} Snap25a {ECO:0000303|PubMed:11718726} Synaptosomal-associated protein SNAP25-like 1 {ECO:0000303|PubMed:11718726} Short=SNAP-25-like protein 1 {ECO:0000303|PubMed:11718726} OS=Arabidopsis thaliana (Mouse-ear cress) ORFNames=MAF19.21 {ECO:0000312|EMBL:BAB10383.1} PE=1	Up	2.22583	0.0800096
Poh0197080.1	1.49678	0.000197345	SNAP25 homologous protein SNAP33 {ECO:0000303|PubMed:12746539} Short=AtSNAP33 {ECO:0000303|PubMed:12746539} Snap25a {ECO:0000303|PubMed:11718726} Synaptosomal-associated protein SNAP25-like 1 {ECO:0000303|PubMed:11718726} Short=SNAP-25-like protein 1 {ECO:0000303|PubMed:11718726} OS=Arabidopsis thaliana (Mouse-ear cress) ORFNames=MAF19.21 {ECO:0000312|EMBL:BAB10383.1} PE=1	Up	2.82217	0.00839299
Poh0217840.1	3.05348	1.5e-12	Sodium/calcium exchanger NCL {ECO:0000305} Na(+)/Ca(2+)-exchange protein NCL {ECO:0000305} Protein NCX-like {ECO:0000303|PubMed:23148213} Short=AtNCL {ECO:0000303|PubMed:23148213} OS=Arabidopsis thaliana (Mouse-ear cress) ORFNames=F12M16.12 {ECO:0000312|EMBL:AAF69532.1} PE=2	Up	8.29549	1.14e-09
Poh0044790.1	4.15035	5.45e-16	Sodium/calcium exchanger NCL {ECO:0000305} Na(+)/Ca(2+)-exchange protein NCL {ECO:0000305} Protein NCX-like {ECO:0000303|PubMed:23148213} Short=AtNCL {ECO:0000303|PubMed:23148213} OS=Arabidopsis thaliana (Mouse-ear cress) ORFNames=F12M16.12 {ECO:0000312|EMBL:AAF69532.1} PE=2	Up	17.735	8.97e-13
Poh0325680.1	1.70393	0.00256634	Sodium/calcium exchanger NCL1 {ECO:0000305} Na(+)/Ca(2+)-exchange protein NCL1 {ECO:0000305} OsEFCAX1 {ECO:0000303|PubMed:24286292} Protein NCX-like 1 {ECO:0000305} Short=OsNCL1 {ECO:0000305} OS=Oryza sativa subsp. japonica (Rice) P0031E09.40 {ECO:0000312|EMBL:BAD73036.1} PE=2	Up	3.25677	0.0582496
Poh0346480.1	2.3628	9.51e-06	Sodium/calcium exchanger NCL1 {ECO:0000305} Na(+)/Ca(2+)-exchange protein NCL1 {ECO:0000305} OsEFCAX1 {ECO:0000303|PubMed:24286292} Protein NCX-like 1 {ECO:0000305} Short=OsNCL1 {ECO:0000305} OS=Oryza sativa subsp. japonica (Rice) P0031E09.40 {ECO:0000312|EMBL:BAD73036.1} PE=2	Up	5.14144	0.000752729
Poh0287580.1	1.07403	0.00925764	Sodium/calcium exchanger NCL2 {ECO:0000305} Na(+)/Ca(2+)-exchange protein NCL2 {ECO:0000305} OsEFCAX2 {ECO:0000303|PubMed:24286292} Protein NCX-like 2 {ECO:0000305} Short=OsNCL2 {ECO:0000305} OS=Oryza sativa subsp. japonica (Rice) OSJNBa0090H18.33 {ECO:0000312|EMBL:BAD19956.1} PE=2	Up	2.10528	0.141602
Poh0020850.1	1.09443	0.0428677	Solanesyl-diphosphate synthase 2, chloroplastic Short=OsSPS2 EC=2.5.1.84 All-trans-nonaprenyl-diphosphate synthase 2 (geranyl-diphosphate specific) Precursor OS=Oryza sativa subsp. japonica (Rice) ORFNames=OJ1651_G11.10, OsJ_19688, OSJNBb0035N21.17 PE=1	Up	2.13561	0.367263
Poh0256420.1	2.09598	0.00306099	Spherulation-specific family 4	Up	4.24569	0.0661347
Poh0074760.1	4.62066	7.94e-12	Spherulation-specific family 4	Up	24.2377	4.81e-09
Poh0022540.1	2.84235	0.00267377	SPX domain-containing membrane protein At4g22990 OS=Arabidopsis thaliana (Mouse-ear cress) OrderedLocusNames=At4g22990 ORFNames=F7H19.170 PE=2	Up	7.135	0.0600444
Poh0273340.1	1.54181	0.000608424	stress-associated endoplasmic reticulum protein	Up	2.91167	0.0202419
Poh0333030.1	3.48449	0.00556053	Subtilisin-like protease SBT1.7 {ECO:0000303|PubMed:16193095} EC=3.4.21.- {ECO:0000305} Cucumisin-like serine protease Subtilase subfamily 1 member 7 {ECO:0000303|PubMed:16193095} Short=AtSBT1.7 {ECO:0000303|PubMed:16193095} Subtilisin-like serine protease 1 {ECO:0000303|PubMed:12702015} Short=At-SLP1 {ECO:0000303|PubMed:12702015} Precursor OS=Arabidopsis thaliana (Mouse-ear cress) ORFNames=K8K14…	Up	10.8564	0.100384
Poh0090990.1	1.09745	0.00368166	Subtilisin-like protease SBT3.17 {ECO:0000303|PubMed:16193095} EC=3.4.21.- {ECO:0000255|PROSITE-ProRule:PRU10082} Subtilase subfamily 3 member 17 {ECO:0000303|PubMed:16193095} Short=AtSBT3.17 {ECO:0000303|PubMed:16193095} Precursor OS=Arabidopsis thaliana (Mouse-ear cress) ORFNames=T6J19.4 {ECO:0000312|EMBL:AAG51764.1} PE=3	Up	2.13996	0.0754219
Poh0136040.1	1.20718	0.00587772	Sucrose synthase 3 Short=AtSUS3 EC=2.4.1.13 Sucrose-UDP glucosyltransferase 3 OS=Arabidopsis thaliana (Mouse-ear cress) Name=SUS3 OrderedLocusNames=At4g02280 ORFNames=T2H3.8 PE=1	Up	2.30927	0.103834
Poh0168030.1	1.84944	0.000104867	Sucrose synthase 3 Short=AtSUS3 EC=2.4.1.13 Sucrose-UDP glucosyltransferase 3 OS=Arabidopsis thaliana (Mouse-ear cress) Name=SUS3 OrderedLocusNames=At4g02280 ORFNames=T2H3.8 PE=1	Up	3.60459	0.00515515
Poh0080980.1	3.57921	6.99e-05	Sugar transport protein 7 Hexose transporter 7 OS=Arabidopsis thaliana (Mouse-ear cress) Name=STP7 OrderedLocusNames=At4g02050 ORFNames=AGAA.1, T10M13.6 PE=1	Up	11.9105	0.00377922
Poh0015760.1	1.3505	0.0345476	Sulfate transporter 1.1 AST101 High-affinity sulfate transporter 1 Hst1At OS=Arabidopsis thaliana (Mouse-ear cress) ORFNames=T3F12.7 PE=1	Up	2.53997	0.326249
Poh0089580.1	1.02971	0.0228395	Sulfite reductase 1 [ferredoxin], chloroplastic Short=NtSiR1 EC=1.8.7.1 Precursor OS=Nicotiana tabacum (Common tobacco) Name=SIR1 PE=1	Up	2.0405	0.25558
Poh0334060.1	1.14781	0.0268276	Sulfite reductase 1 [ferredoxin], chloroplastic Short=NtSiR1 EC=1.8.7.1 Precursor OS=Nicotiana tabacum (Common tobacco) Name=SIR1 PE=1	Up	2.21503	0.281604
Poh0134550.1	1.65014	8.05e-06	Synaptotagmin-5 NTMC2T2.1 Synaptotagmin E OS=Arabidopsis thaliana (Mouse-ear cress) ORFNames=T25N20.15 PE=2	Up	3.13829	0.000650519
Poh0166450.1	2.07056	1.34e-06	Synaptotagmin-5 NTMC2T2.1 Synaptotagmin E OS=Arabidopsis thaliana (Mouse-ear cress) ORFNames=T25N20.15 PE=2	Up	4.19776	0.000149606
Poh0271310.1	1.86314	0.000132343	Syntaxin-124 Short=AtSYP124 OS=Arabidopsis thaliana (Mouse-ear cress) Name=SYP124 OrderedLocusNames=At1g61290 ORFNames=T1F9.22 PE=2	Up	3.64082	0.00618778
Poh0096080.1	3.55215	2.95e-05	Syntaxin-124 Short=AtSYP124 OS=Arabidopsis thaliana (Mouse-ear cress) Name=SYP124 OrderedLocusNames=At1g61290 ORFNames=T1F9.22 PE=2	Up	11.9492	0.0018741
Poh0130440.1	1.68993	1.01e-06	Temperature-induced lipocalin-1 {ECO:0000303|PubMed:18671872} Short=AtTIL1 {ECO:0000303|PubMed:18671872} OS=Arabidopsis thaliana (Mouse-ear cress) ORFNames=K21L19.6 {ECO:0000312|EMBL:AAL32867.1} PE=1	Up	3.22669	0.000117926
Poh0329960.1	1.6922	2.7e-07	Temperature-induced lipocalin-1 {ECO:0000303|PubMed:18671872} Short=AtTIL1 {ECO:0000303|PubMed:18671872} OS=Arabidopsis thaliana (Mouse-ear cress) ORFNames=K21L19.6 {ECO:0000312|EMBL:AAL32867.1} PE=1	Up	3.23243	3.89e-05
Poh0164690.1	2.45852	6.32e-05	Tetraketide alpha-pyrone reductase 2 EC=1.1.1.- Protein CINNAMOYL-COA REDUCTASE-LIKE 6 OS=Arabidopsis thaliana (Mouse-ear cress) ORFNames=T26J14.11 PE=1	Up	5.49432	0.00348417
Poh0187960.1	1.39012	0.000188562	Tetraspanin-8 OS=Arabidopsis thaliana (Mouse-ear cress) Name=TET8 OrderedLocusNames=At2g23810 ORFNames=F27L4.1 PE=2	Up	2.61715	0.00816167
Poh0207970.1	1.52414	1.99e-06	Tetraspanin-8 OS=Arabidopsis thaliana (Mouse-ear cress) Name=TET8 OrderedLocusNames=At2g23810 ORFNames=F27L4.1 PE=2	Up	2.87732	0.000207361
Poh0200910.1	1.45059	0.0002261	Tetratricopeptide repeats	Up	2.7337	0.00934769
Poh0296840.1	1.96438	1.93e-09	Tetratricopeptide repeats	Up	3.90301	5.84e-07
Poh0102330.1	2.38285	9.94e-07	Tetratricopeptide repeats	Up	5.21779	0.000117926
Poh0194550.1	2.4976	9.35e-08	Tetratricopeptide repeats	Up	5.6505	1.6e-05
Poh0319500.1	3.55308	2.79e-19	Thaumatin-like protein 1a Mdtl1 Pathogenesis-related protein 5a Short=PR-5a Precursor OS=Malus domestica (Apple) (Pyrus malus) Name=TL1 Synonyms=TL PE=1	Up	11.7713	1.03e-15
Poh0281250.1	1.53579	0.0221195	Thermospermine synthase ACAULIS5 EC=2.5.1.79 OS=Arabidopsis thaliana (Mouse-ear cress) ORFNames=T20D1.50 PE=1	Up	2.89639	0.250742
Poh0106760.1	1.2507	0.00728101	TMV resistance protein N OS=Nicotiana glutinosa (Tobacco) Name=N PE=1	Up	2.38108	0.120576
Poh0337050.1	1.2722	0.00216846	TMV resistance protein N OS=Nicotiana glutinosa (Tobacco) Name=N PE=1	Up	2.41573	0.0511375
Poh0241840.1	1.3675	0.0133455	TMV resistance protein N OS=Nicotiana glutinosa (Tobacco) Name=N PE=1	Up	2.58664	0.18084
Poh0267980.1	2.2704	2.88e-06	TMV resistance protein N OS=Nicotiana glutinosa (Tobacco) Name=N PE=1	Up	4.83022	0.000283351
Poh0124390.1	1.42124	0.00091532	Transaldolase	Up	2.67797	0.0272537
Poh0011090.1	1.0995	0.00931572	Transmembrane emp24 domain-containing protein p24beta2 p24 family protein beta1 Short=p24beta1 p24 family protein beta2 Short=p24beta2 Precursor OS=Arabidopsis thaliana (Mouse-ear cress) OrderedLocusNames=At3g07680 ORFNames=F17A17.2, MLP3.13 PE=1	Up	2.14595	0.142123
Poh0321080.1	4.56179	5.08e-06	Transmembrane protein 45A-like	Up	23.5556	0.000445314
Poh0078640.1	1.13085	0.0174862	Transmembrane protein 53-like	Up	2.18786	0.216246
Poh0114490.1	1.31229	6.32e-05	Transmembrane protein 65	Up	2.4832	0.00348417
Poh0077050.1	1.70706	0.000361564	transmembrane transport	Up	3.25853	0.0136296
Poh0087780.1	1.5428	0.0151437	Transport and Golgi organization	Up	2.90851	0.196974
Poh0360520.1	1.26697	0.0117418	Trigger factor-like protein	Up	2.40681	0.165744
Poh0182710.1	1.59354	0.00322179	Truncated basic helix-loop-helix protein A OS=Pisum sativum (Garden pea) Name=BHLH PE=3	Up	3.0033	0.0683632
Poh0202540.1	1.0495	0.0277818	Two pore calcium channel protein 1 OsTPC1 Voltage-dependent calcium channel protein TPC1 OS=Oryza sativa subsp. japonica (Rice) ORFNames=B1144G04.26-1, OsJ_03004 {ECO:0000312|EMBL:EEE55175.1} PE=1	Up	2.06999	0.287849
Poh0003940.1	1.06206	0.00145753	Two pore calcium channel protein 1 OsTPC1 Voltage-dependent calcium channel protein TPC1 OS=Oryza sativa subsp. japonica (Rice) ORFNames=B1144G04.26-1, OsJ_03004 {ECO:0000312|EMBL:EEE55175.1} PE=1	Up	2.08578	0.0391355
Poh0032410.1	1.19065	0.00485284	Two pore calcium channel protein 1 OsTPC1 Voltage-dependent calcium channel protein TPC1 OS=Oryza sativa subsp. japonica (Rice) ORFNames=B1144G04.26-1, OsJ_03004 {ECO:0000312|EMBL:EEE55175.1} PE=1	Up	2.28243	0.0916843
Poh0218480.1	1.16606	0.00142019	Two pore calcium channel protein 1 Voltage-dependent calcium channel protein TPC1 Short=HvTPC1 OS=Hordeum vulgare (Barley) Name=TPC1 PE=2	Up	2.24605	0.0384113
Poh0155520.1	1.34592	0.000100467	Two-component response regulator ARR3 OS=Arabidopsis thaliana (Mouse-ear cress) Name=ARR3 OrderedLocusNames=At1g59940 ORFNames=F23H11.25 PE=2	Up	2.54367	0.00501372
Poh0001020.1	1.88158	0.0291076	Two-on-two hemoglobin-3 Short=AtGLB3 2-on-2 hemoglobin-3 OS=Arabidopsis thaliana (Mouse-ear cress) Name=GLB3 OrderedLocusNames=At4g32690 ORFNames=F4D11.110 PE=1	Up	3.72405	0.294383
Poh0019850.1	1.9465	0.00187214	Two-on-two hemoglobin-3 Short=AtGLB3 2-on-2 hemoglobin-3 OS=Arabidopsis thaliana (Mouse-ear cress) Name=GLB3 OrderedLocusNames=At4g32690 ORFNames=F4D11.110 PE=1	Up	3.87327	0.0463564
Poh0194450.1	1.9654	2.91e-08	Ubiquinol oxidase 1a, mitochondrial EC=1.10.3.11 {ECO:0000269|PubMed:9554960} Alternative oxidase 1a Precursor OS=Arabidopsis thaliana (Mouse-ear cress) ORFNames=MCB17.11 PE=1	Up	3.90597	6.26e-06
Poh0194440.1	2.41778	1.64e-07	Ubiquinol oxidase 1a, mitochondrial EC=1.10.3.11 {ECO:0000269|PubMed:9554960} Alternative oxidase 1a Precursor OS=Arabidopsis thaliana (Mouse-ear cress) ORFNames=MCB17.11 PE=1	Up	5.34565	2.48e-05
Poh0102220.1	2.94674	1.79e-10	Ubiquinol oxidase 1a, mitochondrial EC=1.10.3.11 {ECO:0000269|PubMed:9554960} Alternative oxidase 1a Precursor OS=Arabidopsis thaliana (Mouse-ear cress) ORFNames=MCB17.11 PE=1	Up	7.70848	7.58e-08
Poh0088800.1	1.04985	0.000178632	Ubiquitin-conjugating enzyme E2 2 EC=2.3.2.23 E2 ubiquitin-conjugating enzyme 2 Ubiquitin carrier protein 2 Ubiquitin-conjugating enzyme E2-16 kDa Ubiquitin-protein ligase 2 OS=Triticum aestivum (Wheat) Name=UBC2 Synonyms=UBC1 PE=1	Up	2.07019	0.00782156
Poh0334930.1	1.02959	0.000530086	Ubiquitin-conjugating enzyme E2 2 EC=2.3.2.23 E2 ubiquitin-conjugating enzyme 2 Ubiquitin carrier protein 2 Ubiquitin-conjugating enzyme E2-17 kDa 2 Ubiquitin-protein ligase 2 OS=Medicago sativa (Alfalfa) Name=UBC2 PE=2	Up	2.04122	0.0182713
Poh0242170.1	2.62826	0.000980049	U-box domain-containing protein 1 {ECO:0000303|PubMed:20971894} EC=2.3.2.27 {ECO:0000269|PubMed:20971894} Plant U-box protein 1 {ECO:0000303|PubMed:20971894} Short=MtPUB1 {ECO:0000303|PubMed:20971894} RING-type E3 ubiquitin transferase PUB1 {ECO:0000305} OS=Medicago truncatula (Barrel medic) (Medicago tribuloides) OrderedLocusNames=MTR_5g083030 {ECO:0000312|EMBL:AES99632.2} PE=1	Up	6.13494	0.0286223
Poh0341120.1	2.83883	0.000381107	U-box domain-containing protein 1 {ECO:0000303|PubMed:20971894} EC=2.3.2.27 {ECO:0000269|PubMed:20971894} Plant U-box protein 1 {ECO:0000303|PubMed:20971894} Short=MtPUB1 {ECO:0000303|PubMed:20971894} RING-type E3 ubiquitin transferase PUB1 {ECO:0000305} OS=Medicago truncatula (Barrel medic) (Medicago tribuloides) OrderedLocusNames=MTR_5g083030 {ECO:0000312|EMBL:AES99632.2} PE=1	Up	7.12133	0.0141562
Poh0321860.1	3.32877	0.000495601	U-box domain-containing protein 1 {ECO:0000303|PubMed:20971894} EC=2.3.2.27 {ECO:0000269|PubMed:20971894} Plant U-box protein 1 {ECO:0000303|PubMed:20971894} Short=MtPUB1 {ECO:0000303|PubMed:20971894} RING-type E3 ubiquitin transferase PUB1 {ECO:0000305} OS=Medicago truncatula (Barrel medic) (Medicago tribuloides) OrderedLocusNames=MTR_5g083030 {ECO:0000312|EMBL:AES99632.2} PE=1	Up	10.0006	0.0173748
Poh0293570.1	3.66797	2.34e-06	U-box domain-containing protein 1 {ECO:0000303|PubMed:20971894} EC=2.3.2.27 {ECO:0000269|PubMed:20971894} Plant U-box protein 1 {ECO:0000303|PubMed:20971894} Short=MtPUB1 {ECO:0000303|PubMed:20971894} RING-type E3 ubiquitin transferase PUB1 {ECO:0000305} OS=Medicago truncatula (Barrel medic) (Medicago tribuloides) OrderedLocusNames=MTR_5g083030 {ECO:0000312|EMBL:AES99632.2} PE=1	Up	12.5892	0.00023936
Poh0007930.1	1.54706	0.00284474	UDP-glucose 4-epimerase GEPI48 EC=5.1.3.2 Galactowaldenase UDP-galactose 4-epimerase OS=Cyamopsis tetragonoloba (Guar) (Cluster bean) PE=2	Up	2.92076	0.0630244
Poh0110410.1	1.57905	0.000637546	UDP-glucose 4-epimerase GEPI48 EC=5.1.3.2 Galactowaldenase UDP-galactose 4-epimerase OS=Cyamopsis tetragonoloba (Guar) (Cluster bean) PE=2	Up	2.98863	0.0209057
Poh0081070.1	1.05137	0.0301391	UDP-glycosyltransferase 1 {ECO:0000303|PubMed:24700248} Short=PlUGT1 {ECO:0000303|PubMed:24700248} EC=2.4.1.170 {ECO:0000269|PubMed:24700248} Glycosyltransferase UGT88E12 {ECO:0000303|PubMed:24700248} UDP-glucose:isoflavone 7-O-glucosyltransferase KGT1 {ECO:0000312|EMBL:AGZ84545.1} OS=Pueraria montana var. lobata (Kudzu vine) (Pueraria lobata) Synonyms=UGT88E12 {ECO:0000303|PubMed:24700248} PE=1	Up	2.07286	0.301319
Poh0033720.1	1.10727	0.0219088	UDP-glycosyltransferase 72B1 EC=2.4.1.- Arbutin synthase Probable hydroquinone glucosyltransferase EC=2.4.1.218 OS=Arabidopsis thaliana (Mouse-ear cress) Name=UGT72B1 OrderedLocusNames=At4g01070 ORFNames=F2N1.15 PE=1	Up	2.15286	0.249232
Poh0284410.1	1.37652	0.00160737	UDP-glycosyltransferase 72B1 EC=2.4.1.- Arbutin synthase Probable hydroquinone glucosyltransferase EC=2.4.1.218 OS=Arabidopsis thaliana (Mouse-ear cress) Name=UGT72B1 OrderedLocusNames=At4g01070 ORFNames=F2N1.15 PE=1	Up	2.59656	0.0417068
Poh0077500.1	1.49259	4.25e-09	UDP-glycosyltransferase 85A1 EC=2.4.1.- Cytokinin-O-glucosyltransferase 2 Zeatin O-glucosyltransferase 2 Short=AtZOG2 OS=Arabidopsis thaliana (Mouse-ear cress) ORFNames=F12K8.26 PE=2	Up	2.81417	1.13e-06
Poh0306530.1	2.31644	0.00222276	UMP-CMP kinase 3 {ECO:0000255|HAMAP-Rule:MF_03172} EC=2.7.4.14 {ECO:0000255|HAMAP-Rule:MF_03172} Deoxycytidylate kinase 3 {ECO:0000255|HAMAP-Rule:MF_03172} Short=CK 3 {ECO:0000255|HAMAP-Rule:MF_03172} Short=dCMP kinase 3 {ECO:0000255|HAMAP-Rule:MF_03172} UMP/CMP kinase a UMP/CMP kinase b Uridine monophosphate/cytidine monophosphate kinase 3 {ECO:0000255|HAMAP-Rule:MF_03172} Short=UMP/CMP kinase 3…	Up	5.03391	0.0521277
Poh0309460.1	1.62852	0.00266232	Uncharacterized 38.1 kDa protein OS=Capnoides sempervirens (Rock-harlequin) (Corydalis sempervirens) PE=2	Up	3.09999	0.0598326
Poh0097920.1	1.84295	6.41e-05	Uncharacterized 38.1 kDa protein OS=Capnoides sempervirens (Rock-harlequin) (Corydalis sempervirens) PE=2	Up	3.58433	0.00352032
Poh0024680.1	1.67952	0.00896803	Uncharacterized alpha/beta hydrolase domain (DUF2235)	Up	3.20254	0.138747
Poh0001580.1	1.94873	0.00105457	Uncharacterized alpha/beta hydrolase domain (DUF2235)	Up	3.841	0.0302912
Poh0120940.1	1.10106	0.014086	Uncharacterized membrane protein At3g27390 OS=Arabidopsis thaliana (Mouse-ear cress) OrderedLocusNames=At3g27390 ORFNames=K1G2.10 PE=1	Up	2.14591	0.186992
Poh0025880.1	1.18263	0.0185871	Uncharacterized membrane protein At3g27390 OS=Arabidopsis thaliana (Mouse-ear cress) OrderedLocusNames=At3g27390 ORFNames=K1G2.10 PE=1	Up	2.26792	0.224157
Poh0244770.1	2.19752	7.75e-10	Uncharacterized protein At5g02240 OS=Arabidopsis thaliana (Mouse-ear cress) OrderedLocusNames=At5g02240 ORFNames=T7H20_290 PE=1	Up	4.58579	2.64e-07
Poh0291050.1	2.21031	4.12e-09	Uncharacterized protein At5g02240 OS=Arabidopsis thaliana (Mouse-ear cress) OrderedLocusNames=At5g02240 ORFNames=T7H20_290 PE=1	Up	4.62674	1.11e-06
Poh0349150.1	1.79613	0.00056681	Universal stress protein PHOS32 {ECO:0000303|PubMed:12644671} Phosphorylated protein of 32 kDa {ECO:0000303|PubMed:18285339} Short=AtPHOS32 {ECO:0000303|PubMed:18285339} Precursor OS=Arabidopsis thaliana (Mouse-ear cress) ORFNames=F24B18.5 {ECO:0000312|EMBL:BAA97516.1} PE=1	Up	3.47323	0.0192022
Poh0324170.1	1.99348	6.54e-05	Universal stress protein PHOS32 {ECO:0000303|PubMed:12644671} Phosphorylated protein of 32 kDa {ECO:0000303|PubMed:18285339} Short=AtPHOS32 {ECO:0000303|PubMed:18285339} Precursor OS=Arabidopsis thaliana (Mouse-ear cress) ORFNames=F24B18.5 {ECO:0000312|EMBL:BAA97516.1} PE=1	Up	3.98212	0.00357416
Novel00957.1	1.38152	0.00830178	unnamed protein product [Coffea canephora]	Up	2.60718	0.131528
Poh0037450.1	2.57392	0.0417777	Urea-proton symporter DUR3 Short=AtDUR3 High-affinity urea active transporter DUR3 OS=Arabidopsis thaliana (Mouse-ear cress) Name=DUR3 OrderedLocusNames=At5g45380 ORFNames=MFC19.5 PE=1	Up	5.95452	0.363512
Poh0020080.1	2.01594	0.000389021	Uroporphyrinogen-III C-methyltransferase Short=Urogen III methylase EC=2.1.1.107 SUMT Uroporphyrinogen III methylase Short=UROM OS=Cyanidium caldarium (Red alga) Name=cobA PE=3	Up	4.03836	0.014343
Poh0000760.1	2.39373	0.000174098	Uroporphyrinogen-III C-methyltransferase Short=Urogen III methylase EC=2.1.1.107 SUMT Uroporphyrinogen III methylase Short=UROM OS=Cyanidium caldarium (Red alga) Name=cobA PE=3	Up	5.24762	0.00768852
Poh0075470.1	1.44036	0.0269511	vacuolar amino acid transporter	Up	2.7176	0.282356
Poh0234090.1	1.36969	0.00214775	voltage-gated calcium channel activity	Up	2.58882	0.0508106
Poh0239400.1	1.43872	0.0228825	voltage-gated calcium channel activity	Up	2.69696	0.255965
Poh0088980.1	3.99439	8.43e-10	VQ motif-containing protein 22 {ECO:0000303|PubMed:22535423} Short=AtVQ22 {ECO:0000303|PubMed:22535423} OS=Arabidopsis thaliana (Mouse-ear cress) ORFNames=MKA23.7 {ECO:0000312|EMBL:BAB03064.1} PE=2	Up	15.9054	2.81e-07
Poh0001660.1	1.01405	0.00470214	WD repeat-containing protein RUP1 Protein EARLY FLOWERING BY OVEREXPRESSION 1 Protein REPRESSOR OF UV-B PHOTOMORPHOGENESIS 1 OS=Arabidopsis thaliana (Mouse-ear cress) ORFNames=F17P19.15 PE=1	Up	2.02126	0.0894644
Poh0294760.1	1.27381	0.00165062	WD40-like Beta Propeller Repeat	Up	2.41792	0.0425102
Poh0294940.1	1.35157	0.00853618	WD40-like Beta Propeller Repeat	Up	2.55263	0.133827
Poh0315240.1	1.17928	0.00451368	WRKY transcription factor SUSIBA2 {ECO:0000305|PubMed:12953112} Sugar signaling in barley 2 {ECO:0000303|PubMed:12953112} WRKY transcription factor 46 OS=Hordeum vulgare (Barley) Name=WRKY46 {ECO:0000312|EMBL:AAQ63880.1} PE=1	Up	2.26409	0.08688
Poh0048790.1	1.40483	0.0015764	Zinc finger AN1 and C2H2 domain-containing stress-associated protein 16 Short=OsSAP16 OS=Oryza sativa subsp. japonica (Rice) ORFNames=OJ1019_E02.22 PE=2	Up	2.65111	0.0413898
Poh0213700.1	1.5536	0.000857163	Zinc finger AN1 and C2H2 domain-containing stress-associated protein 16 Short=OsSAP16 OS=Oryza sativa subsp. japonica (Rice) ORFNames=OJ1019_E02.22 PE=2	Up	2.93019	0.0260871
Poh0354880.1	1.36393	0.00161801	Zinc finger CCCH domain-containing protein 17 Short=OsC3H17 OS=Oryza sativa subsp. japonica (Rice) OrderedLocusNames=Os02g0677700, LOC_Os02g45480 PE=2	Up	2.57386	0.0418523
Poh0097470.1	1.26843	0.00468539	Zinc finger CCCH domain-containing protein 40 Short=OsC3H40 OS=Oryza sativa subsp. japonica (Rice) ORFNames=OsJ_019459, P0675A05.7 PE=2	Up	2.40941	0.0892602
Poh0325520.1	2.14718	0.000772972	Zinc finger protein 10 {ECO:0000305} Short=AtZFP10 {ECO:0000303|PubMed:12154136} OS=Arabidopsis thaliana (Mouse-ear cress) OrderedLocusNames=At2g37740 {ECO:0000312|Araport:AT2G37740} PE=2	Up	4.43245	0.0240938
Poh0090200.1	1.23245	0.0232212	Zinc finger protein CONSTANS-LIKE 16 OS=Arabidopsis thaliana (Mouse-ear cress) Name=COL16 OrderedLocusNames=At1g25440 ORFNames=F2J7.10 PE=1	Up	2.34363	0.257941
Poh0333160.1	1.3627	0.0275451	Zinc finger protein CONSTANS-LIKE 16 OS=Arabidopsis thaliana (Mouse-ear cress) Name=COL16 OrderedLocusNames=At1g25440 ORFNames=F2J7.10 PE=1	Up	2.56196	0.285796
Poh0166260.1	1.47181	0.000202702	Zinc finger protein CONSTANS-LIKE 6 OS=Arabidopsis thaliana (Mouse-ear cress) Name=COL6 OrderedLocusNames=At1g68520 ORFNames=T26J14.9 PE=2	Up	2.77214	0.00854721
Poh0156630.1	1.06502	0.0401883	Zinc protease PQQL-like {ECO:0000305} EC=3.4.24.- {ECO:0000305} OS=Arabidopsis thaliana (Mouse-ear cress) ORFNames=MIK19.18 {ECO:0000312|EMBL:BAB09891.1} PE=1	Up	2.09166	0.356248
Poh0255950.1	1.53445	0.000704532	Zinc-binding dehydrogenase	Up	2.89867	0.022497
Poh0236340.1	1.95518	0.00312393	Zinc-binding dehydrogenase	Up	3.90644	0.0669094
Poh0107960.1	2.36829	0.000291198	Zinc-binding dehydrogenase	Up	5.17207	0.0115401
Poh0016560.1	2.4408	0.000111543	Zinc-binding dehydrogenase	Up	5.46037	0.00539391
Poh0141400.1	2.48588	0.000193516	Zinc-binding dehydrogenase	Up	5.60072	0.00830158
Poh0316810.1	2.65094	0.000312082	Zinc-binding dehydrogenase	Up	6.29921	0.0121862
Poh0120100.1	1.00242	0.023922		Up	1.99906	0.263076
Poh0155160.1	1.00385	0.00805585		Up	2.00759	0.128941
Novel01260.1	1.00423	0.0376163		Up	2.00652	0.343083
Poh0085150.1	1.00836	0.00979506		Up	2.01072	0.146941
Poh0305370.1	1.0092	0.0359708		Up	2.00728	0.33462
Poh0291410.1	1.01018	0.00375321		Up	2.01528	0.0765702
Poh0190970.1	1.01418	0.00858864		Up	2.02118	0.13435
Poh0027200.1	1.02125	0.0269409		Up	2.02917	0.282356
Poh0101620.1	1.02284	0.000198298		Up	2.03229	0.0084214
Poh0335080.1	1.02565	0.0284519		Up	2.03636	0.291597
Poh0295490.1	1.02862	0.0269168		Up	2.04024	0.282282
Poh0043420.1	1.03086	0.0208264		Up	2.04279	0.24106
Poh0112790.1	1.03188	0.0171622		Up	2.04306	0.213585
Novel00203.1	1.04394	0.0283117		Up	2.06293	0.291
Poh0041900.1	1.04515	0.0245778		Up	2.06333	0.267263
Poh0284120.1	1.04649	0.0342777		Up	2.06263	0.324734
Poh0373100.1	1.04711	0.0457717		Up	2.06739	0.381008
Poh0081190.1	1.04897	0.00785267		Up	2.06872	0.126798
Poh0151710.1	1.05134	0.0339618		Up	2.07398	0.323187
Poh0283440.1	1.0549	0.00649927		Up	2.07895	0.111686
Poh0149650.1	1.06704	0.0490728		Up	2.10326	0.394479
Poh0109300.1	1.06868	0.00787458		Up	2.09693	0.126798
Poh0099070.1	1.07419	0.0482669		Up	2.10493	0.391387
Poh0114670.1	1.07569	0.0227014		Up	2.10792	0.254804
Poh0332400.1	1.08205	0.000587952		Up	2.11738	0.0197217
Poh0058750.1	1.08478	0.0263994		Up	2.12118	0.278491
Poh0160470.1	1.09127	0.0451754		Up	2.13089	0.377966
Poh0364540.1	1.10691	0.00285814		Up	2.15598	0.0631796
Poh0036590.1	1.11383	0.00967397		Up	2.1621	0.14584
Poh0222650.1	1.11616	0.00599984		Up	2.16793	0.105114
Poh0074140.1	1.12618	0.0346848		Up	2.182	0.327128
Poh0350580.1	1.12863	0.000286504		Up	2.18775	0.0114151
Poh0056810.1	1.13042	0.0144828		Up	2.1933	0.190974
Poh0032160.1	1.13638	0.00281282		Up	2.19703	0.0624572
Poh0327380.1	1.13906	0.0142335		Up	2.20683	0.188443
Poh0256940.1	1.13983	0.00240462		Up	2.20294	0.0554708
Poh0109170.1	1.14593	0.0203542		Up	2.21096	0.237126
Poh0099410.1	1.14862	0.00535504		Up	2.21732	0.0979874
Poh0076500.1	1.15526	0.0383168		Up	2.22484	0.346853
Poh0264760.1	1.15876	0.00230016		Up	2.23426	0.0534773
Novel00414.1	1.16396	0.0229159		Up	2.2408	0.256241
Poh0011620.1	1.16944	0.000334017		Up	2.24795	0.0127266
Poh0087100.1	1.17206	0.0403788		Up	2.25186	0.356979
Poh0133540.1	1.17214	0.0305292		Up	2.25227	0.303175
Novel00494.1	1.1819	0.0282789		Up	2.26966	0.290837
Poh0236590.1	1.18282	0.0252183		Up	2.27186	0.27062
Poh0186550.1	1.18334	0.0174813		Up	2.27129	0.216246
Poh0133290.1	1.18667	0.00390459		Up	2.27665	0.0786901
Novel00263.1	1.19555	0.0340018		Up	2.28347	0.323361
Poh0006680.1	1.20254	0.0114897		Up	2.29849	0.163666
Poh0260540.1	1.20291	0.0122159		Up	2.30264	0.170239
Poh0127320.1	1.20657	0.000142762		Up	2.30875	0.00659173
Poh0248450.1	1.2067	0.000155055		Up	2.30832	0.00707123
Poh0212320.1	1.20894	0.0312323		Up	2.31605	0.306934
Poh0362920.1	1.20917	0.0188869		Up	2.31198	0.226381
Poh0002940.1	1.21151	0.0300362		Up	2.31417	0.300519
Poh0050970.1	1.21826	0.0430048		Up	2.33078	0.367861
Novel01171.1	1.22058	0.011784		Up	2.33015	0.166102
Poh0064740.1	1.22248	0.00641719		Up	2.33744	0.110532
Poh0332150.1	1.23598	0.00390567		Up	2.35498	0.0786901
Novel01647.1	1.23971	0.0140002		Up	2.35699	0.186437
Novel01170.1	1.24147	0.00399557		Up	2.365	0.0798657
Poh0085090.1	1.25006	0.0140369		Up	2.37903	0.186565
Poh0277510.1	1.25094	0.039585		Up	2.38566	0.352908
Poh0277470.1	1.25113	0.00367247		Up	2.37414	0.0752857
Poh0132120.1	1.25588	0.0149191		Up	2.39291	0.195167
Poh0337080.1	1.26035	0.0487407		Up	2.39964	0.39347
Poh0052450.1	1.26743	0.00190982		Up	2.40722	0.0470155
Poh0118550.1	1.27052	0.0174772		Up	2.41969	0.216246
Novel01608.1	1.27087	0.00285663		Up	2.41255	0.0631796
Novel00681.1	1.27102	0.018494		Up	2.41874	0.223671
Novel01258.1	1.27313	0.00651132		Up	2.41593	0.111699
Poh0240970.1	1.29384	0.00140038		Up	2.45704	0.0379793
Poh0138320.1	1.29474	0.000104064		Up	2.45287	0.00512419
Poh0112830.1	1.29672	8.23e-05		Up	2.45924	0.00432004
Poh0224460.1	1.30324	0.00857449		Up	2.46861	0.134341
Poh0117390.1	1.3055	0.00952859		Up	2.47219	0.144627
Novel00739.1	1.30729	0.0066011		Up	2.47584	0.112652
Poh0037820.1	1.30855	0.0132563		Up	2.47867	0.179842
Poh0165300.1	1.31135	0.0146642		Up	2.47801	0.192853
Poh0285950.1	1.32596	0.0194056		Up	2.5068	0.230188
Poh0141940.1	1.33335	6.76e-05		Up	2.5212	0.00368293
Poh0099210.1	1.3363	0.0347045		Up	2.52424	0.327209
Poh0178430.1	1.33853	0.0242064		Up	2.52863	0.264583
Poh0199550.1	1.34672	0.0273519		Up	2.54698	0.284688
Poh0251990.1	1.34864	0.0246599		Up	2.53624	0.267665
Poh0327690.1	1.3506	0.0247695		Up	2.55597	0.268444
Poh0083840.1	1.35367	0.000139956		Up	2.5554	0.00648238
Poh0263800.1	1.35483	0.00114252		Up	2.55814	0.0322856
Novel00479.1	1.36019	0.0267459		Up	2.56734	0.281145
Poh0094540.1	1.36347	0.0020631		Up	2.57148	0.0493196
Poh0133670.1	1.37172	1.36e-05		Up	2.58889	0.00100606
Poh0104660.1	1.37435	0.0306797		Up	2.58668	0.304122
Novel01249.1	1.37673	0.00592774		Up	2.6022	0.104337
Poh0187770.1	1.38542	0.00205184		Up	2.60977	0.0491298
Poh0284130.1	1.39552	0.00202574		Up	2.62545	0.0486226
Poh0262390.1	1.40984	7.04e-06		Up	2.65847	0.000584175
Novel00515.1	1.41453	0.0137332		Up	2.66405	0.184589
Poh0026880.1	1.41843	1.58e-05		Up	2.67382	0.00112932
Poh0268160.1	1.43361	0.000541149		Up	2.69652	0.0185878
Poh0143370.1	1.44376	0.000214708		Up	2.72448	0.00895162
Novel01219.1	1.44844	0.0132094		Up	2.73572	0.179618
Poh0373710.1	1.44906	0.00364211		Up	2.73024	0.0747668
Poh0179850.1	1.45334	0.00540912		Up	2.74521	0.0984657
Poh0357430.1	1.4724	0.000119277		Up	2.77601	0.00569362
Poh0078610.1	1.48312	0.00607482		Up	2.79609	0.106093
Novel00273.1	1.48447	0.00574042		Up	2.79941	0.102632
Poh0026030.1	1.48777	0.00200236		Up	2.80492	0.0484143
Poh0302000.1	1.49907	8.37e-05		Up	2.82495	0.00437036
Poh0287120.1	1.51103	0.00168		Up	2.84585	0.0430797
Poh0149890.1	1.51785	0.00447036		Up	2.86354	0.0861604
Poh0319620.1	1.52829	0.00016308		Up	2.88807	0.00735795
Novel01505.1	1.54855	3.37e-05		Up	2.93073	0.00209664
Poh0080990.1	1.55143	0.000266181		Up	2.93576	0.0107061
Poh0252340.1	1.5618	5.91e-06		Up	2.95396	0.000499496
Poh0102060.1	1.56757	0.0325785		Up	2.9683	0.315667
Poh0058360.1	1.57915	0.00970521		Up	2.99407	0.14611
Novel00697.1	1.58755	0.00160073		Up	3.01331	0.0416893
Poh0010490.1	1.59567	0.00400769		Up	3.0345	0.08
Poh0194860.1	1.59604	0.00129355		Up	3.01244	0.0355405
Poh0369610.1	1.59983	0.00107782		Up	3.04005	0.0308395
Poh0163370.1	1.60388	0.000115555		Up	3.03961	0.00554272
Poh0275950.1	1.60626	0.0308258		Up	3.03939	0.304309
Novel00658.1	1.60664	0.00216653		Up	3.04151	0.0511375
Poh0346170.1	1.62175	0.0062634		Up	3.06078	0.108625
Poh0313940.1	1.63891	5.27e-05		Up	3.11461	0.00299317
Poh0295590.1	1.64086	0.0163267		Up	3.13393	0.206475
Poh0135520.1	1.64549	0.000882005		Up	3.12069	0.0265974
Poh0148360.1	1.65299	0.00843844		Up	3.13794	0.132701
Poh0081390.1	1.68802	0.0489223		Up	3.20836	0.394187
Poh0163150.1	1.68961	9.53e-05		Up	3.21655	0.00484429
Poh0149790.1	1.69002	0.0487883		Up	3.24185	0.393746
Poh0064470.1	1.70201	0.00573234		Up	3.2443	0.102611
Novel01322.1	1.70715	0.0113853		Up	3.27742	0.162963
Novel01248.1	1.71922	0.000305781		Up	3.30271	0.0120216
Poh0158000.1	1.7319	0.00245714		Up	3.31939	0.0563753
Poh0121450.1	1.73808	1.9e-05		Up	3.33502	0.00130299
Poh0344430.1	1.74289	0.0303774		Up	3.37164	0.302682
Poh0179510.1	1.75207	0.000357429		Up	3.36716	0.0135006
Poh0038980.1	1.76238	0.0322112		Up	3.40489	0.312856
Poh0138070.1	1.76476	3.61e-08		Up	3.39999	7.33e-06
Novel00569.1	1.76934	0.0195681		Up	3.39558	0.231094
Poh0147880.1	1.77066	1.3e-06		Up	3.41121	0.000145451
Poh0132870.1	1.77236	3.51e-05		Up	3.41808	0.00215423
Poh0257630.1	1.7805	0.000299206		Up	3.43864	0.0118101
Poh0036300.1	1.78538	1.98e-05		Up	3.44924	0.00135518
Poh0157550.1	1.78832	3.38e-05		Up	3.45472	0.00209664
Poh0195180.1	1.80503	4.45e-06		Up	3.49473	0.000398423
Novel00155.1	1.80541	0.000470945		Up	3.50181	0.0167791
Poh0135850.1	1.8066	0.00294451		Up	3.49077	0.0647029
Poh0186650.1	1.80903	9.84e-05		Up	3.5044	0.00496748
Poh0364310.1	1.81194	0.00141723		Up	3.51102	0.0384012
Poh0168540.1	1.815	0.0249378		Up	3.52653	0.268971
Poh0117910.1	1.81853	6.7e-07		Up	3.52715	8.42e-05
Poh0293720.1	1.81902	0.0305772		Up	3.5205	0.303531
Poh0166420.1	1.82008	0.0119403		Up	3.53469	0.167747
Novel01710.1	1.82059	0.00296116		Up	3.538	0.0649724
Poh0293030.1	1.8343	0.0180132		Up	3.54407	0.220647
Poh0264400.1	1.8422	0.0348074		Up	3.61151	0.327841
Poh0242590.1	1.85669	5.96e-05		Up	3.62548	0.0033075
Poh0336970.1	1.85759	0.000505569		Up	3.62208	0.0176313
Novel00872.1	1.87211	0.00360564		Up	3.67084	0.0742752
Poh0201290.1	1.8743	0.00160664		Up	3.6689	0.0417068
Poh0242610.1	1.8817	0.000187093		Up	3.68593	0.00813194
Poh0299830.1	1.89644	0.00442892		Up	3.72391	0.0855844
Poh0089510.1	1.90751	0.0260781		Up	3.75895	0.276478
Poh0194680.1	1.91633	0.000932984		Up	3.77935	0.0275737
Novel00823.1	1.93311	0.00880719		Up	3.81374	0.137045
Poh0023120.1	1.93871	0.0112439		Up	3.83079	0.161728
Poh0075170.1	1.9442	0.000826238		Up	3.85482	0.0253542
Poh0080830.1	1.94847	1.09e-07		Up	3.85402	1.8e-05
Poh0014580.1	1.95104	0.000101304		Up	3.86834	0.00503089
Poh0206230.1	1.95184	9.21e-05		Up	3.86535	0.00471656
Poh0072020.1	1.95205	0.00221692		Up	3.86393	0.0520318
Novel00236.1	1.95397	7.47e-05		Up	3.87353	0.00398363
Poh0120740.1	1.9686	0.00050294		Up	3.91909	0.0175603
Novel00238.1	1.98458	0.0490156		Up	3.93407	0.3944
Poh0171850.1	1.99891	0.00196922		Up	3.99629	0.0480046
Poh0124590.1	2.00169	0.00299823		Up	4.00441	0.0651788
Poh0078340.1	2.03486	1.3e-07		Up	4.1032	2.05e-05
Novel01157.1	2.03617	0.00691952		Up	4.09941	0.116157
Poh0076510.1	2.03764	0.00187459		Up	4.10927	0.0463564
Poh0015130.1	2.0476	1.8e-07		Up	4.13409	2.7e-05
Poh0109190.1	2.06235	3.35e-05		Up	4.15901	0.00208383
Poh0001040.1	2.07571	0.00124132		Up	4.2327	0.0343711
Poh0037180.1	2.07725	5.06e-08		Up	4.22019	9.5e-06
Novel01234.1	2.08674	6.41e-05		Up	4.24001	0.00352032
Novel01615.1	2.09144	0.0017855		Up	4.25424	0.0448159
Poh0299740.1	2.09338	0.00597181		Up	4.29582	0.104809
Poh0000460.1	2.09572	9.96e-05		Up	4.27407	0.00498962
Poh0300300.1	2.1212	0.00147278		Up	4.35598	0.0394215
Poh0113070.1	2.1265	0.0436009		Up	4.30069	0.37097
Poh0006810.1	2.12957	5.06e-08		Up	4.36619	9.5e-06
Poh0274100.1	2.13007	2.83e-05		Up	4.38097	0.00182847
Poh0350370.1	2.13216	0.0103147		Up	4.36865	0.152422
Poh0132930.1	2.13972	0.00385419		Up	4.44083	0.0781462
Poh0225250.1	2.14237	7.59e-06		Up	4.41609	0.000621182
Novel01546.1	2.14712	9.1e-06		Up	4.42979	0.000722948
Poh0212210.1	2.15898	0.00188437		Up	4.4454	0.0465099
Poh0256780.1	2.16417	6.07e-06		Up	4.48224	0.000509896
Poh0224450.1	2.16829	0.012262		Up	4.51167	0.170548
Poh0319750.1	2.16872	0.00988256		Up	4.4527	0.147656
Novel00328.1	2.17962	0.00159398		Up	4.53685	0.0415937
Poh0267940.1	2.18255	9.43e-07		Up	4.53981	0.00011454
Poh0119400.1	2.18929	0.000543457		Up	4.59178	0.0186455
Poh0036670.1	2.19018	0.0121407		Up	4.51945	0.169598
Novel01310.1	2.20804	0.00165726		Up	4.60846	0.0426442
Poh0175870.1	2.21222	2.41e-09		Up	4.63397	7.23e-07
Poh0078680.1	2.25021	0.00107761		Up	4.75803	0.0308395
Poh0091460.1	2.25314	0.0110853		Up	4.76224	0.159826
Poh0056680.1	2.26324	7.67e-10		Up	4.80887	2.64e-07
Poh0256570.1	2.32031	0.00331943		Up	5.00442	0.070003
Poh0242700.1	2.35772	0.00112156		Up	5.10698	0.0318758
Poh0054400.1	2.3734	1.44e-06		Up	5.18175	0.000159757
Poh0061980.1	2.37496	1.92e-08		Up	5.18813	4.44e-06
Poh0048840.1	2.37729	4.48e-15		Up	5.19278	5.77e-12
Novel00512.1	2.42016	0.0133481		Up	5.3222	0.18084
Poh0084480.1	2.42194	0.0102996		Up	5.42166	0.152275
Poh0190810.1	2.42445	0.001961		Up	5.33574	0.0479224
Poh0332340.1	2.43666	2.75e-08		Up	5.41928	5.95e-06
Poh0173330.1	2.43982	1.96e-05		Up	5.41609	0.00133933
Novel01268.1	2.44358	9.73e-08		Up	5.44178	1.64e-05
Poh0098490.1	2.4529	0.000129128		Up	5.48635	0.00606579
Poh0014930.1	2.46347	0.000170431		Up	5.5022	0.00757436
Poh0349070.1	2.46373	2.38e-05		Up	5.51796	0.00157467
Poh0204370.1	2.4971	1.14e-18		Up	5.6453	3.37e-15
Novel01376.1	2.51654	0.00730339		Up	5.81387	0.120879
Poh0293120.1	2.5192	9.89e-05		Up	5.73405	0.00498444
Poh0316700.1	2.52376	7.29e-05		Up	5.74669	0.00390905
Poh0163170.1	2.53613	0.00179927		Up	5.72295	0.045047
Novel00441.1	2.55314	3.11e-07		Up	5.87603	4.41e-05
Poh0306020.1	2.56015	1.35e-07		Up	5.8712	2.12e-05
Poh0037680.1	2.60328	0.0116433		Up	6.04944	0.165219
Poh0065140.1	2.61685	0.0432868		Up	6.02852	0.369045
Poh0259870.1	2.61863	7.36e-06		Up	6.12562	0.000606387
Novel00934.1	2.6504	0.00329466		Up	6.35057	0.0695609
Poh0264730.1	2.67529	0.000565071		Up	6.34043	0.0191955
Novel00297.1	2.68456	0.00215758		Up	6.40126	0.0510025
Poh0159950.1	2.68506	0.00245924		Up	6.41427	0.05638
Poh0066480.1	2.69904	1.54e-12		Up	6.48808	1.14e-09
Poh0166500.1	2.70387	0.0192225		Up	6.60169	0.2289
Poh0109150.1	2.75793	2.09e-07		Up	6.72665	3.05e-05
Novel00642.1	2.82037	1.69e-06		Up	7.06668	0.000183188
Novel00094.1	2.84236	0.00152857		Up	7.15717	0.040529
Poh0143620.1	2.8621	6.43e-06		Up	7.27142	0.000535685
Poh0315680.1	2.88727	1.57e-05		Up	7.39967	0.00112708
Poh0242710.1	2.92251	4.34e-07		Up	7.5249	5.85e-05
Poh0237170.1	2.93533	1.82e-06		Up	7.63363	0.000192971
Poh0195390.1	2.93793	9.82e-05		Up	7.67578	0.00496748
Poh0116210.1	2.96677	3.71e-07		Up	7.80844	5.09e-05
Poh0237180.1	3.01778	1.13e-06		Up	8.07982	0.000129545
Poh0122720.1	3.06339	3.95e-06		Up	8.39909	0.000358775
Poh0010260.1	3.08754	1.07e-07		Up	8.51686	1.78e-05
Poh0293020.1	3.09263	9.93e-06		Up	8.40868	0.000776767
Poh0102140.1	3.1075	0.000144462		Up	8.59065	0.00665986
Novel00490.1	3.15016	3.77e-08		Up	8.86447	7.49e-06
Novel01024.1	3.15103	0.00193096		Up	9.01012	0.0473836
Poh0338170.1	3.1697	0.000545805		Up	9.03543	0.0187044
Poh0211890.1	3.19279	9.38e-05		Up	9.18743	0.00479629
Poh0273200.1	3.20564	3.67e-12		Up	9.22432	2.48e-09
Novel00345.1	3.22828	1.01e-06		Up	9.44815	0.000117926
Poh0167230.1	3.24897	3.67e-09		Up	9.47419	1.02e-06
Poh0161610.1	3.28936	4.13e-08		Up	9.73369	8.01e-06
Poh0218020.1	3.30255	0.000403905		Up	9.81218	0.0147814
Novel00846.1	3.32925	7.29e-06		Up	10.1017	0.000602121
Poh0342510.1	3.36015	1.8e-06		Up	10.3133	0.000191682
Poh0010220.1	3.38438	0.00010149		Up	10.3401	0.00503089
Poh0305350.1	3.40302	0.00116976		Up	10.4613	0.0328676
Poh0252560.1	3.44018	7.85e-07		Up	10.7943	9.7e-05
Poh0227840.1	3.54757	9.64e-13		Up	11.7457	7.52e-10
Poh0096820.1	3.55037	0.0269564		Up	11.7157	0.282356
Poh0047750.1	3.70375	0.000220024		Up	12.8769	0.00912193
Poh0242640.1	3.9664	1.22e-06		Up	15.6245	0.000138145
Poh0287110.1	4.1012	0.0154395		Up	17.1535	0.19991
Poh0167840.1	4.23303	6.17e-05		Up	18.9074	0.00342134
Poh0186580.1	4.34679	1.33e-08		Up	20.4958	3.17e-06
Poh0013470.1	4.67447	8.17e-10		Up	25.6331	2.75e-07
Poh0334780.1	4.78212	6.5e-09		Up	27.6061	1.65e-06
Poh0201880.1	5.0285	1.23e-07		Up	31.7112	2e-05
Poh0115920.1	5.16847	3.09e-06		Up	35.8537	0.000295331
Novel00962.1	5.51415	2.26e-05		Up	45.5211	0.00150705
Poh0267990.1	5.5665	8.72e-20		Up	47.2467	4.31e-16
Novel00982.1	9.86063	1.71e-05		Up	987.394	0.00118699
Novel00875.1	-1.71718	0.0437153	group 1 LEA protein [Physcomitrella patens]	Down	0.304351	0.371305
Poh0004220.1	-2.34124	0.000387528	Transcription factor MYB106 {ECO:0000305} Myb-related protein 106 {ECO:0000303|PubMed:11597504} Short=AtMYB106 {ECO:0000303|PubMed:11597504} Transcription factor NOEK {ECO:0000303|PubMed:18805951} OS=Arabidopsis thaliana (Mouse-ear cress) ORFNames=T4P13.17 {ECO:0000312|EMBL:AAF26160.1} PE=2	Down	0.197026	0.0143057
Poh0005570.1	-1.43727	0.0431733	Cytochrome P450 703A2 {ECO:0000303|PubMed:17496121} EC=1.14.13.206 {ECO:0000269|PubMed:17496121} Protein DEFECTIVE IN EXINE FORMATION 2 {ECO:0000303|PubMed:17496121} OS=Arabidopsis thaliana (Mouse-ear cress) OrderedLocusNames=At1g01280 ORFNames=F6F3.8 PE=1	Down	0.369219	0.368828
Poh0007990.1	-2.05383	1.43e-09	response to water deprivation	Down	0.240809	4.48e-07
Poh0011950.1	-2.52867	1.73e-05	Dehydration-responsive element-binding protein 2A Short=Protein DREB2A OS=Arabidopsis thaliana (Mouse-ear cress) ORFNames=K18I23.22 PE=1	Down	0.17341	0.00120014
Poh0012030.1	-1.5833	0.0206272	ABC transporter G family member 11 Short=ABC transporter ABCG.11 Short=AtABCG11 Protein CUTICULAR DEFECT AND ORGAN FUSION 1 Protein DESPERADO Protein PERMEABLE LEAVES 1 White-brown complex homolog protein 11 Short=AtWBC11 OS=Arabidopsis thaliana (Mouse-ear cress) OrderedLocusNames=At1g17840 ORFNames=F2H15.7 PE=1	Down	0.33369	0.239611
Poh0013950.1	-1.1913	0.0213929	Senescence/dehydration-associated protein At4g35985, chloroplastic {ECO:0000305} Precursor OS=Arabidopsis thaliana (Mouse-ear cress) ORFNames=T19K4.110 {ECO:0000312|EMBL:CAA18492.1} PE=2	Down	0.437869	0.245413
Poh0014200.1	-1.03278	0.000917559	Late embryogenesis abundant protein 31 {ECO:0000303|PubMed:18318901} Short=LEA 31 {ECO:0000303|PubMed:18318901} Protein RESPONSIVE TO ABSCISIC ACID 28 {ECO:0000303|PubMed:10412913} Short=AtRAB28 {ECO:0000303|PubMed:10412913} OS=Arabidopsis thaliana (Mouse-ear cress) ORFNames=F16J14.5 {ECO:0000312|EMBL:BAB01464.1} PE=1	Down	0.488823	0.0272537
Poh0016850.1	-2.1994	0.00280483	Transcription factor MYB16 {ECO:0000305} Myb-related protein 16 {ECO:0000303|PubMed:11597504} Short=AtMYB16 {ECO:0000303|PubMed:11597504} Protein MIXTA homolog {ECO:0000303|PubMed:17376813} Short=AtMIXTA {ECO:0000303|PubMed:17376813} OS=Arabidopsis thaliana (Mouse-ear cress) ORFNames=F8M21_200 {ECO:0000312|EMBL:CAB89341.1} PE=2	Down	0.217387	0.0623732
Poh0022340.1	-1.85007	0.00674913	Desiccation stress protein DSP-22, chloroplastic Precursor OS=Craterostigma plantagineum (Blue gem) (Torenia plantagineum) Name=DSP-22 PE=2	Down	0.27736	0.114257
Poh0033060.1	-1.35396	0.00288735	Peroxidase 72 Short=Atperox P72 EC=1.11.1.7 ATP6a PRXR8 Precursor OS=Arabidopsis thaliana (Mouse-ear cress) ORFNames=K1F13.4, K1L20.16 PE=1	Down	0.391063	0.0636354
Poh0044300.1	-1.22906	0.00101865	Flavonoid 3'-monooxygenase EC=1.14.13.21 Cytochrome P450 75B2 Flavonoid 3'-hydroxylase OS=Petunia hybrida (Petunia) Name=CYP75B2 Synonyms=HT1 PE=2	Down	0.426562	0.0294306
Poh0044430.1	-1.8157	0.00570614	Cytochrome P450 78A4 EC=1.14.-.- OS=Pinus radiata (Monterey pine) (Pinus insignis) Name=CYP78A4 Synonyms=PRE74 PE=2	Down	0.284078	0.102266
Poh0046510.1	-1.15804	0.0231194	Auxin-responsive protein SAUR50 {ECO:0000303|PubMed:12036261} Protein SMALL AUXIN UP RNA 50 {ECO:0000303|PubMed:12036261} OS=Arabidopsis thaliana (Mouse-ear cress) ORFNames=T4L20.340 {ECO:0000312|EMBL:CAA18855.1} PE=1	Down	0.448038	0.257378
Poh0051250.1	-2.18764	0.00610123	Late embryogenesis abundant protein	Down	0.219445	0.10645
Poh0051590.1	-1.09032	5.05e-05	F-box/kelch-repeat protein SKIP20 SKP1-interacting partner 20 OS=Arabidopsis thaliana (Mouse-ear cress) Name=SKIP20 OrderedLocusNames=At3g59940 ORFNames=F24G16.210 PE=1	Down	0.469686	0.0028945
Poh0052090.1	-1.29241	0.00513911	Late embryogenesis abundant domain-containing protein LEA domain-containing protein	Down	0.408263	0.0952396
Poh0052400.1	-1.18482	0.00592607	Aquaporin PIP1-1 Short=AtPIP1 Plasma membrane aquaporin-1 Plasma membrane intrinsic protein 1a Short=PIP1a OS=Arabidopsis thaliana (Mouse-ear cress) ORFNames=F2A19.30 PE=1	Down	0.439852	0.104337
Poh0056530.1	-1.15484	0.0251838	Flavonoid 3'-monooxygenase EC=1.14.13.21 Cytochrome P450 75B2 Flavonoid 3'-hydroxylase OS=Petunia hybrida (Petunia) Name=CYP75B2 Synonyms=HT1 PE=2	Down	0.448613	0.270578
Poh0060510.1	-1.79567	1.54e-05	Late embryogenesis abundant (LEA) hydroxyproline-rich glycoprotein family	Down	0.288141	0.00111958
Poh0063190.1	-1.11609	0.0312494	Late embryogenesis abundant protein 31 {ECO:0000303|PubMed:18318901} Short=LEA 31 {ECO:0000303|PubMed:18318901} Protein RESPONSIVE TO ABSCISIC ACID 28 {ECO:0000303|PubMed:10412913} Short=AtRAB28 {ECO:0000303|PubMed:10412913} OS=Arabidopsis thaliana (Mouse-ear cress) ORFNames=F16J14.5 {ECO:0000312|EMBL:BAB01464.1} PE=1	Down	0.461285	0.306934
Poh0063350.1	-1.13498	0.00029993	Senescence/dehydration-associated protein At4g35985, chloroplastic {ECO:0000305} Precursor OS=Arabidopsis thaliana (Mouse-ear cress) ORFNames=T19K4.110 {ECO:0000312|EMBL:CAA18492.1} PE=2	Down	0.455458	0.0118229
Poh0068360.1	-2.46816	0.00198142	Probable peroxygenase 3 Short=AtPXG3 EC=1.11.2.3 Caleosin-3 Protein RESPONSIVE TO DESICCATION 20 OS=Arabidopsis thaliana (Mouse-ear cress) ORFNames=F4P9.15 PE=1	Down	0.18068	0.04816
Poh0079640.1	-1.95638	0.00682148	Peroxidase 29 Short=Atperox P29 EC=1.11.1.7 ATP40 Precursor OS=Arabidopsis thaliana (Mouse-ear cress) ORFNames=K14A17.14, K14A17.3 PE=2	Down	0.257647	0.115088
Poh0084790.1	-1.40978	0.00264289	Late embryogenesis abundant domain-containing protein LEA domain-containing protein	Down	0.376338	0.0595312
Poh0090280.1	-1.26469	5.36e-06	Catalase EC=1.11.1.6 CaCat1 OS=Capsicum annuum (Bell pepper) Name=CAT PE=2	Down	0.416208	0.000462731
Poh0102770.1	-2.38607	0.002791	E3 ubiquitin-protein ligase ATL6 EC=2.3.2.27 {ECO:0000269|PubMed:15644464} RING-H2 finger protein ATL6 RING-type E3 ubiquitin transferase ATL6 {ECO:0000305} Precursor OS=Arabidopsis thaliana (Mouse-ear cress) Name=ATL6 OrderedLocusNames=At3g05200 ORFNames=T12H1.17 PE=1	Down	0.190922	0.0621123
Poh0110460.1	-1.50619	3.31e-06	response to water deprivation	Down	0.351984	0.000310179
Poh0113970.1	-1.74385	0.0404684	Late embryogenesis abundant protein EMB564 OS=Zea mays (Maize) PE=2	Down	0.298921	0.35751
Poh0114360.1	-1.63893	0.0113739	ABC transporter G family member 11 Short=ABC transporter ABCG.11 Short=AtABCG11 Protein CUTICULAR DEFECT AND ORGAN FUSION 1 Protein DESPERADO Protein PERMEABLE LEAVES 1 White-brown complex homolog protein 11 Short=AtWBC11 OS=Arabidopsis thaliana (Mouse-ear cress) OrderedLocusNames=At1g17840 ORFNames=F2H15.7 PE=1	Down	0.321057	0.162897
Poh0116420.1	-1.46123	0.0116195	Senescence/dehydration-associated protein At4g35985, chloroplastic {ECO:0000305} Precursor OS=Arabidopsis thaliana (Mouse-ear cress) ORFNames=T19K4.110 {ECO:0000312|EMBL:CAA18492.1} PE=2	Down	0.363072	0.165126
Poh0116640.1	-1.10833	0.00161207	Late embryogenesis abundant protein 31 {ECO:0000303|PubMed:18318901} Short=LEA 31 {ECO:0000303|PubMed:18318901} Protein RESPONSIVE TO ABSCISIC ACID 28 {ECO:0000303|PubMed:10412913} Short=AtRAB28 {ECO:0000303|PubMed:10412913} OS=Arabidopsis thaliana (Mouse-ear cress) ORFNames=F16J14.5 {ECO:0000312|EMBL:BAB01464.1} PE=1	Down	0.463907	0.041735
Poh0119290.1	-1.2621	0.0472457	Peroxidase 5 {ECO:0000250|UniProtKB:P22195} EC=1.11.1.7 Precursor OS=Vitis vinifera (Grape) ORFNames=GSVIVT00037159001, LOC100264145 PE=1	Down	0.416813	0.387915
Poh0120330.1	-2.25425	1.4e-06	Protein DETOXIFICATION 16 {ECO:0000303|PubMed:11739388} Short=AtDTX16 {ECO:0000303|PubMed:11739388} Multidrug and toxic compound extrusion protein 16 {ECO:0000305} Short=MATE protein 16 {ECO:0000305} OS=Arabidopsis thaliana (Mouse-ear cress) ORFNames=K24M7.20 {ECO:0000312|EMBL:BAB10542.1} PE=2	Down	0.209634	0.000155495
Poh0124270.1	-1.9919	8.64e-14	Late embryogenesis abundant domain-containing protein LEA domain-containing protein	Down	0.251403	8.53e-11
Poh0125810.1	-1.67957	0.0134646	ABC transporter G family member 10 Short=ABC transporter ABCG.10 Short=AtABCG10 Probable white-brown complex homolog protein 10 Short=AtWBC10 OS=Arabidopsis thaliana (Mouse-ear cress) ORFNames=F12M16.17 PE=3	Down	0.312006	0.181836
Poh0133630.1	-1.13681	0.00244422	Catalase EC=1.11.1.6 OS=Helianthus annuus (Common sunflower) PE=2	Down	0.454781	0.0561659
Poh0136880.1	-1.43517	0.00123357	response to water deprivation	Down	0.369821	0.0343029
Poh0140920.1	-1.2643	1.48e-06	response to water deprivation	Down	0.416303	0.000162742
Poh0145100.1	-1.55084	0.00181256	Transcription factor MYB80 {ECO:0000305} Myb-related protein 80 {ECO:0000305} Short=OsMYB80 {ECO:0000303|PubMed:22086333} OS=Oryza sativa subsp. japonica (Rice) ORFNames=OSJNBa0089K21.5 {ECO:0000312|EMBL:CAE03051.2} PE=2	Down	0.341072	0.0453032
Poh0146620.1	-1.46068	0.0441596	Peroxidase 5 {ECO:0000250|UniProtKB:P22195} EC=1.11.1.7 Precursor OS=Vitis vinifera (Grape) ORFNames=GSVIVT00037159001, LOC100264145 PE=1	Down	0.363294	0.37326
Poh0147640.1	-1.70361	7.82e-07	Protein DETOXIFICATION 16 {ECO:0000303|PubMed:11739388} Short=AtDTX16 {ECO:0000303|PubMed:11739388} Multidrug and toxic compound extrusion protein 16 {ECO:0000305} Short=MATE protein 16 {ECO:0000305} OS=Arabidopsis thaliana (Mouse-ear cress) ORFNames=K24M7.20 {ECO:0000312|EMBL:BAB10542.1} PE=2	Down	0.307096	9.7e-05
Poh0147990.1	-1.23223	0.0401693	3-ketoacyl-CoA synthase 11 {ECO:0000303|PubMed:18465198} Short=KCS-11 {ECO:0000303|PubMed:18465198} EC=2.3.1.199 {ECO:0000269|PubMed:16765910} Very long-chain fatty acid condensing enzyme 11 {ECO:0000303|PubMed:18465198} Short=VLCFA condensing enzyme 11 {ECO:0000303|PubMed:18465198} OS=Arabidopsis thaliana (Mouse-ear cress) ORFNames=F18A8.1 {ECO:0000312|EMBL:AAB95298.1} PE=1	Down	0.425533	0.356189
Poh0151290.1	-1.94528	0.002965	ABC transporter G family member 5 Short=ABC transporter ABCG.5 Short=AtABCG5 White-brown complex homolog protein 5 Short=AtWBC5 OS=Arabidopsis thaliana (Mouse-ear cress) ORFNames=T10F5.15 PE=2	Down	0.259373	0.0650085
Poh0151700.1	-1.39644	0.0100441	Gibberellin 20 oxidase 1-A EC=1.14.11.- GA 20-oxidase 1-A Gibberellin C-20 oxidase 1-B TaGA20ox1-A Short=Ta20ox1A OS=Triticum aestivum (Wheat) Name=GA20ox1A PE=2	Down	0.380178	0.149392
Poh0154000.1	-1.7685	0.0094025	Peroxidase 5 {ECO:0000250|UniProtKB:P22195} EC=1.11.1.7 Precursor OS=Vitis vinifera (Grape) ORFNames=GSVIVT00037159001, LOC100264145 PE=1	Down	0.293276	0.1433
Poh0155390.1	-1.37553	0.0124872	Peroxidase 5 {ECO:0000250|UniProtKB:P22195} EC=1.11.1.7 Precursor OS=Vitis vinifera (Grape) ORFNames=GSVIVT00037159001, LOC100264145 PE=1	Down	0.385447	0.172809
Poh0157540.1	-1.43538	0.0278887	Hsp70 protein	Down	0.369615	0.288553
Poh0165370.1	-1.17749	0.00459461	Catalase isozyme 3 EC=1.11.1.6 OS=Zea mays (Maize) Name=CAT3 PE=2	Down	0.442131	0.0877565
Poh0168950.1	-1.36426	3.77e-05	response to water deprivation	Down	0.388463	0.00227288
Poh0175020.1	-1.02254	0.00068905	Auxin response factor 6 OS=Arabidopsis thaliana (Mouse-ear cress) Name=ARF6 OrderedLocusNames=At1g30330 ORFNames=T4K22.6 PE=1	Down	0.492238	0.0221295
Poh0186690.1	-1.02526	0.0229541	Desiccation stress protein DSP-22, chloroplastic Precursor OS=Craterostigma plantagineum (Blue gem) (Torenia plantagineum) Name=DSP-22 PE=2	Down	0.491271	0.256378
Poh0186700.1	-1.19853	0.0114295	Desiccation stress protein DSP-22, chloroplastic Precursor OS=Craterostigma plantagineum (Blue gem) (Torenia plantagineum) Name=DSP-22 PE=2	Down	0.435626	0.163436
Poh0186710.1	-1.28838	0.028526	Desiccation stress protein DSP-22, chloroplastic Precursor OS=Craterostigma plantagineum (Blue gem) (Torenia plantagineum) Name=DSP-22 PE=2	Down	0.409228	0.291615
Poh0192480.1	-2.02586	0.00475526	Transcription factor bHLH62 Basic helix-loop-helix protein 62 Short=AtbHLH62 Short=bHLH 62 Transcription factor EN 85 bHLH transcription factor bHLH062 OS=Arabidopsis thaliana (Mouse-ear cress) ORFNames=F21O3.5 PE=2	Down	0.24527	0.0902434
Poh0207070.1	-1.3193	0.000709018	Desiccation-related protein PCC13-62 Precursor OS=Craterostigma plantagineum (Blue gem) (Torenia plantagineum) PE=2	Down	0.400749	0.022556
Poh0208150.1	-1.55131	0.00196814	Transcription factor MYB16 {ECO:0000305} Myb-related protein 16 {ECO:0000303|PubMed:11597504} Short=AtMYB16 {ECO:0000303|PubMed:11597504} Protein MIXTA homolog {ECO:0000303|PubMed:17376813} Short=AtMIXTA {ECO:0000303|PubMed:17376813} OS=Arabidopsis thaliana (Mouse-ear cress) ORFNames=F8M21_200 {ECO:0000312|EMBL:CAB89341.1} PE=2	Down	0.340979	0.0480046
Poh0209040.1	-1.15724	0.0172082	Desiccation stress protein DSP-22, chloroplastic Precursor OS=Craterostigma plantagineum (Blue gem) (Torenia plantagineum) Name=DSP-22 PE=2	Down	0.448305	0.21388
Poh0209050.1	-1.52676	0.000199083	Desiccation stress protein DSP-22, chloroplastic Precursor OS=Craterostigma plantagineum (Blue gem) (Torenia plantagineum) Name=DSP-22 PE=2	Down	0.347003	0.00843026
Poh0209070.1	-1.20805	0.0114662	Desiccation stress protein DSP-22, chloroplastic Precursor OS=Craterostigma plantagineum (Blue gem) (Torenia plantagineum) Name=DSP-22 PE=2	Down	0.432812	0.163488
Poh0218180.1	-1.68418	0.00404244	Cytochrome P450 78A4 EC=1.14.-.- OS=Pinus radiata (Monterey pine) (Pinus insignis) Name=CYP78A4 Synonyms=PRE74 PE=2	Down	0.311258	0.0804228
Poh0221060.1	-1.24517	0.000486749	Late embryogenesis abundant (LEA) hydroxyproline-rich glycoprotein family	Down	0.422007	0.0171975
Poh0228740.1	-1.46752	5.38e-06	Late embryogenesis abundant domain-containing protein LEA domain-containing protein	Down	0.361615	0.000462731
Poh0235600.1	-1.81887	1.1e-05	Late embryogenesis abundant domain-containing protein LEA domain-containing protein	Down	0.283454	0.000835358
Poh0237080.1	-1.42619	0.0320184	3-ketoacyl-CoA synthase 4 {ECO:0000303|PubMed:18465198} Short=KCS-4 {ECO:0000303|PubMed:18465198} EC=2.3.1.199 {ECO:0000305} Very long-chain fatty acid condensing enzyme 4 {ECO:0000303|PubMed:18465198} Short=VLCFA condensing enzyme 4 {ECO:0000303|PubMed:18465198} OS=Arabidopsis thaliana (Mouse-ear cress) ORFNames=F18O14.21 {ECO:0000312|EMBL:AAF79428.1} PE=2	Down	0.37202	0.312002
Poh0237310.1	-1.62878	1.04e-05	Abscisic acid receptor PYL4 ABI1-binding protein 2 PYR1-like protein 4 Regulatory components of ABA receptor 10 OS=Arabidopsis thaliana (Mouse-ear cress) ORFNames=T19C21.20 PE=1	Down	0.323386	0.000803847
Poh0240850.1	-1.87253	2.53e-06	Late embryogenesis abundant domain-containing protein LEA domain-containing protein	Down	0.273103	0.00025463
Poh0247080.1	-1.50494	0.018722	Probable peroxygenase 3 Short=AtPXG3 EC=1.11.2.3 Caleosin-3 Protein RESPONSIVE TO DESICCATION 20 OS=Arabidopsis thaliana (Mouse-ear cress) ORFNames=F4P9.15 PE=1	Down	0.352432	0.225234
Poh0252100.1	-1.06321	7.17e-05	Aquaporin TIP1-3 Gamma-tonoplast intrinsic protein 3 Short=Gamma-TIP3 Tonoplast intrinsic protein 1-3 Short=AtTIP1 OS=Arabidopsis thaliana (Mouse-ear cress) Name=TIP1-3 OrderedLocusNames=At4g01470 ORFNames=F11O4.1 PE=1	Down	0.478564	0.00385595
Poh0257980.1	-1.18354	0.00487345	3-ketoacyl-CoA synthase 11 {ECO:0000303|PubMed:18465198} Short=KCS-11 {ECO:0000303|PubMed:18465198} EC=2.3.1.199 {ECO:0000269|PubMed:16765910} Very long-chain fatty acid condensing enzyme 11 {ECO:0000303|PubMed:18465198} Short=VLCFA condensing enzyme 11 {ECO:0000303|PubMed:18465198} OS=Arabidopsis thaliana (Mouse-ear cress) ORFNames=F18A8.1 {ECO:0000312|EMBL:AAB95298.1} PE=1	Down	0.440207	0.0919565
Poh0259730.1	-1.43971	3.26e-06	Abscisic acid receptor PYL4 ABI1-binding protein 2 PYR1-like protein 4 Regulatory components of ABA receptor 10 OS=Arabidopsis thaliana (Mouse-ear cress) ORFNames=T19C21.20 PE=1	Down	0.368682	0.000308245
Poh0266060.1	-1.69185	0.0153671	Peroxidase 29 Short=Atperox P29 EC=1.11.1.7 ATP40 Precursor OS=Arabidopsis thaliana (Mouse-ear cress) ORFNames=K14A17.14, K14A17.3 PE=2	Down	0.309491	0.199181
Poh0267880.1	-1.23722	0.00483718	Glucose and ribitol dehydrogenase EC=1.1.1.- Carrot ABA-induced in somatic embryos 5 protein OS=Daucus carota (Wild carrot) Name=CAISE5 PE=2	Down	0.423995	0.0914467
Poh0276430.1	-1.51508	0.00505662	Cytochrome P450 703A2 {ECO:0000303|PubMed:17496121} EC=1.14.13.206 {ECO:0000269|PubMed:17496121} Protein DEFECTIVE IN EXINE FORMATION 2 {ECO:0000303|PubMed:17496121} OS=Arabidopsis thaliana (Mouse-ear cress) OrderedLocusNames=At1g01280 ORFNames=F6F3.8 PE=1	Down	0.349754	0.0941541
Poh0276730.1	-1.67037	0.00384651	Cytochrome P450 78A4 EC=1.14.-.- OS=Pinus radiata (Monterey pine) (Pinus insignis) Name=CYP78A4 Synonyms=PRE74 PE=2	Down	0.314162	0.0780524
Poh0279980.1	-1.62658	0.00178167	Probable peroxygenase 3 Short=AtPXG3 EC=1.11.2.3 Caleosin-3 Protein RESPONSIVE TO DESICCATION 20 OS=Arabidopsis thaliana (Mouse-ear cress) ORFNames=F4P9.15 PE=1	Down	0.324131	0.0447956
Poh0288460.1	-2.02596	0.0169494	F-box-like	Down	0.24515	0.211817
Poh0289030.1	-1.26632	0.00834826	Dessication-induced 1VOC superfamily protein	Down	0.415639	0.131983
Poh0298930.1	-1.42751	0.00342044	Peroxidase 29 Short=Atperox P29 EC=1.11.1.7 ATP40 Precursor OS=Arabidopsis thaliana (Mouse-ear cress) ORFNames=K14A17.14, K14A17.3 PE=2	Down	0.371598	0.0715542
Poh0308290.1	-1.77409	0.0010242	chalcone-flavanone isomerase family protein	Down	0.29214	0.0295622
Poh0308320.1	-1.54683	0.00774068	chalcone-flavanone isomerase family protein	Down	0.34218	0.12573
Poh0312740.1	-1.32204	3.55e-05	Senescence/dehydration-associated protein At4g35985, chloroplastic {ECO:0000305} Precursor OS=Arabidopsis thaliana (Mouse-ear cress) ORFNames=T19K4.110 {ECO:0000312|EMBL:CAA18492.1} PE=2	Down	0.400052	0.00217056
Poh0312920.1	-1.57968	0.00514062	Late embryogenesis abundant protein 31 {ECO:0000303|PubMed:18318901} Short=LEA 31 {ECO:0000303|PubMed:18318901} Protein RESPONSIVE TO ABSCISIC ACID 28 {ECO:0000303|PubMed:10412913} Short=AtRAB28 {ECO:0000303|PubMed:10412913} OS=Arabidopsis thaliana (Mouse-ear cress) ORFNames=F16J14.5 {ECO:0000312|EMBL:BAB01464.1} PE=1	Down	0.334499	0.0952396
Poh0317240.1	-1.58534	7.03e-10	response to water deprivation	Down	0.333249	2.51e-07
Poh0332260.1	-1.59242	9.81e-07	Late embryogenesis abundant protein	Down	0.3316	0.000117926
Poh0333250.1	-1.5671	1.66e-08	Catalase isozyme 3 EC=1.11.1.6 OS=Zea mays (Maize) Name=CAT3 PE=2	Down	0.337487	3.95e-06
Poh0342060.1	-1.18716	0.00452234	Probable auxin efflux carrier component 1c {ECO:0000305} Short=OsPIN1c {ECO:0000303|PubMed:16085936} OsPIN1a {ECO:0000303|PubMed:19825657} OS=Oryza sativa subsp. japonica (Rice) ORFNames=P0479H10.14 {ECO:0000312|EMBL:BAD38156.1} PE=2	Down	0.439172	0.08688
Poh0343720.1	-2.10853	0.00204988	Peroxidase 5 {ECO:0000250|UniProtKB:P22195} EC=1.11.1.7 Precursor OS=Vitis vinifera (Grape) ORFNames=GSVIVT00037159001, LOC100264145 PE=1	Down	0.231665	0.0491225
Poh0347590.1	-1.11109	0.00179261	Transcription factor MYB86 Myb homolog 4 Short=AtMyb4 Myb-related protein 86 Short=AtMYB86 OS=Arabidopsis thaliana (Mouse-ear cress) ORFNames=F21E10.4 PE=2	Down	0.462879	0.0449562
Poh0348320.1	-1.07953	0.000977406	Auxin transporter protein 1 Auxin influx carrier protein 1 Polar auxin transport inhibitor-resistant protein 1 OS=Arabidopsis thaliana (Mouse-ear cress) ORFNames=F16M14.5 PE=1	Down	0.473168	0.0285732
Poh0357880.1	-1.67393	0.00124183	Cytochrome P450 78A4 EC=1.14.-.- OS=Pinus radiata (Monterey pine) (Pinus insignis) Name=CYP78A4 Synonyms=PRE74 PE=2	Down	0.313356	0.0343711
Poh0361520.1	-1.35243	0.0210045	3-ketoacyl-CoA synthase 11 {ECO:0000303|PubMed:18465198} Short=KCS-11 {ECO:0000303|PubMed:18465198} EC=2.3.1.199 {ECO:0000269|PubMed:16765910} Very long-chain fatty acid condensing enzyme 11 {ECO:0000303|PubMed:18465198} Short=VLCFA condensing enzyme 11 {ECO:0000303|PubMed:18465198} OS=Arabidopsis thaliana (Mouse-ear cress) ORFNames=F18A8.1 {ECO:0000312|EMBL:AAB95298.1} PE=1	Down	0.39158	0.242453
Poh0368640.1	-1.70546	0.00351084	chalcone-flavanone isomerase family protein	Down	0.306136	0.0728285
Poh0368680.1	-1.69397	0.000340957	chalcone-flavanone isomerase family protein	Down	0.308861	0.0129411
Poh0368800.1	-2.09457	0.0217565	chalcone-flavanone isomerase family protein	Down	0.233684	0.247915
Poh0371730.1	-1.34194	0.0480716	Desiccation stress protein DSP-22, chloroplastic Precursor OS=Craterostigma plantagineum (Blue gem) (Torenia plantagineum) Name=DSP-22 PE=2	Down	0.394471	0.39105
Poh0346470.1	-1.40273	2.8e-06	1,2-dihydroxy-3-keto-5-methylthiopentene dioxygenase 1 {ECO:0000255|HAMAP-Rule:MF_03154} EC=1.13.11.54 {ECO:0000255|HAMAP-Rule:MF_03154} Acireductone dioxygenase (Fe(2+)-requiring) 1 {ECO:0000255|HAMAP-Rule:MF_03154} Short=ARD 1 {ECO:0000255|HAMAP-Rule:MF_03154} Short=Fe-ARD 1 {ECO:0000255|HAMAP-Rule:MF_03154} OS=Sorghum bicolor (Sorghum) (Sorghum vulgare) OrderedLocusNames=Sb01g021500 PE=3	Down	0.378126	0.00027666
Poh0325690.1	-1.41222	0.000451213	1,2-dihydroxy-3-keto-5-methylthiopentene dioxygenase 2 {ECO:0000255|HAMAP-Rule:MF_03154} EC=1.13.11.54 {ECO:0000255|HAMAP-Rule:MF_03154} Acireductone dioxygenase (Fe(2+)-requiring) 2 {ECO:0000255|HAMAP-Rule:MF_03154} Short=ARD 2 {ECO:0000255|HAMAP-Rule:MF_03154} Short=Fe-ARD 2 {ECO:0000255|HAMAP-Rule:MF_03154} Submergence-induced protein 2A OS=Oryza sativa subsp. indica (Rice) Name=ARD2 Synonyms=…	Down	0.375543	0.0161733
Poh0149380.1	-1.25859	0.0351424	1-alkyl-2-acetylglycerophosphocholine esterase activity	Down	0.417862	0.329764
Poh0263580.1	-1.49995	0.010458	4-alpha-glucanotransferase, chloroplastic/amyloplastic EC=2.4.1.25 Amylomaltase Disproportionating enzyme Short=D-enzyme Precursor OS=Solanum tuberosum (Potato) Name=DPEP PE=1	Down	0.353425	0.153926
Poh0205290.1	-1.24483	0.0428856	65-kDa microtubule-associated protein 1 Short=AtMAP65-1 OS=Arabidopsis thaliana (Mouse-ear cress) Name=MAP65-1 OrderedLocusNames=At5g55230 ORFNames=MCO15.18 PE=1	Down	0.421534	0.367309
Poh0173520.1	-1.43497	0.0416855	abundant protein	Down	0.369922	0.363208
Poh0183960.1	-2.53918	0.00478519	acetolactate synthase	Down	0.171691	0.0906373
Poh0198850.1	-1.10922	0.0178454	Acid phosphatase 1 EC=3.1.3.2 Apase-1(1) Precursor OS=Solanum lycopersicum (Tomato) (Lycopersicon esculentum) Name=APS1 Synonyms=APS-1(1) PE=2	Down	0.463384	0.219135
Poh0220760.1	-1.24276	0.0240609	Afadin- and alpha-actinin-binding	Down	0.422299	0.263643
Poh0063050.1	-1.16641	0.0413003	Afadin- and alpha-actinin-binding	Down	0.445238	0.361353
Poh0235580.1	-1.35544	3.99e-06	Alcohol dehydrogenase class-P {ECO:0000305} Short=AtADH {ECO:0000303|PubMed:25447145} EC=1.1.1.1 {ECO:0000269|PubMed:23707506, ECO:0000269|PubMed:3377754} OS=Arabidopsis thaliana (Mouse-ear cress) ORFNames=F22K20.19 {ECO:0000312|EMBL:AAC00625.1} PE=1	Down	0.390779	0.00036157
Poh0051490.1	-1.55431	0.00431128	Aldehyde oxidase GLOX {ECO:0000305} EC=1.2.3.1 {ECO:0000305} Glyoxal oxidase {ECO:0000303|Ref.1} Short=VpGLOX {ECO:0000303|PubMed:20512385} Precursor OS=Vitis pseudoreticulata (Chinese wild grapevine) Name=GLOX {ECO:0000303|PubMed:23090239} PE=2	Down	0.340403	0.0840785
Poh0106230.1	-1.52707	0.0214335	Aldehyde oxidase GLOX {ECO:0000305} EC=1.2.3.1 {ECO:0000305} Glyoxal oxidase {ECO:0000303|Ref.1} Short=VpGLOX {ECO:0000303|PubMed:20512385} Precursor OS=Vitis pseudoreticulata (Chinese wild grapevine) Name=GLOX {ECO:0000303|PubMed:23090239} PE=2	Down	0.346554	0.24569
Poh0355420.1	-1.41133	0.0207396	Aldehyde oxidase GLOX {ECO:0000305} EC=1.2.3.1 {ECO:0000305} Glyoxal oxidase {ECO:0000303|Ref.1} Short=VpGLOX {ECO:0000303|PubMed:20512385} Precursor OS=Vitis pseudoreticulata (Chinese wild grapevine) Name=GLOX {ECO:0000303|PubMed:23090239} PE=2	Down	0.37594	0.240432
Poh0083980.1	-1.38882	0.00754953	Aldehyde oxidase GLOX {ECO:0000305} EC=1.2.3.1 {ECO:0000305} Glyoxal oxidase {ECO:0000303|Ref.1} Short=VpGLOX {ECO:0000303|PubMed:20512385} Precursor OS=Vitis pseudoreticulata (Chinese wild grapevine) Name=GLOX {ECO:0000303|PubMed:23090239} PE=2	Down	0.381828	0.123659
Poh0042910.1	-1.25602	0.0437015	Aldehyde oxidase GLOX {ECO:0000305} EC=1.2.3.1 {ECO:0000305} Glyoxal oxidase {ECO:0000303|Ref.1} Short=VpGLOX {ECO:0000303|PubMed:20512385} Precursor OS=Vitis pseudoreticulata (Chinese wild grapevine) Name=GLOX {ECO:0000303|PubMed:23090239} PE=2	Down	0.418672	0.371305
Poh0122700.1	-1.22984	0.0169493	Aldehyde oxidase GLOX {ECO:0000305} EC=1.2.3.1 {ECO:0000305} Glyoxal oxidase {ECO:0000303|Ref.1} Short=VpGLOX {ECO:0000303|PubMed:20512385} Precursor OS=Vitis pseudoreticulata (Chinese wild grapevine) Name=GLOX {ECO:0000303|PubMed:23090239} PE=2	Down	0.426354	0.211817
Poh0217280.1	-1.20988	0.0109746	Aldehyde oxidase GLOX {ECO:0000305} EC=1.2.3.1 {ECO:0000305} Glyoxal oxidase {ECO:0000303|Ref.1} Short=VpGLOX {ECO:0000303|PubMed:20512385} Precursor OS=Vitis pseudoreticulata (Chinese wild grapevine) Name=GLOX {ECO:0000303|PubMed:23090239} PE=2	Down	0.432298	0.158813
Poh0045340.1	-1.15512	0.0200776	Aldehyde oxidase GLOX {ECO:0000305} EC=1.2.3.1 {ECO:0000305} Glyoxal oxidase {ECO:0000303|Ref.1} Short=VpGLOX {ECO:0000303|PubMed:20512385} Precursor OS=Vitis pseudoreticulata (Chinese wild grapevine) Name=GLOX {ECO:0000303|PubMed:23090239} PE=2	Down	0.449017	0.234963
Poh0227820.1	-1.50743	0.00120425	Aldehyde oxidase GLOX1 {ECO:0000305} EC=1.2.3.1 {ECO:0000305} Glyoxal oxidase 1 {ECO:0000305|PubMed:21673079} Precursor OS=Arabidopsis thaliana (Mouse-ear cress) ORFNames=F1N21.11 {ECO:0000312|EMBL:AAG00252.1} PE=2	Down	0.351719	0.0336644
Poh0052040.1	-1.50799	3.98e-05	Alpha-amylase isozyme 3B EC=3.2.1.1 {ECO:0000250|UniProtKB:P00693} 1,4-alpha-D-glucan glucanohydrolase Precursor OS=Oryza sativa subsp. japonica (Rice) ORFNames=B1045B05.10, OsJ_29630 {ECO:0000312|EMBL:EAZ44988.1} PE=2	Down	0.351608	0.00234351
Poh0084740.1	-1.45521	4.5e-06	Alpha-amylase isozyme 3B EC=3.2.1.1 {ECO:0000250|UniProtKB:P00693} 1,4-alpha-D-glucan glucanohydrolase Precursor OS=Oryza sativa subsp. japonica (Rice) ORFNames=B1045B05.10, OsJ_29630 {ECO:0000312|EMBL:EAZ44988.1} PE=2	Down	0.364714	0.000401628
Poh0326720.1	-1.17381	0.00962498	Alpha-xylosidase 1 EC=3.2.1.177 Precursor OS=Arabidopsis thaliana (Mouse-ear cress) OrderedLocusNames=At1g68560 ORFNames=F24J5.20 PE=1	Down	0.443722	0.14542
Poh0315550.1	-1.02464	0.0123073	Alpha-xylosidase 1 EC=3.2.1.177 Precursor OS=Arabidopsis thaliana (Mouse-ear cress) OrderedLocusNames=At1g68560 ORFNames=F24J5.20 PE=1	Down	0.491487	0.170966
Poh0155040.1	-1.31356	0.0479661	Amino acid transporter AVT1B {ECO:0000305} Short=AtAvt1B {ECO:0000303|PubMed:27925655} OS=Arabidopsis thaliana (Mouse-ear cress) T5N23.1 {ECO:0000312|EMBL:AL138650} PE=3	Down	0.403291	0.390621
Poh0302160.1	-1.03449	0.0415672	Anaphase-promoting complex subunit 7 Cyclosome subunit 7 OS=Arabidopsis thaliana (Mouse-ear cress) Name=APC7 OrderedLocusNames=At2g39090 ORFNames=T7F6.26 PE=2	Down	0.487581	0.362725
Poh0327030.1	-1.02848	0.0290668	Annexin D5 AnnAt5 OS=Arabidopsis thaliana (Mouse-ear cress) ORFNames=T23K23.6 PE=2	Down	0.489608	0.294131
Poh0010860.1	-1.43404	0.00320008	Annexin D7 AnnAt7 OS=Arabidopsis thaliana (Mouse-ear cress) ORFNames=F18D22.4, T31P16_220 PE=2	Down	0.369889	0.0680488
Poh0186130.1	-1.42071	0.000841586	Anoctamin-like protein Os01g0706700 OS=Oryza sativa subsp. japonica (Rice) OrderedLocusNames=Os01g0706700, LOC_Os01g51040 PE=2	Down	0.373685	0.0256922
Poh0009040.1	-1.33612	8.52e-05	Anoctamin-like protein Os01g0706700 OS=Oryza sativa subsp. japonica (Rice) OrderedLocusNames=Os01g0706700, LOC_Os01g51040 PE=2	Down	0.396103	0.00443973
Poh0111490.1	-1.33609	7.24e-05	Anoctamin-like protein Os01g0706700 OS=Oryza sativa subsp. japonica (Rice) OrderedLocusNames=Os01g0706700, LOC_Os01g51040 PE=2	Down	0.396115	0.0038892
Poh0289910.1	-1.36713	0.0312352	Aspartic proteinase nepenthesin-1 EC=3.4.23.12 Nepenthesin-I Precursor OS=Nepenthes gracilis (Slender pitcher plant) Name=nep1 PE=1	Down	0.387593	0.306934
Poh0094800.1	-1.28183	0.0224592	Aspartic proteinase nepenthesin-1 EC=3.4.23.12 Nepenthesin-I Precursor OS=Nepenthes gracilis (Slender pitcher plant) Name=nep1 PE=1	Down	0.411145	0.252869
Poh0354630.1	-1.66106	0.00343664	Aspartic proteinase nepenthesin-2 EC=3.4.23.12 Nepenthesin-II Precursor OS=Nepenthes gracilis (Slender pitcher plant) Name=nep2 PE=1	Down	0.316201	0.0717917
Poh0172460.1	-1.27364	0.0365125	Aspartic proteinase nepenthesin-2 EC=3.4.23.12 Nepenthesin-II Precursor OS=Nepenthes gracilis (Slender pitcher plant) Name=nep2 PE=1	Down	0.41361	0.337073
Poh0147040.1	-1.15898	0.0371072	Aspartyl protease family protein 2 {ECO:0000305} EC=3.4.23.- {ECO:0000305} Precursor OS=Arabidopsis thaliana (Mouse-ear cress) ORFNames=F6F3.10 {ECO:0000312|EMBL:AAF97328.1} PE=2	Down	0.447821	0.340337
Poh0050760.1	-2.12522	0.0186625	At4g38062-like	Down	0.228845	0.224706
Poh0100220.1	-1.26412	0.00226927	ATP-dependent DNA helicase Q-like 4A EC=3.6.4.12 RecQ-like protein 4A Short=AtRecQ4A Short=AtRecQl4A SGS1-like protein Short=AtSGS1 OS=Arabidopsis thaliana (Mouse-ear cress) OrderedLocusNames=At1g10930 ORFNames=T19D16.15 PE=2	Down	0.416129	0.0530924
Poh0345990.1	-1.75282	0.0125245	B2 protein OS=Daucus carota (Wild carrot) PE=2	Down	0.296676	0.173163
Poh0325060.1	-1.46116	0.0288157	B2 protein OS=Daucus carota (Wild carrot) PE=2	Down	0.36315	0.293031
Poh0367510.1	-1.2008	0.0427928	B3 domain-containing protein Os06g0194400 OS=Oryza sativa subsp. japonica (Rice) ORFNames=P0648E08.15, P0698A06.41 PE=2	Down	0.434904	0.367256
Poh0160620.1	-2.01385	0.00853716	Basic leucine zipper 19 Short=OsbZIP19 Short=bZIP protein 19 OS=Oryza sativa subsp. japonica (Rice) ORFNames=OSJNBa0090H18.24 PE=2	Down	0.247357	0.133827
Poh0298980.1	-1.88683	0.00286283	Basic leucine zipper 19 Short=OsbZIP19 Short=bZIP protein 19 OS=Oryza sativa subsp. japonica (Rice) ORFNames=OSJNBa0090H18.24 PE=2	Down	0.270069	0.063189
Poh0266080.1	-1.6028	0.0497918	Basic leucine zipper 19 Short=OsbZIP19 Short=bZIP protein 19 OS=Oryza sativa subsp. japonica (Rice) ORFNames=OSJNBa0090H18.24 PE=2	Down	0.328668	0.39741
Poh0342300.1	-1.45936	0.0232366	Belongs to the CTL (choline transporter-like) family	Down	0.363452	0.257979
Poh0228920.1	-1.35405	0.000697109	Belongs to the eIF-2B alpha beta delta subunits family	Down	0.391156	0.0223399
Poh0354150.1	-1.0772	0.00753626	Belongs to the glycosyl hydrolase 5 (cellulase A) family	Down	0.473733	0.123629
Poh0039990.1	-1.64945	0.00942204	Belongs to the plant LTP family	Down	0.31865	0.14345
Poh0178810.1	-1.38405	0.0309195	Belongs to the plant LTP family	Down	0.382999	0.304942
Poh0301100.1	-1.61384	2.74e-11	benzodiazepine receptor activity	Down	0.326732	1.4e-08
Poh0320480.1	-1.58024	0.000480347	benzodiazepine receptor activity	Down	0.334432	0.0170447
Poh0339610.1	-1.43935	0.00198092	benzodiazepine receptor activity	Down	0.368735	0.04816
Poh0339620.1	-1.39403	0.00369635	benzodiazepine receptor activity	Down	0.380503	0.0756704
Poh0320470.1	-1.32598	0.0083718	benzodiazepine receptor activity	Down	0.398881	0.132153
Poh0276090.1	-1.23167	3.35e-07	benzodiazepine receptor activity	Down	0.425822	4.66e-05
Poh0091420.1	-1.49272	0.00503686	BEST Arabidopsis thaliana protein match is	Down	0.355312	0.0939043
Poh0286430.1	-1.2844	0.0276852	BEST Arabidopsis thaliana protein match is	Down	0.410514	0.286948
Poh0038270.1	-1.48768	0.00658631	BEST Arabidopsis thaliana protein match is Protein of	Down	0.356348	0.112529
Poh0058040.1	-1.02634	8.36e-05	BEST Arabidopsis thaliana protein match is Protein of	Down	0.490987	0.00437036
Poh0250540.1	-1.54221	8.2e-07	Beta-amylase 2, chloroplastic EC=3.2.1.2 1,4-alpha-D-glucan maltohydrolase Beta-amylase 9 Precursor OS=Arabidopsis thaliana (Mouse-ear cress) ORFNames=F6N23.1 PE=1	Down	0.343389	0.000100828
Poh0181820.1	-1.50954	7.85e-06	Beta-amylase 2, chloroplastic EC=3.2.1.2 1,4-alpha-D-glucan maltohydrolase Beta-amylase 9 Precursor OS=Arabidopsis thaliana (Mouse-ear cress) ORFNames=F6N23.1 PE=1	Down	0.351246	0.000640638
Poh0024540.1	-1.70505	3.54e-09	biological adhesion	Down	0.306693	1e-06
Poh0163310.1	-1.48847	0.000759275	biological adhesion	Down	0.356385	0.0237167
Poh0341450.1	-1.31859	0.000317239	biological adhesion	Down	0.400927	0.0122927
Poh0281900.1	-1.21955	1.15e-06	biological adhesion	Down	0.429425	0.000130819
Poh0157530.1	-1.10099	0.0249436	Brassinosteroid LRR receptor kinase BRL1 {ECO:0000305} EC=2.7.11.1 {ECO:0000305} BRI1-like receptor kinase 1 {ECO:0000303|PubMed:16407447} Precursor OS=Oryza sativa subsp. japonica (Rice) ORFNames=B1043F11.38 {ECO:0000312|EMBL:BAD34326.1} PE=2	Down	0.466245	0.268971
Poh0140790.1	-1.37906	0.00242665	BTB/POZ domain-containing protein At1g67900 OS=Arabidopsis thaliana (Mouse-ear cress) OrderedLocusNames=At1g67900 ORFNames=T23K23.25 PE=1	Down	0.384213	0.0558922
Poh0317350.1	-1.32497	0.00164872	BTB/POZ domain-containing protein At1g67900 OS=Arabidopsis thaliana (Mouse-ear cress) OrderedLocusNames=At1g67900 ORFNames=T23K23.25 PE=1	Down	0.39901	0.0424982
Poh0276030.1	-1.24871	0.000168615	BTB/POZ domain-containing protein At1g67900 OS=Arabidopsis thaliana (Mouse-ear cress) OrderedLocusNames=At1g67900 ORFNames=T23K23.25 PE=1	Down	0.420856	0.00752581
Poh0306250.1	-1.16975	0.000530902	BTB/POZ domain-containing protein At3g56230 OS=Arabidopsis thaliana (Mouse-ear cress) OrderedLocusNames=At3g56230 ORFNames=F18O21_190 PE=2	Down	0.444368	0.0182782
Poh0066290.1	-1.00098	0.00697735	BTB/POZ domain-containing protein At3g56230 OS=Arabidopsis thaliana (Mouse-ear cress) OrderedLocusNames=At3g56230 ORFNames=F18O21_190 PE=2	Down	0.499482	0.116787
Poh0154610.1	-1.11066	0.000121445	BTB/POZ domain-containing protein NPY2 Protein NAKED PINS IN YUC MUTANTS 2 OS=Arabidopsis thaliana (Mouse-ear cress) Name=NPY2 OrderedLocusNames=At2g14820 ORFNames=F26C24.4 PE=2	Down	0.463125	0.00577846
Poh0133300.1	-2.34387	1.48e-10	Caffeoylshikimate esterase-like	Down	0.196902	6.34e-08
Poh0165080.1	-1.96402	0.000170905	Caffeoylshikimate esterase-like	Down	0.256124	0.00758404
Poh0341110.1	-1.40724	1e-07	Carbonic anhydrase, chloroplastic EC=4.2.1.1 Carbonate dehydratase Precursor OS=Spinacia oleracea (Spinach) PE=1	Down	0.37703	1.68e-05
Poh0321850.1	-1.1676	1.71e-05	Carbonic anhydrase, chloroplastic EC=4.2.1.1 Carbonate dehydratase Precursor OS=Spinacia oleracea (Spinach) PE=1	Down	0.445157	0.00118699
Poh0145490.1	-1.5153	0.0039228	CASP-like protein 1U1 Short=PpCASPL1U1 OS=Physcomitrella patens subsp. patens (Moss) ORFNames=PHYPADRAFT_109055 PE=2	Down	0.349819	0.0789305
Poh0351120.1	-1.30502	0.01172	CASP-like protein 1U1 Short=PpCASPL1U1 OS=Physcomitrella patens subsp. patens (Moss) ORFNames=PHYPADRAFT_109055 PE=2	Down	0.404707	0.165712
Poh0014010.1	-1.39345	0.000284449	Cation/H(+) antiporter 18 Protein CATION/H+ EXCHANGER 18 Short=AtCHX18 OS=Arabidopsis thaliana (Mouse-ear cress) Name=CHX18 OrderedLocusNames=At5g41610 ORFNames=MBK23.12 PE=2	Down	0.380684	0.0113485
Poh0116470.1	-1.25477	0.00297197	Cation/H(+) antiporter 18 Protein CATION/H+ EXCHANGER 18 Short=AtCHX18 OS=Arabidopsis thaliana (Mouse-ear cress) Name=CHX18 OrderedLocusNames=At5g41610 ORFNames=MBK23.12 PE=2	Down	0.419132	0.0651131
Poh0198950.1	-1.58934	0.00920055	Cation-chloride cotransporter 1 Short=OsCCC1 Potassium-chloride cotransporter 1 OS=Oryza sativa subsp. japonica (Rice) ORFNames=OsJ_26882, OSJNBa0078D03.20 PE=2	Down	0.332077	0.140947
Poh0022750.1	-1.59601	0.026149	Cell division cycle-associated	Down	0.330518	0.276883
Poh0064300.1	-1.40311	0.0211476	cellular transition metal ion homeostasis	Down	0.377742	0.243448
Poh0045020.1	-1.06497	0.000617486	cellular transition metal ion homeostasis	Down	0.47793	0.0203832
Novel01044.1	-1.20011	0.0335679	cellulose synthase catalytic subunit [Physcomitrella patens]>gi|118430810|gb|ABK91941.1| cellulose synthase catalytic subunit CesA6 [Physcomitrella patens]	Down	0.435231	0.320924
Poh0265430.1	-1.59151	0.0427994	Chaperone protein dnaJ A6, chloroplastic {ECO:0000305} Short=atDjA6 {ECO:0000303|PubMed:23894646} Chaperone protein dnaJ A26 {ECO:0000303|PubMed:11599562} Short=AtDjA26 {ECO:0000303|PubMed:11599562} Precursor OS=Arabidopsis thaliana (Mouse-ear cress) OrderedLocusNames=At2g22360 {ECO:0000312|Araport:AT2G22360} PE=2	Down	0.331614	0.367256
Poh0123800.1	-1.09017	0.0418323	Chitinase-like protein 1 Short=AtCTL1 Protein ANION ALTERED ROOT MORPHOLOGY Protein ECTOPIC DEPOSITION OF LIGNIN IN PITH 1 Protein ECTOPIC ROOT HAIR 2 Protein POM-POM1 Protein SENSITIVE TO HOT TEMPERATURES 2 Precursor OS=Arabidopsis thaliana (Mouse-ear cress) OrderedLocusNames=At1g05850 ORFNames=T20M3.12 PE=1	Down	0.469701	0.363646
Novel00229.1	-1.78665	0.017862	chlorophyll a/b-binding protein [Adiantum capillus-veneris]	Down	0.289421	0.219239
Poh0292660.1	-1.04808	0.000887614	Chlorophyll a-b binding protein L1818, chloroplastic Precursor OS=Chlamydomonas moewusii (Chlamydomonas eugametos) Name=L1818 PE=2	Down	0.483617	0.0267122
Poh0364860.1	-1.00428	0.00985751	Chlorophyll a-b binding protein L1818, chloroplastic Precursor OS=Chlamydomonas moewusii (Chlamydomonas eugametos) Name=L1818 PE=2	Down	0.498527	0.147504
Poh0043480.1	-1.07412	0.000179921	Chlorophyll a-b binding protein, chloroplastic LHCII type I CAB Short=LHCP Precursor OS=Physcomitrella patens subsp. patens (Moss) ORFNames=PHYPADRAFT_124625, PHYPADRAFT_163091 PE=3	Down	0.474956	0.00786638
Poh0164200.1	-1.33107	0.00263059	Cold-regulated 413 plasma membrane protein 1 Short=AtCOR413-PM1 WCOR413-like protein OS=Arabidopsis thaliana (Mouse-ear cress) ORFNames=F19G14.3 PE=2	Down	0.397469	0.059343
Poh0342460.1	-1.29196	0.0149135	Cold-regulated 413 plasma membrane protein 1 Short=AtCOR413-PM1 WCOR413-like protein OS=Arabidopsis thaliana (Mouse-ear cress) ORFNames=F19G14.3 PE=2	Down	0.408394	0.195167
Poh0367670.1	-1.32037	0.000321208	CONTAINS InterPro DOMAIN s RNA polymerase II-associated protein 1, C-terminal (InterPro IPR013929), RNA polymerase II-associated protein 1, N-terminal	Down	0.400473	0.0124303
Poh0148970.1	-1.49591	7.36e-05	COPI associated protein	Down	0.35463	0.00393493
Poh0121670.1	-1.43786	0.000129045	COPI associated protein	Down	0.369176	0.00606579
Poh0053250.1	-1.10529	0.00080439	COPI associated protein	Down	0.464831	0.024864
Poh0032800.1	-2.14937	0.0372443	Copper chaperone for superoxide dismutase, chloroplastic Superoxide dismutase copper chaperone Precursor OS=Oryza sativa subsp. japonica (Rice) ORFNames=OsJ_15850, OSJNBa0019K04.8 PE=2	Down	0.225546	0.341072
Poh0196770.1	-1.57664	0.00164118	Core-2 I-branching beta-1,6-N-acetylglucosaminyltransferase family protein	Down	0.335315	0.0423777
Poh0192090.1	-1.52458	0.00176323	Core-2 I-branching beta-1,6-N-acetylglucosaminyltransferase family protein	Down	0.347443	0.0444828
Poh0252620.1	-1.49756	0.0163269	Core-2 I-branching beta-1,6-N-acetylglucosaminyltransferase family protein	Down	0.353876	0.206475
Poh0337530.1	-1.16828	0.0126664	Core-2 I-branching beta-1,6-N-acetylglucosaminyltransferase family protein	Down	0.445244	0.174682
Poh0078660.1	-1.08032	0.00952718	Core-2 I-branching beta-1,6-N-acetylglucosaminyltransferase family protein	Down	0.472753	0.144627
Poh0028870.1	-1.15119	0.00539581	Crossover junction endonuclease EME1 EC=3.1.22.- Essential meiotic endonuclease 1 Short=OsEME1 OS=Oryza sativa subsp. japonica (Rice) ORFNames=OsJ_16416, OSJNBa0010D21.8 PE=2	Down	0.450026	0.0983689
Poh0109360.1	-2.19455	0.00109447	CSC1-like protein ERD4 Protein EARLY-RESPONSIVE TO DEHYDRATION STRESS 4 OS=Arabidopsis thaliana (Mouse-ear cress) Name=ERD4 OrderedLocusNames=At1g30360 ORFNames=T4K22.4 PE=2	Down	0.217985	0.0312257
Poh0309400.1	-1.994	0.0122523	Cyclin-A1-1 G2/mitotic-specific cyclin-A1-1 Short=CycA1 OS=Oryza sativa subsp. japonica (Rice) OrderedLocusNames=Os01g0233500, LOC_Os01g13260 ORFNames=P0702F03.11 PE=2	Down	0.250837	0.170515
Poh0258880.1	-1.57003	0.00668221	Cyclin-B1-5 G2/mitotic-specific cyclin-B1-5 Short=CycB1 OS=Oryza sativa subsp. japonica (Rice) ORFNames=OsJ_018267, OSJNBa0088I06.19 PE=3	Down	0.336573	0.113644
Poh0238170.1	-1.1749	0.0416091	Cyclin-B1-5 G2/mitotic-specific cyclin-B1-5 Short=CycB1 OS=Oryza sativa subsp. japonica (Rice) ORFNames=OsJ_018267, OSJNBa0088I06.19 PE=3	Down	0.442205	0.362877
Poh0336110.1	-2.00687	0.000234822	Cyclin-dependent kinase B1-1 Short=CDKB1 Short=CDKB EC=2.7.11.22 EC=2.7.11.23 OS=Oryza sativa subsp. japonica (Rice) ORFNames=OsJ_04403, P0674H09.14, P0696G06.32 PE=2	Down	0.248502	0.00966781
Poh0336090.1	-1.8322	0.001663	Cyclin-dependent kinase B1-1 Short=CDKB1 Short=CDKB EC=2.7.11.22 EC=2.7.11.23 OS=Oryza sativa subsp. japonica (Rice) ORFNames=OsJ_04403, P0674H09.14, P0696G06.32 PE=2	Down	0.280478	0.0427178
Poh0336080.1	-1.76117	0.0042368	Cyclin-dependent kinase B1-1 Short=CDKB1 Short=CDKB EC=2.7.11.22 EC=2.7.11.23 OS=Oryza sativa subsp. japonica (Rice) ORFNames=OsJ_04403, P0674H09.14, P0696G06.32 PE=2	Down	0.294501	0.0828678
Poh0023450.1	-1.68437	0.0470158	Cyclin-dependent kinase B1-1 Short=CDKB1 Short=CDKB EC=2.7.11.22 EC=2.7.11.23 OS=Oryza sativa subsp. japonica (Rice) ORFNames=OsJ_04403, P0674H09.14, P0696G06.32 PE=2	Down	0.31059	0.387136
Poh0023460.1	-1.64634	0.0176801	Cyclin-dependent kinase B1-1 Short=CDKB1 Short=CDKB EC=2.7.11.22 EC=2.7.11.23 OS=Oryza sativa subsp. japonica (Rice) ORFNames=OsJ_04403, P0674H09.14, P0696G06.32 PE=2	Down	0.319052	0.217556
Poh0180740.1	-1.35337	0.0226436	Cyclin-dependent kinase B1-1 Short=CDKB1 Short=CDKB EC=2.7.11.22 EC=2.7.11.23 OS=Oryza sativa subsp. japonica (Rice) ORFNames=OsJ_04403, P0674H09.14, P0696G06.32 PE=2	Down	0.390653	0.254445
Poh0084960.1	-1.57433	0.0422652	Cytochrome b561 and DOMON domain-containing protein At3g61750 Protein b561A.tha9 Precursor OS=Arabidopsis thaliana (Mouse-ear cress) OrderedLocusNames=At3g61750 ORFNames=F15G16.140, F21F14.14 PE=3	Down	0.335752	0.365415
Poh0085610.1	-1.16392	0.0116312	Cytokinin riboside 5'-monophosphate phosphoribohydrolase LOG3 EC=3.2.2.n1 Protein LONELY GUY 3 OS=Arabidopsis thaliana (Mouse-ear cress) Name=LOG3 OrderedLocusNames=At2g37210 ORFNames=T2N18.3 PE=1	Down	0.446393	0.165126
Poh0039380.1	-1.68994	0.000433497	Dammaradiene synthase EC=5.4.99.37 OS=Dryopteris crassirhizoma (Thick stemmed wood fern) Name=DCD PE=1	Down	0.309825	0.0156138
Poh0248490.1	-1.77648	0.0180767	Deoxyuridine 5'-triphosphate nucleotidohydrolase Short=dUTPase EC=3.6.1.23 dUTP pyrophosphatase OS=Oryza sativa subsp. japonica (Rice) ORFNames=OSJNBa0039O18.10 PE=3	Down	0.291818	0.22115
Poh0239530.1	-1.4366	0.0494192	Diacylglycerol O-acyltransferase 2D {ECO:0000305} Short=GmDGAT2D {ECO:0000303|PubMed:27345221} EC=2.3.1.20 {ECO:0000269|PubMed:27345221} OS=Glycine max (Soybean) (Glycine hispida) OrderedLocusNames=Glyma01g156000 {ECO:0000312|EMBL:KRH76487.1} PE=1	Down	0.368618	0.396291
Poh0085700.1	-2.17148	0.00019871	Dirigent protein 2 Short=AtDIR2 Precursor OS=Arabidopsis thaliana (Mouse-ear cress) Name=DIR2 OrderedLocusNames=At5g42500 ORFNames=MDH9.20 PE=2	Down	0.221949	0.00842685
Poh0106780.1	-1.72827	0.0241552	DNA polymerase alpha catalytic subunit EC=2.7.7.7 OS=Oryza sativa subsp. japonica (Rice) OrderedLocusNames=Os01g0868300, LOC_Os01g64820 ORFNames=P0677H08.20 PE=2	Down	0.301639	0.264259
Poh0193190.1	-1.48744	0.01389	DNA replication licensing factor MCM5 EC=3.6.4.12 Minichromosome maintenance protein 5 Short=OsMCM5 OS=Oryza sativa subsp. japonica (Rice) ORFNames=OJ1004_E04.32, OsJ_08729 PE=2	Down	0.355969	0.185369
Poh0038950.1	-1.50879	0.032666	DNA topoisomerase 2 EC=5.99.1.3 DNA topoisomerase II OS=Arabidopsis thaliana (Mouse-ear cress) Name=TOP2 OrderedLocusNames=At3g23890 ORFNames=F14O13.7 PE=2	Down	0.350881	0.316237
Poh0232300.1	-1.83465	0.0493212	Domain of unknown function (DUF4228)	Down	0.280276	0.395785
Poh0043380.1	-1.69954	0.0123078	Domain of unknown function (DUF4228)	Down	0.307671	0.170966
Poh0285600.1	-1.65234	0.00878755	Domain of unknown function (DUF4228)	Down	0.317795	0.136812
Poh0362960.1	-1.62806	2.87e-05	Domain of unknown function (DUF4228)	Down	0.323293	0.00183854
Poh0290510.1	-1.1154	0.0245492	Domain of unknown function (DUF4228)	Down	0.461167	0.267051
Poh0106040.1	-1.04107	0.00150451	Dual specificity protein phosphatase PHS1 EC=3.1.3.16 EC=3.1.3.48 Protein PROPYZAMIDE-HYPERSENSITIVE 1 OS=Arabidopsis thaliana (Mouse-ear cress) Name=PHS1 OrderedLocusNames=At5g23720 ORFNames=MQM1.1 PE=1	Down	0.485934	0.0400344
Poh0333110.1	-1.46375	9.64e-05	DUF21 domain-containing protein At4g14240 CBS domain-containing protein CBSDUF1 OS=Arabidopsis thaliana (Mouse-ear cress) ORFNames=dl3160c, FCAALL.149 PE=1	Down	0.362492	0.00489091
Poh0120390.1	-3.513	0.000107277	Early light-induced protein, chloroplastic Short=ELIP Precursor OS=Pisum sativum (Garden pea) PE=2	Down	0.0875735	0.00524754
Poh0121500.1	-2.12239	0.000687931	Early light-induced protein, chloroplastic Short=ELIP Precursor OS=Pisum sativum (Garden pea) PE=2	Down	0.229686	0.0221175
Poh0147830.1	-1.57043	0.0274392	Early light-induced protein, chloroplastic Short=ELIP Precursor OS=Pisum sativum (Garden pea) PE=2	Down	0.336785	0.285196
Poh0121230.1	-1.50298	0.0255944	Early light-induced protein, chloroplastic Short=ELIP Precursor OS=Pisum sativum (Garden pea) PE=2	Down	0.352927	0.273338
Poh0121220.1	-1.42027	0.0383606	Early light-induced protein, chloroplastic Short=ELIP Precursor OS=Pisum sativum (Garden pea) PE=2	Down	0.373799	0.346895
Poh0313650.1	-1.0423	0.0110762	Early nodulin-93-like	Down	0.486036	0.159826
Poh0300970.1	-1.2693	0.0241388	EH domain-containing protein 1 {ECO:0000303|PubMed:18547399} Short=AtEHD1 {ECO:0000303|PubMed:18547399} EC=3.6.5.2 {ECO:0000255|PROSITE-ProRule:PRU00758} OS=Arabidopsis thaliana (Mouse-ear cress) ORFNames=MQC12.3 {ECO:0000312|EMBL:BAB02809.1} PE=1	Down	0.414501	0.264234
Poh0312930.1	-1.39529	6.51e-07	Elicitor-responsive protein 3 16 kDa phloem protein RPP16 OS=Oryza sativa subsp. indica (Rice) Name=ERG3 ORFNames=B1011H02.6, OsI_016179, OSIGBa0125M19.3 PE=2	Down	0.380156	8.29e-05
Poh0063180.1	-1.0136	0.000645775	Elicitor-responsive protein 3 16 kDa phloem protein RPP16 OS=Oryza sativa subsp. indica (Rice) Name=ERG3 ORFNames=B1011H02.6, OsI_016179, OSIGBa0125M19.3 PE=2	Down	0.495274	0.0210591
Poh0263620.1	-1.93235	0.0149797	Em protein CS41 OS=Triticum aestivum (Wheat) Name=EM PE=2	Down	0.262111	0.195528
Poh0011690.1	-1.98343	0.0076599	Em-like protein GEA6 OS=Arabidopsis thaliana (Mouse-ear cress) ORFNames=T7M7.23 PE=2	Down	0.253023	0.124828
Poh0287350.1	-1.1689	0.0282338	Endonuclease I	Down	0.444529	0.290607
Poh0338930.1	-1.31735	3.74e-05	Endosomal targeting BRO1-like domain-containing protein	Down	0.401287	0.00226288
Poh0367420.1	-1.11517	0.00908679	Endosomal targeting BRO1-like domain-containing protein	Down	0.461643	0.14
Poh0107220.1	-1.76604	0.00221448	EPIDERMAL PATTERNING FACTOR-like protein 6 {ECO:0000303|PubMed:19435754} Short=EPF-like protein 6 CHALLAH {ECO:0000303|PubMed:22027592} Precursor OS=Arabidopsis thaliana (Mouse-ear cress) ORFNames=T9D9.18 PE=1	Down	0.294046	0.0520156
Poh0013670.1	-1.30772	0.00113598	EPIDERMAL PATTERNING FACTOR-like protein 6 {ECO:0000303|PubMed:19435754} Short=EPF-like protein 6 CHALLAH {ECO:0000303|PubMed:22027592} Precursor OS=Arabidopsis thaliana (Mouse-ear cress) ORFNames=T9D9.18 PE=1	Down	0.403992	0.0321622
Poh0091750.1	-1.45036	0.028072	Ergosterol biosynthetic protein 28 OS=Arabidopsis thaliana (Mouse-ear cress) OrderedLocusNames=At1g10030 ORFNames=T27I1.5 PE=2	Down	0.365757	0.289641
Poh0004150.1	-1.36982	4.15e-05	Erwinia induced protein 2	Down	0.386963	0.00243801
Poh0016900.1	-1.12047	0.000891801	Erwinia induced protein 2	Down	0.459971	0.026811
Poh0153420.1	-1.28789	0.0319012	Expansin-A10 Short=AtEXPA10 Alpha-expansin-10 Short=At-EXP10 Short=AtEx10 Ath-ExpAlpha-1.1 Precursor OS=Arabidopsis thaliana (Mouse-ear cress) ORFNames=T24P13.15, T24P13_14 PE=2	Down	0.409391	0.311581
Poh0331260.1	-1.21694	0.0147485	Expansin-A10 Short=AtEXPA10 Alpha-expansin-10 Short=At-EXP10 Short=AtEx10 Ath-ExpAlpha-1.1 Precursor OS=Arabidopsis thaliana (Mouse-ear cress) ORFNames=T24P13.15, T24P13_14 PE=2	Down	0.430019	0.193704
Poh0304180.1	-1.88212	0.00516672	Expansin-A15 Short=AtEXPA15 Alpha-expansin-15 Short=At-EXP15 Short=AtEx15 Ath-ExpAlpha-1.3 Precursor OS=Arabidopsis thaliana (Mouse-ear cress) ORFNames=T17M13.26 PE=2	Down	0.271158	0.095425
Poh0278600.1	-1.84445	0.00199676	Expansin-A8 Short=AtEXPA8 Alpha-expansin-8 Short=At-EXP8 Short=AtEx8 Ath-ExpAlpha-1.11 Precursor OS=Arabidopsis thaliana (Mouse-ear cress) ORFNames=T2P4.4 PE=2	Down	0.278318	0.0483183
Poh0177790.1	-1.07845	0.00095019	EYES ABSENT homolog	Down	0.473627	0.0279554
Poh0325890.1	-1.61017	0.00307217	FAS1 domain-containing protein SELMODRAFT_448915-like	Down	0.327547	0.0661835
Poh0346800.1	-1.5661	0.00997062	FAS1 domain-containing protein SELMODRAFT_448915-like	Down	0.337678	0.148522
Poh0325880.1	-1.52653	0.00497116	FAS1 domain-containing protein SELMODRAFT_448915-like	Down	0.347096	0.0931481
Poh0212870.1	-1.40364	0.00869113	FAS1 domain-containing protein SELMODRAFT_448915-like	Down	0.377947	0.135595
Poh0044260.1	-1.36931	0.0122098	FAS1 domain-containing protein SELMODRAFT_448915-like	Down	0.387047	0.170239
Poh0010810.1	-1.35115	0.0207271	FAS1 domain-containing protein SELMODRAFT_448915-like	Down	0.391888	0.240432
Poh0022030.1	-1.35012	0.0286234	FAS1 domain-containing protein SELMODRAFT_448915-like	Down	0.391963	0.292178
Poh0346790.1	-1.30903	0.0196973	FAS1 domain-containing protein SELMODRAFT_448915-like	Down	0.403574	0.232069
Poh0159890.1	-1.2057	0.0437126	Filament-like plant protein 4 Short=AtFPP4 OS=Arabidopsis thaliana (Mouse-ear cress) Name=FPP4 OrderedLocusNames=At1g19835 ORFNames=F6F9.12 PE=1	Down	0.43316	0.371305
Poh0299910.1	-1.18115	0.0216573	Filament-like plant protein 4 Short=AtFPP4 OS=Arabidopsis thaliana (Mouse-ear cress) Name=FPP4 OrderedLocusNames=At1g19835 ORFNames=F6F9.12 PE=1	Down	0.440742	0.247298
Poh0289280.1	-1.79335	0.00115233	Four repeated domains in the Fasciclin I family of proteins, present in many other contexts.	Down	0.288034	0.0325009
Poh0064570.1	-1.15453	0.0279719	FT-interacting protein 1 {ECO:0000303|PubMed:22529749} OS=Arabidopsis thaliana (Mouse-ear cress) ORFNames=MOJ9.2 {ECO:0000312|EMBL:BAB11143.1} PE=1	Down	0.449296	0.288935
Poh0050810.1	-1.72125	3.83e-05	Galactan beta-1,4-galactosyltransferase GALS1 {ECO:0000305} EC=2.4.1.- {ECO:0000305} Beta-1,4-galactan synthase Galactan synthase 1 {ECO:0000303|PubMed:23243126} OS=Arabidopsis thaliana (Mouse-ear cress) OrderedLocusNames=At2g33570 {ECO:0000312|Araport:AT2G33570} PE=2	Down	0.303043	0.00229422
Poh0060450.1	-1.56741	0.0454584	Galactan beta-1,4-galactosyltransferase GALS1 {ECO:0000305} EC=2.4.1.- {ECO:0000305} Beta-1,4-galactan synthase Galactan synthase 1 {ECO:0000303|PubMed:23243126} OS=Arabidopsis thaliana (Mouse-ear cress) OrderedLocusNames=At2g33570 {ECO:0000312|Araport:AT2G33570} PE=2	Down	0.337421	0.37937
Poh0262500.1	-1.46367	0.0039576	Galactoside 2-alpha-L-fucosyltransferase EC=2.4.1.- PsFT1 Xyloglucan alpha-(1,2)-fucosyltransferase OS=Pisum sativum (Garden pea) Name=FT1 PE=2	Down	0.362353	0.0793206
Poh0083220.1	-1.3222	0.00899015	Galactoside 2-alpha-L-fucosyltransferase EC=2.4.1.- PsFT1 Xyloglucan alpha-(1,2)-fucosyltransferase OS=Pisum sativum (Garden pea) Name=FT1 PE=2	Down	0.399608	0.138872
Poh0078330.1	-1.97482	0.038468	GDP-fucose transporter 1 {ECO:0000303|PubMed:27381418} GDP-mannose transporter GONST4 {ECO:0000303|PubMed:15480787} Protein GOLGI NUCLEOTIDE SUGAR TRANSPORTER 4 {ECO:0000303|PubMed:15480787} OS=Arabidopsis thaliana (Mouse-ear cress) ORFNames=F28I16.130 {ECO:0000312|EMBL:AF296836} PE=1	Down	0.254541	0.347285
Poh0252330.1	-1.66254	0.00408486	GDP-fucose transporter 1 {ECO:0000303|PubMed:27381418} GDP-mannose transporter GONST4 {ECO:0000303|PubMed:15480787} Protein GOLGI NUCLEOTIDE SUGAR TRANSPORTER 4 {ECO:0000303|PubMed:15480787} OS=Arabidopsis thaliana (Mouse-ear cress) ORFNames=F28I16.130 {ECO:0000312|EMBL:AF296836} PE=1	Down	0.315764	0.0808868
Poh0151250.1	-1.2933	0.0194747	GDSL esterase/lipase At1g28590 EC=3.1.1.- Extracellular lipase At1g28590 Precursor OS=Arabidopsis thaliana (Mouse-ear cress) OrderedLocusNames=At1g28590 ORFNames=F1K23.17 PE=2	Down	0.407888	0.230456
Poh0359430.1	-1.18793	0.0394427	GDSL esterase/lipase At1g28600 EC=3.1.1.- Extracellular lipase At1g28600 Precursor OS=Arabidopsis thaliana (Mouse-ear cress) OrderedLocusNames=At1g28600 ORFNames=F1K23.6 PE=2	Down	0.438273	0.352169
Poh0031020.1	-1.72586	0.00384693	GDSL esterase/lipase At4g16230 EC=3.1.1.- Extracellular lipase At4g16230 Precursor OS=Arabidopsis thaliana (Mouse-ear cress) OrderedLocusNames=At4g16230 ORFNames=dl4155w, FCAALL.318 PE=3	Down	0.302265	0.0780524
Poh0201230.1	-1.49155	0.0259628	GDSL esterase/lipase At4g16230 EC=3.1.1.- Extracellular lipase At4g16230 Precursor OS=Arabidopsis thaliana (Mouse-ear cress) OrderedLocusNames=At4g16230 ORFNames=dl4155w, FCAALL.318 PE=3	Down	0.355598	0.275827
Poh0295100.1	-1.66078	0.0149696	GDSL esterase/lipase At4g28780 EC=3.1.1.- Extracellular lipase At4g28780 Precursor OS=Arabidopsis thaliana (Mouse-ear cress) OrderedLocusNames=At4g28780 ORFNames=F16A16.110 PE=2	Down	0.316097	0.195528
Poh0197810.1	-1.59683	0.015295	GDSL esterase/lipase At4g28780 EC=3.1.1.- Extracellular lipase At4g28780 Precursor OS=Arabidopsis thaliana (Mouse-ear cress) OrderedLocusNames=At4g28780 ORFNames=F16A16.110 PE=2	Down	0.330459	0.198681
Poh0150920.1	-1.68813	0.00945918	GDSL esterase/lipase At5g03810 EC=3.1.1.- Extracellular lipase At5g03810 Precursor OS=Arabidopsis thaliana (Mouse-ear cress) OrderedLocusNames=At5g03810 ORFNames=F8F6.20, MED24.11 PE=3	Down	0.310305	0.143794
Poh0221950.1	-2.1373	0.0248403	GDSL esterase/lipase At5g03820 EC=3.1.1.- Extracellular lipase At5g03820 Precursor OS=Arabidopsis thaliana (Mouse-ear cress) OrderedLocusNames=At5g03820 ORFNames=F8F6.30, MED24.12 PE=3	Down	0.226854	0.268444
Poh0097700.1	-1.98495	0.0191549	GDSL esterase/lipase At5g33370 EC=3.1.1.- Extracellular lipase At5g33370 Precursor OS=Arabidopsis thaliana (Mouse-ear cress) OrderedLocusNames=At5g33370 ORFNames=F19N2.90 PE=2	Down	0.252528	0.228219
Poh0309250.1	-1.95446	0.0441564	GDSL esterase/lipase At5g33370 EC=3.1.1.- Extracellular lipase At5g33370 Precursor OS=Arabidopsis thaliana (Mouse-ear cress) OrderedLocusNames=At5g33370 ORFNames=F19N2.90 PE=2	Down	0.257895	0.37326
Poh0177840.1	-1.59272	0.000475359	Glucan endo-1,3-beta-D-glucosidase EC=3.2.1.39 Major pollen allergen Ole e 9 Precursor OS=Olea europaea (Common olive) Name=OLE9 PE=1	Down	0.331395	0.0169161
Poh0039080.1	-1.31102	0.0117966	Glucan endo-1,3-beta-D-glucosidase EC=3.2.1.39 Major pollen allergen Ole e 9 Precursor OS=Olea europaea (Common olive) Name=OLE9 PE=1	Down	0.402906	0.166201
Poh0038690.1	-1.67989	0.032805	Glucan endo-1,3-beta-glucosidase 2 EC=3.2.1.39 (1->3)-beta-glucan endohydrolase 2 Short=(1->3)-beta-glucanase 2 Beta-1,3-endoglucanase 2 Short=Beta-1,3-glucanase 2 Precursor OS=Arabidopsis thaliana (Mouse-ear cress) OrderedLocusNames=At1g66250 ORFNames=T6J19.7 PE=1	Down	0.311819	0.317065
Poh0005120.1	-1.18115	0.0208042	Glucan endo-1,3-beta-glucosidase 3 EC=3.2.1.39 (1->3)-beta-glucan endohydrolase 3 Short=(1->3)-beta-glucanase 3 Beta-1,3-endoglucanase 3 Short=Beta-1,3-glucanase 3 Precursor OS=Arabidopsis thaliana (Mouse-ear cress) OrderedLocusNames=At2g01630 ORFNames=T8O11.20 PE=1	Down	0.440817	0.240908
Poh0016030.1	-1.09092	0.00895891	Glucan endo-1,3-beta-glucosidase 3 EC=3.2.1.39 (1->3)-beta-glucan endohydrolase 3 Short=(1->3)-beta-glucanase 3 Beta-1,3-endoglucanase 3 Short=Beta-1,3-glucanase 3 Precursor OS=Arabidopsis thaliana (Mouse-ear cress) OrderedLocusNames=At2g01630 ORFNames=T8O11.20 PE=1	Down	0.469163	0.138678
Poh0373230.1	-1.35748	2.3e-06	Glucan endo-1,3-beta-glucosidase 4 EC=3.2.1.39 (1->3)-beta-glucan endohydrolase 4 Short=(1->3)-beta-glucanase 4 Beta-1,3-endoglucanase 4 Short=Beta-1,3-glucanase 4 Precursor OS=Arabidopsis thaliana (Mouse-ear cress) OrderedLocusNames=At3g13560 ORFNames=MRP15.22 PE=1	Down	0.390299	0.000236232
Poh0250010.1	-1.35624	1.59e-05	Glucan endo-1,3-beta-glucosidase 4 EC=3.2.1.39 (1->3)-beta-glucan endohydrolase 4 Short=(1->3)-beta-glucanase 4 Beta-1,3-endoglucanase 4 Short=Beta-1,3-glucanase 4 Precursor OS=Arabidopsis thaliana (Mouse-ear cress) OrderedLocusNames=At3g13560 ORFNames=MRP15.22 PE=1	Down	0.390667	0.00113011
Poh0246360.1	-1.23228	0.0306986	Glucan endo-1,3-beta-glucosidase 4 EC=3.2.1.39 (1->3)-beta-glucan endohydrolase 4 Short=(1->3)-beta-glucanase 4 Beta-1,3-endoglucanase 4 Short=Beta-1,3-glucanase 4 Precursor OS=Arabidopsis thaliana (Mouse-ear cress) OrderedLocusNames=At3g13560 ORFNames=MRP15.22 PE=1	Down	0.425563	0.304122
Poh0231900.1	-2.83714	3.77e-05	Glucose and ribitol dehydrogenase EC=1.1.1.- Carrot ABA-induced in somatic embryos 5 protein OS=Daucus carota (Wild carrot) Name=CAISE5 PE=2	Down	0.139801	0.00227288
Poh0333830.1	-2.41521	3.69e-13	Glucose-1-phosphate adenylyltransferase large subunit, chloroplastic/amyloplastic EC=2.7.7.27 ADP-glucose pyrophosphorylase ADP-glucose synthase AGPase S Alpha-D-glucose-1-phosphate adenyl transferase Precursor OS=Beta vulgaris (Sugar beet) Name=AGPS1 PE=2	Down	0.187535	3.32e-10
Poh0089770.1	-1.61813	1.27e-07	Glucose-1-phosphate adenylyltransferase large subunit, chloroplastic/amyloplastic EC=2.7.7.27 ADP-glucose pyrophosphorylase ADP-glucose synthase AGPase S Alpha-D-glucose-1-phosphate adenyl transferase Precursor OS=Beta vulgaris (Sugar beet) Name=AGPS1 PE=2	Down	0.325854	2.04e-05
Poh0349740.1	-2.14485	0.0014735	Glyceraldehyde-3-phosphate dehydrogenase, cytosolic EC=1.2.1.12 OS=Ginkgo biloba (Ginkgo) (Maidenhair tree) PE=2	Down	0.226254	0.0394215
Poh0357560.1	-1.8532	0.0443317	Glyceraldehyde-3-phosphate dehydrogenase, cytosolic EC=1.2.1.12 OS=Ginkgo biloba (Ginkgo) (Maidenhair tree) PE=2	Down	0.276399	0.373756
Poh0072640.1	-1.81987	0.00439358	Glyceraldehyde-3-phosphate dehydrogenase, cytosolic EC=1.2.1.12 OS=Ginkgo biloba (Ginkgo) (Maidenhair tree) PE=2	Down	0.283665	0.0851627
Poh0029490.1	-1.29756	0.0454939	Glycerol-3-phosphate 2-O-acyltransferase 6 Short=AtGPAT6 EC=2.3.1.198 Glycerol-3-phosphate acyltransferase 6 OS=Arabidopsis thaliana (Mouse-ear cress) Name=GPAT6 OrderedLocusNames=At2g38110 ORFNames=F16M14.4 PE=1	Down	0.406739	0.379559
Poh0058450.1	-1.73961	7.97e-09	Glycine-rich domain-containing protein 1 {ECO:0000303|Ref.4} Short=AtGRDP1 {ECO:0000303|Ref.4} OS=Arabidopsis thaliana (Mouse-ear cress) ORFNames=T9I22.10 {ECO:0000312|EMBL:AAD15574.1} PE=2	Down	0.299505	1.99e-06
Poh0222900.1	-1.00629	0.000750875	Glycine-rich domain-containing protein 2 {ECO:0000303|PubMed:25653657} Short=AtGRDP2 {ECO:0000303|PubMed:25653657} OS=Arabidopsis thaliana (Mouse-ear cress) ORFNames=F20D10.20 {ECO:0000312|EMBL:CAB37530.1} PE=2	Down	0.49786	0.0235288
Poh0078500.1	-1.16408	0.0329188	Glycosyl hydrolase family 3 N terminal domain	Down	0.446534	0.31775
Poh0280800.1	-1.90185	0.000495786	glyoxalase I family protein	Down	0.267586	0.0173748
Poh0159110.1	-1.7833	0.000387495	glyoxalase I family protein	Down	0.290202	0.0143057
Poh0215060.1	-1.73652	0.000759093	gnl|BL_ORD_ID|111558 sp|Q9SKP0|ECP63_ARATH Late embryogenesis abundant protein ECP63 OS=Arabidopsis thaliana OX=3702 GN=ECP63 PE=2 SV=1//2.87757e-08	Down	0.300074	0.0237167
Poh0215050.1	-1.71587	0.00100777	gnl|BL_ORD_ID|111558 sp|Q9SKP0|ECP63_ARATH Late embryogenesis abundant protein ECP63 OS=Arabidopsis thaliana OX=3702 GN=ECP63 PE=2 SV=1//4.62841e-08	Down	0.304405	0.0292018
Poh0047480.1	-1.68522	0.000624922	gnl|BL_ORD_ID|111558 sp|Q9SKP0|ECP63_ARATH Late embryogenesis abundant protein ECP63 OS=Arabidopsis thaliana OX=3702 GN=ECP63 PE=2 SV=1//4.68934e-09	Down	0.31095	0.0205145
Poh0047470.1	-1.6349	0.00181997	gnl|BL_ORD_ID|111558 sp|Q9SKP0|ECP63_ARATH Late embryogenesis abundant protein ECP63 OS=Arabidopsis thaliana OX=3702 GN=ECP63 PE=2 SV=1//8.35658e-07	Down	0.321988	0.0454119
Poh0030230.1	-1.08872	0.00442641	gnl|BL_ORD_ID|129790 sp|Q9FZK1|FBX6_ARATH F-box only protein 6 OS=Arabidopsis thaliana OX=3702 GN=FBX6 PE=2 SV=1//4.00236e-17	Down	0.470252	0.0855844
Poh0081040.1	-1.20847	0.0161171	gnl|BL_ORD_ID|132837 sp|Q9LFV5|FK111_ARATH F-box/kelch-repeat protein At5g15710 OS=Arabidopsis thaliana OX=3702 GN=At5g15710 PE=2 SV=1//1.57529e-07	Down	0.432814	0.205247
Poh0128210.1	-1.21637	0.00362007	gnl|BL_ORD_ID|132837 sp|Q9LFV5|FK111_ARATH F-box/kelch-repeat protein At5g15710 OS=Arabidopsis thaliana OX=3702 GN=At5g15710 PE=2 SV=1//2.31463e-32	Down	0.430493	0.0745207
Poh0046490.1	-1.49756	0.024924	gnl|BL_ORD_ID|172678 sp|F4IQG4|HIP30_ARATH Heavy metal-associated isoprenylated plant protein 30 OS=Arabidopsis thaliana OX=3702 GN=HIPP30 PE=1 SV=1//4.60444e-10	Down	0.354672	0.268971
Poh0196840.1	-1.80592	0.0270641	gnl|BL_ORD_ID|195358 sp|Q9LXU9|IRKI_ARATH IRK-interacting protein OS=Arabidopsis thaliana OX=3702 GN=IRKI PE=1 SV=1//1.10418e-21	Down	0.285307	0.283021
Poh0257050.1	-1.59944	0.029788	gnl|BL_ORD_ID|229505 sp|P80728|MAVI_CUCPE Mavicyanin OS=Cucurbita pepo OX=3663 PE=1 SV=1//3.81675e-06	Down	0.32989	0.299222
Poh0084140.1	-1.87464	0.0110613	gnl|BL_ORD_ID|269471 sp|Q9FI03|NHL26_ARATH NDR1/HIN1-like protein 26 OS=Arabidopsis thaliana OX=3702 GN=NHL26 PE=2 SV=1//4.84802e-13	Down	0.272228	0.15979
Poh0292950.1	-2.66755	0.00336133	gnl|BL_ORD_ID|300820 sp|Q9C5J7|PFKA7_ARATH ATP-dependent 6-phosphofructokinase 7 OS=Arabidopsis thaliana OX=3702 GN=PFK7 PE=1 SV=1//1.74462e-06	Down	0.15722	0.0705666
Poh0319610.1	-1.80027	0.0358724	gnl|BL_ORD_ID|304773 sp|Q9H611|PIF1_HUMAN ATP-dependent DNA helicase PIF1 OS=Homo sapiens OX=9606 GN=PIF1 PE=1 SV=2//3.33615e-07	Down	0.287048	0.334181
Poh0114100.1	-1.03846	0.0374632	gnl|BL_ORD_ID|434385 sp|A1Y2B7|SGS3_MAIZE Protein SUPPRESSOR OF GENE SILENCING 3 homolog OS=Zea mays OX=4577 GN=SGS3 PE=1 SV=1//1.10807e-08	Down	0.486477	0.342278
Poh0239750.1	-1.41062	1.2e-06	gnl|BL_ORD_ID|527352 sp|Q9LF88|Y3304_ARATH Late embryogenesis abundant protein At3g53040 OS=Arabidopsis thaliana OX=3702 GN=At3g53040 PE=2 SV=1//8.9911e-07	Down	0.376151	0.000136756
Poh0088440.1	-1.08287	0.00582177	gnl|BL_ORD_ID|71869 sp|Q9FJ13|COBL9_ARATH COBRA-like protein 9 OS=Arabidopsis thaliana OX=3702 GN=COBL9 PE=2 SV=1//5.87243e-07	Down	0.472497	0.1034
Poh0056880.1	-1.442	0.0160249	GPI-anchored protein	Down	0.36803	0.204748
Poh0227720.1	-1.4678	0.0486673	GRF1-interacting factor 3 Short=AtGIF3 Transcription coactivator GIF3 OS=Arabidopsis thaliana (Mouse-ear cress) Name=GIF3 OrderedLocusNames=At4g00850 ORFNames=A_TM018A10_22 PE=1	Down	0.361787	0.393091
Poh0032660.1	-1.41115	0.0026297	G-type lectin S-receptor-like serine/threonine-protein kinase SD2-5 EC=2.7.11.1 S-domain-2 (SD2) receptor kinase 5 Short=SD2-5 Precursor OS=Arabidopsis thaliana (Mouse-ear cress) Name=SD25 OrderedLocusNames=At4g32300 ORFNames=F10M6.60, F8B4.10 PE=1	Down	0.376239	0.059343
Poh0359600.1	-1.20909	0.0051589	G-type lectin S-receptor-like serine/threonine-protein kinase SD2-5 EC=2.7.11.1 S-domain-2 (SD2) receptor kinase 5 Short=SD2-5 Precursor OS=Arabidopsis thaliana (Mouse-ear cress) Name=SD25 OrderedLocusNames=At4g32300 ORFNames=F10M6.60, F8B4.10 PE=1	Down	0.43264	0.095346
Poh0151440.1	-1.11111	0.00479907	G-type lectin S-receptor-like serine/threonine-protein kinase SD2-5 EC=2.7.11.1 S-domain-2 (SD2) receptor kinase 5 Short=SD2-5 Precursor OS=Arabidopsis thaliana (Mouse-ear cress) Name=SD25 OrderedLocusNames=At4g32300 ORFNames=F10M6.60, F8B4.10 PE=1	Down	0.462975	0.0907842
Poh0221140.1	-2.3834	0.0041179	Heavy metal-associated isoprenylated plant protein	Down	0.191501	0.0812695
Poh0161650.1	-1.58009	0.00375745	Heavy metal-associated isoprenylated plant protein	Down	0.334947	0.076604
Poh0307380.1	-1.41433	0.00155746	Heavy metal-associated isoprenylated plant protein	Down	0.375229	0.0411147
Poh0113650.1	-1.38756	0.0349092	Heavy metal-associated isoprenylated plant protein	Down	0.3813	0.328096
Poh0165830.1	-1.24998	0.0499532	Heavy metal-associated isoprenylated plant protein	Down	0.420545	0.39805
Poh0113640.1	-1.072	0.00898125	Heavy metal-associated isoprenylated plant protein 24 {ECO:0000303|PubMed:21072340, ECO:0000303|PubMed:23368984} Short=AtHIP24 {ECO:0000303|PubMed:21072340, ECO:0000303|PubMed:23368984} Precursor OS=Arabidopsis thaliana (Mouse-ear cress) ORFNames=T15F16.6 {ECO:0000312|EMBL:AAC28185.1} PE=1	Down	0.47568	0.138837
Poh0113670.1	-1.68154	0.0222806	Heavy metal-associated isoprenylated plant protein 28 {ECO:0000303|PubMed:21072340, ECO:0000303|PubMed:23368984} Short=AtHIP28 {ECO:0000303|PubMed:21072340, ECO:0000303|PubMed:23368984} Precursor OS=Arabidopsis thaliana (Mouse-ear cress) ORFNames=T2D23.3 {ECO:0000312|EMBL:AAF82161.1} PE=3	Down	0.311762	0.251673
Poh0113660.1	-1.18785	0.0138766	Heavy metal-associated isoprenylated plant protein 28 {ECO:0000303|PubMed:21072340, ECO:0000303|PubMed:23368984} Short=AtHIP28 {ECO:0000303|PubMed:21072340, ECO:0000303|PubMed:23368984} Precursor OS=Arabidopsis thaliana (Mouse-ear cress) ORFNames=T2D23.3 {ECO:0000312|EMBL:AAF82161.1} PE=3	Down	0.438879	0.185369
Poh0150030.1	-1.85181	2.87e-05	Heavy metal-associated isoprenylated plant protein 6 {ECO:0000303|PubMed:21072340, ECO:0000303|PubMed:23368984} Short=AtHIP06 {ECO:0000303|PubMed:21072340, ECO:0000303|PubMed:23368984} Cadmium induced protein CdI19 {ECO:0000303|PubMed:12383082} Precursor OS=Arabidopsis thaliana (Mouse-ear cress) ORFNames=F12E4_120 {ECO:0000312|EMBL:CAB83295.1} PE=1	Down	0.276987	0.00183854
Poh0364100.1	-1.3338	0.000815508	Heavy metal-associated isoprenylated plant protein 6 {ECO:0000303|PubMed:21072340, ECO:0000303|PubMed:23368984} Short=AtHIP06 {ECO:0000303|PubMed:21072340, ECO:0000303|PubMed:23368984} Cadmium induced protein CdI19 {ECO:0000303|PubMed:12383082} Precursor OS=Arabidopsis thaliana (Mouse-ear cress) ORFNames=F12E4_120 {ECO:0000312|EMBL:CAB83295.1} PE=1	Down	0.396666	0.0251551
Poh0156340.1	-1.77856	0.0445675	Heavy-metal-associated domain	Down	0.291239	0.37489
Poh0274220.1	-1.70909	0.0281202	Heavy-metal-associated domain	Down	0.305217	0.290031
Poh0237950.1	-1.52213	0.00495151	High mobility group B protein 1 High mobility group protein A Short=AtHMGalpha Short=HMG alpha Nucleosome/chromatin assembly factor group D 01 Short=Nucleosome/chromatin assembly factor group D 1 OS=Arabidopsis thaliana (Mouse-ear cress) OrderedLocusNames=At3g51880 ORFNames=ATEM1.13 PE=1	Down	0.348138	0.0929402
Poh0029650.1	-1.28678	0.0131441	Histone H2A-III OS=Volvox carteri (Green alga) PE=3	Down	0.409614	0.178976
Poh0153580.1	-1.61966	0.0213281	Histone H3.2 Histone H3.1 OS=Arabidopsis thaliana (Mouse-ear cress) Name=HTR1 OrderedLocusNames=At5g65360 ORFNames=MNA5.9 PE=1	Down	0.325115	0.244955
Poh0344190.1	-1.55008	0.00966574	Histone H3.2 Histone H3.1 OS=Arabidopsis thaliana (Mouse-ear cress) Name=HTR1 OrderedLocusNames=At5g65360 ORFNames=MNA5.9 PE=1	Down	0.341301	0.145812
Poh0355770.1	-1.54999	0.0345737	Histone H3.3a Histone soH3-2 Somatic-like histone H3-2 OS=Lilium longiflorum (Trumpet lily) Name=MPH3 Synonyms=soH3-2 PE=2	Down	0.341365	0.326391
Poh0094870.1	-1.86651	0.0155445	Histone H4 variant TH011 OS=Triticum aestivum (Wheat) PE=3	Down	0.273959	0.200778
Poh0104760.1	-1.43906	0.0367967	Histone H4 variant TH011 OS=Triticum aestivum (Wheat) PE=3	Down	0.368953	0.338457
Poh0259130.1	-1.48105	0.0139385	HMG1/2-like protein OS=Ipomoea nil (Japanese morning glory) (Pharbitis nil) PE=2	Down	0.358005	0.185866
Poh0062540.1	-1.14431	0.0462287	Homeobox-leucine zipper protein ATHB-13 HD-ZIP protein ATHB-13 Homeodomain transcription factor ATHB-13 OS=Arabidopsis thaliana (Mouse-ear cress) Name=ATHB-13 OrderedLocusNames=At1g69780 ORFNames=T6C23.2 PE=2	Down	0.452301	0.38321
Poh0142710.1	-1.19668	0.00397322	Homeobox-leucine zipper protein ATHB-5 HD-ZIP protein ATHB-5 Homeodomain transcription factor ATHB-5 OS=Arabidopsis thaliana (Mouse-ear cress) Name=ATHB-5 OrderedLocusNames=At5g65310 ORFNames=MNA5.4 PE=1	Down	0.436092	0.0795262
Poh0207090.1	-1.04048	0.000333968	Homeobox-leucine zipper protein HAT4 HD-ZIP protein ATHB-2 Homeodomain transcription factor ATHB-2 Homeodomain-leucine zipper protein HAT4 Short=HD-ZIP protein 4 OS=Arabidopsis thaliana (Mouse-ear cress) ORFNames=dl4415w, FCAALL.101 PE=1	Down	0.486162	0.0127266
Poh0267160.1	-1.66872	1.04e-07	Homogentisate phytyltransferase 1, chloroplastic Short=AtHPT1 EC=2.5.1.115 Tocopherol polyprenyltransferase 1 Vitamin E pathway gene 2-1 protein Short=AtVTE2-1 Precursor OS=Arabidopsis thaliana (Mouse-ear cress) ORFNames=F19F24.15 PE=1	Down	0.314467	1.73e-05
Poh0249280.1	-1.58187	1.67e-05	Homogentisate phytyltransferase 1, chloroplastic Short=AtHPT1 EC=2.5.1.115 Tocopherol polyprenyltransferase 1 Vitamin E pathway gene 2-1 protein Short=AtVTE2-1 Precursor OS=Arabidopsis thaliana (Mouse-ear cress) ORFNames=F19F24.15 PE=1	Down	0.33403	0.00117337
Poh0095770.1	-1.27347	0.00024872	Hydrolase, alpha beta fold family protein	Down	0.413652	0.0100859
Poh0271070.1	-1.03031	0.00785394	Hydrolase, alpha beta fold family protein	Down	0.489615	0.126798
Novel00165.1	-1.5714	0.00619312	hypothetical protein SELMODRAFT_13088, partial [Selaginella moellendorffii]>gi|300147549|gb|EFJ14212.1| hypothetical protein SELMODRAFT_13088, partial [Selaginella moellendorffii]	Down	0.335972	0.107673
Poh0271140.1	-1.08919	0.0309826	Iguana/Dzip1-like DAZ-interacting protein N-terminal	Down	0.469941	0.305325
Poh0010520.1	-1.00004	0.00742286	Integral membrane single C2 domain protein	Down	0.499702	0.122378
Poh0180290.1	-1.92565	0.000495871	Internal alternative NAD(P)H-ubiquinone oxidoreductase A2, mitochondrial EC=1.6.5.9 Internal alternative NADH dehydrogenase NDA2 NADH:ubiquinone reductase (non-electrogenic) NDA2 Precursor OS=Arabidopsis thaliana (Mouse-ear cress) Name=NDA2 OrderedLocusNames=At2g29990 ORFNames=F23F1 PE=1	Down	0.263413	0.0173748
Poh0041480.1	-1.56384	0.000269926	Internal alternative NAD(P)H-ubiquinone oxidoreductase A2, mitochondrial EC=1.6.5.9 Internal alternative NADH dehydrogenase NDA2 NADH:ubiquinone reductase (non-electrogenic) NDA2 Precursor OS=Arabidopsis thaliana (Mouse-ear cress) Name=NDA2 OrderedLocusNames=At2g29990 ORFNames=F23F1 PE=1	Down	0.338452	0.0108265
Poh0227580.1	-1.87365	0.0175672	IQ-domain	Down	0.272821	0.216796
Poh0085010.1	-1.1168	0.0253281	IQ-domain	Down	0.461044	0.271243
Poh0266990.1	-1.45156	0.0337554	Isocitrate lyase {ECO:0000250|UniProtKB:P28297} Short=ICL {ECO:0000250|UniProtKB:P28297} EC=4.1.3.1 {ECO:0000250|UniProtKB:P28297} Isocitrase {ECO:0000250|UniProtKB:P28297} Isocitratsysase {ECO:0000250|UniProtKB:P28297} OS=Pinus taeda (Loblolly pine) Name=ICL 8 PE=2	Down	0.365333	0.322258
Poh0266980.1	-1.22728	0.0382245	Isocitrate lyase {ECO:0000250|UniProtKB:P28297} Short=ICL {ECO:0000250|UniProtKB:P28297} EC=4.1.3.1 {ECO:0000250|UniProtKB:P28297} Isocitrase {ECO:0000250|UniProtKB:P28297} Isocitratsysase {ECO:0000250|UniProtKB:P28297} OS=Pinus taeda (Loblolly pine) Name=ICL 8 PE=2	Down	0.426851	0.346193
Poh0110650.1	-1.48437	0.0402321	isoform X1	Down	0.358325	0.356319
Poh0110890.1	-1.32364	0.0184415	isoform X1	Down	0.399366	0.223582
Poh0008470.1	-1.31867	0.000986128	isoform X1	Down	0.400671	0.0287432
Poh0318730.1	-1.19073	0.00173844	isoform X1	Down	0.438157	0.0440827
Poh0365920.1	-1.02285	0.00197749	isoform X1	Down	0.492156	0.04816
Poh0102160.1	-1.60591	0.0189572	Kinesin-like protein KIN-10A {ECO:0000305} Phragmoplast-associated kinesin-related protein 2 {ECO:0000303|PubMed:11701879} Short=AtPAKRP2 {ECO:0000303|PubMed:11701879} OS=Arabidopsis thaliana (Mouse-ear cress) FCAALL.179 {ECO:0000312|EMBL:CAB78475.1} PE=1	Down	0.328479	0.226796
Poh0323090.1	-1.51397	0.0202484	Kinesin-like protein KIN-12A {ECO:0000305} Phragmoplast-associated kinesin-related protein 1 {ECO:0000303|PubMed:10898978} Short=AtPAKRP1 {ECO:0000303|PubMed:10898978} OS=Arabidopsis thaliana (Mouse-ear cress) FCAALL.159 {ECO:0000312|EMBL:CAB78457.1} PE=1	Down	0.349815	0.236308
Poh0347810.1	-1.49627	0.015975	Kinesin-like protein KIN-12A {ECO:0000305} Phragmoplast-associated kinesin-related protein 1 {ECO:0000303|PubMed:10898978} Short=AtPAKRP1 {ECO:0000303|PubMed:10898978} OS=Arabidopsis thaliana (Mouse-ear cress) FCAALL.159 {ECO:0000312|EMBL:CAB78457.1} PE=1	Down	0.354144	0.20438
Poh0108210.1	-1.54976	0.0480981	Kinesin-like protein KIN-12D {ECO:0000305} Phragmoplast orienting kinesin 2 {ECO:0000303|PubMed:16682350} OS=Arabidopsis thaliana (Mouse-ear cress) ORFNames=K13E13.17 {ECO:0000312|EMBL:BAB01702.1} PE=2	Down	0.340805	0.391051
Poh0283240.1	-1.51699	0.0113215	Kinesin-like protein KIN-12D {ECO:0000305} Phragmoplast orienting kinesin 2 {ECO:0000303|PubMed:16682350} OS=Arabidopsis thaliana (Mouse-ear cress) ORFNames=K13E13.17 {ECO:0000312|EMBL:BAB01702.1} PE=2	Down	0.349273	0.162441
Poh0110370.1	-1.13046	0.0273474	Kinesin-like protein KIN-12D {ECO:0000305} Phragmoplast orienting kinesin 2 {ECO:0000303|PubMed:16682350} OS=Arabidopsis thaliana (Mouse-ear cress) ORFNames=K13E13.17 {ECO:0000312|EMBL:BAB01702.1} PE=2	Down	0.456005	0.284688
Poh0075870.1	-1.83775	0.00756315	Kinesin-like protein KIN-14E {ECO:0000305} OS=Oryza sativa subsp. japonica (Rice) OSJNBa0090O10.9 {ECO:0000312|EMBL:AAO17019.1} PE=2	Down	0.279226	0.123728
Poh0255420.1	-1.56442	0.0496273	Kinesin-like protein KIN-14E {ECO:0000305} OS=Oryza sativa subsp. japonica (Rice) OSJNBa0090O10.9 {ECO:0000312|EMBL:AAO17019.1} PE=2	Down	0.337662	0.396926
Poh0184030.1	-1.29848	0.0116262	Kinesin-like protein KIN-4A {ECO:0000305} AtKINESIN-4A {ECO:0000303|PubMed:25600279} Protein FRAGILE FIBER 1 {ECO:0000303|PubMed:12468730} OS=Arabidopsis thaliana (Mouse-ear cress) ORFNames=MCA23.16 {ECO:0000312|EMBL:BAB11329.1} PE=1	Down	0.406473	0.165126
Poh0229420.1	-1.2103	0.0373512	Kinesin-like protein KIN-5A {ECO:0000305} OS=Oryza sativa subsp. japonica (Rice) P0496H07.17 {ECO:0000312|EMBL:AAV44208.1} PE=2	Down	0.431747	0.341729
Poh0336690.1	-1.73962	0.0340214	Kinesin-like protein KIN-7I {ECO:0000305} OS=Oryza sativa subsp. japonica (Rice) OsJ_29398 {ECO:0000312|EMBL:EEE69723.1} PE=2	Down	0.298754	0.323443
Poh0022960.1	-1.7334	0.0153496	Kinesin-like protein KIN-7I {ECO:0000305} OS=Oryza sativa subsp. japonica (Rice) OsJ_29398 {ECO:0000312|EMBL:EEE69723.1} PE=2	Down	0.300047	0.199041
Poh0286410.1	-1.94313	0.0383569	Kinesin-like protein KIN-8A {ECO:0000305} OS=Oryza sativa subsp. japonica (Rice) ORFNames=OsJ_02534 {ECO:0000312|EMBL:EAZ12623.1} PE=3	Down	0.259721	0.346895
Poh0181320.1	-1.93486	0.00583307	Kinesin-like protein NACK1 NPK1-activating kinesin-1 OS=Nicotiana tabacum (Common tobacco) Name=NACK1 PE=1	Down	0.261014	0.103477
Poh0265200.1	-1.79765	4.71e-06	Lactoylglutathione lyase	Down	0.287592	0.000415716
Poh0078700.1	-1.34077	1.3e-05	Lactoylglutathione lyase	Down	0.39479	0.000968897
Poh0276280.1	-1.99286	0.000184436	Leucine-rich repeat	Down	0.251109	0.00802823
Poh0072950.1	-1.61053	0.0138827	Leucine-rich repeat	Down	0.327038	0.185369
Poh0300890.1	-1.56226	0.0312158	Leucine-rich repeat	Down	0.338468	0.306934
Poh0097970.1	-1.40734	0.0293434	Leucine-rich repeat receptor protein kinase EMS1 {ECO:0000305} EC=2.7.11.1 Protein EXCESS MICROSPOROCYTES 1 {ECO:0000303|PubMed:12154130} Protein EXTRA SPOROGENOUS CELLS {ECO:0000303|PubMed:12401166} Precursor OS=Arabidopsis thaliana (Mouse-ear cress) OrderedLocusNames=At5g07280 ORFNames=T28J14.220 PE=1	Down	0.376976	0.296161
Poh0327180.1	-1.14992	0.048534	Leucine-rich repeat receptor protein kinase EMS1 {ECO:0000305} EC=2.7.11.1 Protein EXCESS MICROSPOROCYTES 1 {ECO:0000303|PubMed:12154130} Protein EXTRA SPOROGENOUS CELLS {ECO:0000303|PubMed:12401166} Precursor OS=Arabidopsis thaliana (Mouse-ear cress) OrderedLocusNames=At5g07280 ORFNames=T28J14.220 PE=1	Down	0.450224	0.392442
Poh0335850.1	-1.10556	0.0181699	Leucine-rich repeat receptor-like serine/threonine-protein kinase BAM1 EC=2.7.11.1 Protein BARELY ANY MERISTEM 1 Precursor OS=Arabidopsis thaliana (Mouse-ear cress) Name=BAM1 OrderedLocusNames=At5g65700 ORFNames=F6H11.170, MPA24.5 PE=1	Down	0.464605	0.222107
Poh0258470.1	-1.50509	0.00448274	L-gulonolactone oxidase 3 {ECO:0000303|PubMed:20622436} Short=AtGulLO3 {ECO:0000303|PubMed:20622436} EC=1.1.3.8 {ECO:0000269|PubMed:20622436} Precursor OS=Arabidopsis thaliana (Mouse-ear cress) ORFNames=F15N18.130 {ECO:0000312|EMBL:CAB87714.1} PE=1	Down	0.352029	0.0863431
Poh0187230.1	-1.03005	0.00680292	Light-sensor Protein kinase Phytochrome Protein kinase EC=2.7.11.1 OS=Ceratodon purpureus (Fire moss) (Dicranum purpureum) Name=PHY1 Synonyms=PHY PE=3	Down	0.489988	0.11484
Poh0038000.1	-1.67788	0.0127464	Linamarin synthase 1 {ECO:0000305} EC=2.4.1.63 {ECO:0000269|PubMed:21736650} Cyanohydrin UDP-glucosyltransferase UGT85K4 {ECO:0000303|PubMed:21736650} OS=Manihot esculenta (Cassava) (Jatropha manihot) Name=UGT85K4 {ECO:0000303|PubMed:21736650} PE=1	Down	0.312314	0.175446
Poh0228220.1	-1.0413	0.0118767	Lipase (class 3)	Down	0.485903	0.167091
Poh0236980.1	-1.33923	0.000192525	Low temperature-induced protein lt101.2 OS=Hordeum vulgare (Barley) Name=LT101.2 PE=2	Down	0.39525	0.00827166
Poh0260090.1	-1.26775	0.000499093	Low temperature-induced protein lt101.2 OS=Hordeum vulgare (Barley) Name=LT101.2 PE=2	Down	0.415319	0.0174671
Poh0228550.1	-1.20593	0.0424554	LRR receptor kinase BAK1 {ECO:0000305} EC=2.7.11.1 {ECO:0000305} BRI1-associated receptor kinase 1 homolog {ECO:0000305} Benzothiadiazole-induced SERK1 {ECO:0000305} Somatic embryogenesis receptor kinase 1 {ECO:0000305} Precursor OS=Oryza sativa subsp. indica (Rice) ORFNames=OsI_28003 {ECO:0000312|EMBL:EEC82980.1} PE=2	Down	0.432945	0.365977
Poh0124530.1	-1.30503	0.0281294	LRR receptor kinase BAK1 {ECO:0000305} EC=2.7.11.1 {ECO:0000305} BRI1-associated receptor kinase 1 homolog {ECO:0000305} Short=OsBAK1 {ECO:0000303|PubMed:19754838} Benzothiadiazole-induced SERK1 {ECO:0000303|PubMed:17520342} Short=BTH-induced SERK1 {ECO:0000305} Short=OsBISERK1 {ECO:0000303|PubMed:17520342} Somatic embryogenesis receptor kinase 1 {ECO:0000305} Short=OsSERK1 {ECO:0000303|PubMed:16…	Down	0.404371	0.290031
Poh0052240.1	-1.03014	0.0356931	LRR receptor kinase SERK2 {ECO:0000305} EC=2.7.11.1 {ECO:0000305} BRI1-associated receptor kinase 1 homolog 2 {ECO:0000305} Short=OsBAK1-2 {ECO:0000303|PubMed:22058019} Somatic embryogenesis receptor kinase 2 {ECO:0000305} Short=OsSERK2 {ECO:0000303|PubMed:16081169} Precursor OS=Oryza sativa subsp. japonica (Rice) OSJNBa0036B21.13 {ECO:0000312|EMBL:CAD40895.1} PE=1	Down	0.489533	0.333139
Poh0125360.1	-1.43805	0.00928189	LRR receptor-like serine/threonine-protein kinase FEI 1 EC=2.7.11.1 Precursor OS=Arabidopsis thaliana (Mouse-ear cress) Name=FEI1 OrderedLocusNames=At1g31420 ORFNames=T8E3.2 PE=1	Down	0.368988	0.14176
Poh0230670.1	-1.2155	0.0153454	LRR receptor-like serine/threonine-protein kinase FEI 1 EC=2.7.11.1 Precursor OS=Arabidopsis thaliana (Mouse-ear cress) Name=FEI1 OrderedLocusNames=At1g31420 ORFNames=T8E3.2 PE=1	Down	0.430563	0.199041
Poh0028550.1	-1.51641	0.0495353	L-type lectin-domain containing receptor kinase IX.1 {ECO:0000303|PubMed:19773388} Short=LecRK-IX.1 {ECO:0000303|PubMed:19773388} EC=2.7.11.1 {ECO:0000255|PROSITE-ProRule:PRU00159} Precursor OS=Arabidopsis thaliana (Mouse-ear cress) ORFNames=F12B17.120 {ECO:0000312|EMBL:CAB89390.1} PE=1	Down	0.349778	0.396566
Poh0004400.1	-1.79122	0.00575362	L-type lectin-domain containing receptor kinase S.4 {ECO:0000303|PubMed:19773388} Short=LecRK-S.4 {ECO:0000303|PubMed:19773388} EC=2.7.11.1 {ECO:0000255|PROSITE-ProRule:PRU00159} Precursor OS=Arabidopsis thaliana (Mouse-ear cress) ORFNames=T22E16.210 {ECO:0000312|EMBL:CAB75913.1} PE=2	Down	0.28888	0.102798
Poh0016710.1	-1.64959	0.0117212	L-type lectin-domain containing receptor kinase VIII.1 Short=LecRK-VIII.1 EC=2.7.11.1 Precursor OS=Arabidopsis thaliana (Mouse-ear cress) Name=LECRK81 OrderedLocusNames=At3g53380 ORFNames=F4P12.80 PE=2	Down	0.318686	0.165712
Poh0150930.1	-1.38921	0.00212853	Lysin motif	Down	0.38202	0.0504366
Poh0363420.1	-1.22597	0.00212319	Lysin motif	Down	0.427467	0.0503905
Poh0366570.1	-1.19917	0.0104551	Major Facilitator Superfamily protein	Down	0.435849	0.153926
Poh0112070.1	-1.1974	0.0241891	Malonate--CoA ligase EC=6.2.1.n3 Acyl-activating enzyme 13 Malonyl-CoA synthetase OS=Arabidopsis thaliana (Mouse-ear cress) Name=AAE13 OrderedLocusNames=At3g16170 ORFNames=MSL1.21 PE=1	Down	0.435662	0.264492
Poh0058220.1	-1.38664	0.00381114	Maltose excess protein 1-like, chloroplastic Precursor OS=Oryza sativa subsp. japonica (Rice) ORFNames=OSJNBa0041A02.13 PE=2	Down	0.382495	0.0775386
Poh0117300.1	-1.35349	0.0377888	Mannan endo-1,4-beta-mannosidase 2 EC=3.2.1.78 Beta-mannanase 2 Endo-beta-1,4-mannanase 2 OsMAN2 Precursor OS=Oryza sativa subsp. japonica (Rice) ORFNames=OSJNBa0014K08.42, P0481E12.1 PE=2	Down	0.39135	0.343928
Poh0124000.1	-1.85318	1.24e-07	Mannose-P-dolichol utilization defect 1 protein homolog 2 OS=Arabidopsis thaliana (Mouse-ear cress) OrderedLocusNames=At4g07390 ORFNames=F28D6.6 PE=2	Down	0.276907	2e-05
Poh0229000.1	-1.68487	0.000327494	Mannose-P-dolichol utilization defect 1 protein homolog 2 OS=Arabidopsis thaliana (Mouse-ear cress) OrderedLocusNames=At4g07390 ORFNames=F28D6.6 PE=2	Down	0.31136	0.0126077
Poh0013280.1	-1.216	0.026061	Mavicyanin OS=Cucurbita pepo (Vegetable marrow) (Summer squash) PE=1	Down	0.430388	0.276478
Poh0115660.1	-1.0551	0.0456025	Mavicyanin OS=Cucurbita pepo (Vegetable marrow) (Summer squash) PE=1	Down	0.481203	0.380038
Poh0290090.1	-1.18879	0.0364995	Meiotic recombination protein DMC1 homolog OS=Lilium longiflorum (Trumpet lily) Name=LIM15 PE=2	Down	0.438214	0.337073
Poh0137890.1	-3.87239	0.000489918	Membrane protein PM19L {ECO:0000305} PM19-like protein 1 {ECO:0000303|PubMed:26505346} Short=OsPM19L1 {ECO:0000303|PubMed:26505346} OS=Oryza sativa subsp. japonica (Rice) ORFNames=OSJNBa0088M05.8 {ECO:0000312|EMBL:AAT38056.1} PE=2	Down	0.0685162	0.0172478
Poh0108730.1	-2.99885	5.21e-14	Membrane protein PM19L {ECO:0000305} PM19-like protein 1 {ECO:0000303|PubMed:26505346} Short=OsPM19L1 {ECO:0000303|PubMed:26505346} OS=Oryza sativa subsp. japonica (Rice) ORFNames=OSJNBa0088M05.8 {ECO:0000312|EMBL:AAT38056.1} PE=2	Down	0.125029	5.32e-11
Poh0108750.1	-2.49061	1.85e-07	Membrane protein PM19L {ECO:0000305} PM19-like protein 1 {ECO:0000303|PubMed:26505346} Short=OsPM19L1 {ECO:0000303|PubMed:26505346} OS=Oryza sativa subsp. japonica (Rice) ORFNames=OSJNBa0088M05.8 {ECO:0000312|EMBL:AAT38056.1} PE=2	Down	0.177738	2.75e-05
Poh0169520.1	-2.29633	6e-11	Membrane protein PM19L {ECO:0000305} PM19-like protein 1 {ECO:0000303|PubMed:26505346} Short=OsPM19L1 {ECO:0000303|PubMed:26505346} OS=Oryza sativa subsp. japonica (Rice) ORFNames=OSJNBa0088M05.8 {ECO:0000312|EMBL:AAT38056.1} PE=2	Down	0.203586	2.78e-08
Poh0006220.1	-2.1014	0.0105924	Membrane protein PM19L {ECO:0000305} PM19-like protein 1 {ECO:0000303|PubMed:26505346} Short=OsPM19L1 {ECO:0000303|PubMed:26505346} OS=Oryza sativa subsp. japonica (Rice) ORFNames=OSJNBa0088M05.8 {ECO:0000312|EMBL:AAT38056.1} PE=2	Down	0.232546	0.15498
Poh0169540.1	-1.944	8.54e-05	Membrane protein PM19L {ECO:0000305} PM19-like protein 1 {ECO:0000303|PubMed:26505346} Short=OsPM19L1 {ECO:0000303|PubMed:26505346} OS=Oryza sativa subsp. japonica (Rice) ORFNames=OSJNBa0088M05.8 {ECO:0000312|EMBL:AAT38056.1} PE=2	Down	0.25971	0.00443973
Poh0169550.1	-1.88269	1.13e-05	Membrane protein PM19L {ECO:0000305} PM19-like protein 1 {ECO:0000303|PubMed:26505346} Short=OsPM19L1 {ECO:0000303|PubMed:26505346} OS=Oryza sativa subsp. japonica (Rice) ORFNames=OSJNBa0088M05.8 {ECO:0000312|EMBL:AAT38056.1} PE=2	Down	0.271247	0.000852462
Poh0137860.1	-1.78021	1.15e-05	Membrane protein PM19L {ECO:0000305} PM19-like protein 1 {ECO:0000303|PubMed:26505346} Short=OsPM19L1 {ECO:0000303|PubMed:26505346} OS=Oryza sativa subsp. japonica (Rice) ORFNames=OSJNBa0088M05.8 {ECO:0000312|EMBL:AAT38056.1} PE=2	Down	0.29119	0.000863944
Poh0363340.1	-1.7766	0.00192036	Membrane protein PM19L {ECO:0000305} PM19-like protein 1 {ECO:0000303|PubMed:26505346} Short=OsPM19L1 {ECO:0000303|PubMed:26505346} OS=Oryza sativa subsp. japonica (Rice) ORFNames=OSJNBa0088M05.8 {ECO:0000312|EMBL:AAT38056.1} PE=2	Down	0.291883	0.0472018
Poh0150850.1	-1.29165	0.0464877	Membrane protein PM19L {ECO:0000305} PM19-like protein 1 {ECO:0000303|PubMed:26505346} Short=OsPM19L1 {ECO:0000303|PubMed:26505346} OS=Oryza sativa subsp. japonica (Rice) ORFNames=OSJNBa0088M05.8 {ECO:0000312|EMBL:AAT38056.1} PE=2	Down	0.408279	0.384352
Poh0137880.1	-1.27343	0.00769236	Membrane protein PM19L {ECO:0000305} PM19-like protein 1 {ECO:0000303|PubMed:26505346} Short=OsPM19L1 {ECO:0000303|PubMed:26505346} OS=Oryza sativa subsp. japonica (Rice) ORFNames=OSJNBa0088M05.8 {ECO:0000312|EMBL:AAT38056.1} PE=2	Down	0.41419	0.125151
Poh0303900.1	-1.10579	0.012519	Microtubule-associated protein RP/EB family member 1B APC-binding protein EB1B End-binding protein 1 Short=AtEB1 End-binding protein 1B Short=AtEB1B Protein ATEB1 homolog 2 Short=ATEB1H2 OS=Arabidopsis thaliana (Mouse-ear cress) Name=EB1B OrderedLocusNames=At5g62500 ORFNames=K19B1.11 PE=1	Down	0.464509	0.173163
Poh0278860.1	-1.07467	0.00257919	Microtubule-associated protein RP/EB family member 1B APC-binding protein EB1B End-binding protein 1 Short=AtEB1 End-binding protein 1B Short=AtEB1B Protein ATEB1 homolog 2 Short=ATEB1H2 OS=Arabidopsis thaliana (Mouse-ear cress) Name=EB1B OrderedLocusNames=At5g62500 ORFNames=K19B1.11 PE=1	Down	0.474673	0.0584964
Poh0087820.1	-1.22279	0.0450365	Mitochondrial import receptor subunit TOM9-2 Mitochondrial import receptor subunit TOM22 homolog 2 Translocase of outer membrane 22 kDa subunit homolog 2 Translocase of outer membrane 9 kDa subunit TOM9-2 OS=Arabidopsis thaliana (Mouse-ear cress) ORFNames=MRH10.8 PE=1	Down	0.428372	0.377357
Poh0131460.1	-1.45831	0.000779197	Monosaccharide-sensing protein 2 Sugar transporter MSSP2 OS=Arabidopsis thaliana (Mouse-ear cress) Name=MSSP2 OrderedLocusNames=At4g35300 ORFNames=F23E12.140 PE=1	Down	0.363993	0.0242023
Poh0163240.1	-1.35229	0.0307315	Multicopper oxidase LPR1 homolog 1 {ECO:0000305} EC=1.-.-.- {ECO:0000305} Precursor OS=Oryza sativa subsp. japonica (Rice) P0044F08.18 {ECO:0000312|EMBL:BAB21188.1} PE=2	Down	0.391542	0.304122
Poh0258080.1	-1.52128	3.23e-06	NADP-dependent malic enzyme Short=NADP-ME EC=1.1.1.40 OS=Vitis vinifera (Grape) PE=2	Down	0.348398	0.000307293
Poh0175880.1	-2.72167	1.04e-06	NADPH-dependent aldo-keto reductase, chloroplastic {ECO:0000303|PubMed:21169366} Short=AtChlAKR {ECO:0000303|PubMed:21169366} EC=1.1.1.- {ECO:0000269|PubMed:19616008, ECO:0000269|PubMed:21169366} Aldo-keto reductase family 4 member C9 OS=Arabidopsis thaliana (Mouse-ear cress) Name=AKR4C9 OrderedLocusNames=At2g37770 ORFNames=F13M22, T8P21.32 PE=1	Down	0.151367	0.000121048
Poh0037190.1	-2.24238	2.37e-07	NADPH-dependent aldo-keto reductase, chloroplastic {ECO:0000303|PubMed:21169366} Short=AtChlAKR {ECO:0000303|PubMed:21169366} EC=1.1.1.- {ECO:0000269|PubMed:19616008, ECO:0000269|PubMed:21169366} Aldo-keto reductase family 4 member C9 OS=Arabidopsis thaliana (Mouse-ear cress) Name=AKR4C9 OrderedLocusNames=At2g37770 ORFNames=F13M22, T8P21.32 PE=1	Down	0.211158	3.43e-05
Poh0123020.1	-1.4266	0.0219191	NADPH-dependent aldo-keto reductase, chloroplastic {ECO:0000303|PubMed:21169366} Short=AtChlAKR {ECO:0000303|PubMed:21169366} EC=1.1.1.- {ECO:0000269|PubMed:19616008, ECO:0000269|PubMed:21169366} Aldo-keto reductase family 4 member C9 OS=Arabidopsis thaliana (Mouse-ear cress) Name=AKR4C9 OrderedLocusNames=At2g37770 ORFNames=F13M22, T8P21.32 PE=1	Down	0.371921	0.249232
Poh0109350.1	-1.22255	0.00987882	negative regulation of lipoprotein oxidation	Down	0.428432	0.147656
Poh0357800.1	-1.19645	0.0469441	Nodulin-like	Down	0.436061	0.386868
Poh0262740.1	-1.41826	2.73e-06	Non-lysosomal glucosylceramidase that catalyzes the conversion of glucosylceramide to free glucose and ceramide	Down	0.374124	0.000271412
Poh0235500.1	-1.46386	0.000820227	Nuclear transcription factor Y subunit C-1 Short=AtNF-YC-1 Transcriptional activator HAP5A OS=Arabidopsis thaliana (Mouse-ear cress) ORFNames=T8P19.100 PE=1	Down	0.362576	0.025222
Poh0240760.1	-1.33437	0.00246514	Nuclear transcription factor Y subunit C-1 Short=AtNF-YC-1 Transcriptional activator HAP5A OS=Arabidopsis thaliana (Mouse-ear cress) ORFNames=T8P19.100 PE=1	Down	0.396634	0.0563844
Poh0208640.1	-1.24418	0.000332778	Nuclear transport factor 2 (NTF2) family protein	Down	0.422307	0.0127193
Poh0239040.1	-1.71089	0.00386952	O-fucosyltransferase 35 {ECO:0000305} Short=O-FucT-35 {ECO:0000305} EC=2.4.1.- {ECO:0000305} O-fucosyltransferase family protein {ECO:0000312|EMBL:ARJ31451.1} OS=Arabidopsis thaliana (Mouse-ear cress) ORFNames=K2K18.1 {ECO:0000312|EMBL:BAB09990.1} PE=2	Down	0.305364	0.0781953
Poh0258130.1	-1.47093	0.014198	O-fucosyltransferase 35 {ECO:0000305} Short=O-FucT-35 {ECO:0000305} EC=2.4.1.- {ECO:0000305} O-fucosyltransferase family protein {ECO:0000312|EMBL:ARJ31451.1} OS=Arabidopsis thaliana (Mouse-ear cress) ORFNames=K2K18.1 {ECO:0000312|EMBL:BAB09990.1} PE=2	Down	0.360653	0.188062
Poh0227730.1	-1.11243	0.0318537	O-fucosyltransferase 7 {ECO:0000305} Short=O-FucT-7 {ECO:0000305} EC=2.4.1.- {ECO:0000305} O-fucosyltransferase family protein {ECO:0000305} OS=Arabidopsis thaliana (Mouse-ear cress) ORFNames=F12K8.19 {ECO:0000312|EMBL:AAF18531.1} PE=2	Down	0.462426	0.311322
Poh0297720.1	-1.79815	3.8e-08	O-Glycosyl hydrolase family 30	Down	0.287448	7.51e-06
Poh0311270.1	-1.1258	0.000908304	Oil body-associated protein 2B {ECO:0000303|PubMed:24406791} OS=Zea mays (Maize) ORFNames=ZEAMMB73_556159 {ECO:0000312|EMBL:AFW83801.1}, Zm.85445 PE=2	Down	0.458402	0.0271896
Poh0089420.1	-2.24193	0.00118103	Oligopeptide transporter 2 Short=AtOPT2 OS=Arabidopsis thaliana (Mouse-ear cress) Name=OPT2 OrderedLocusNames=At1g09930 ORFNames=F21M12.32 PE=2	Down	0.211177	0.0331214
Poh0037720.1	-1.81931	0.00537674	Oligopeptide transporter 7 Short=AtOPT7 OS=Arabidopsis thaliana (Mouse-ear cress) Name=OPT7 OrderedLocusNames=At4g10770 ORFNames=T12H20.7 PE=2	Down	0.283408	0.0980817
Poh0047710.1	-1.54555	0.0383574	Omega-hydroxypalmitate O-feruloyl transferase EC=2.3.1.188 Omega-hydroxyacid hydroxycinnamoyltransferase Protein ALIPHATIC SUBERIN FERULOYL TRANSFERASE OS=Arabidopsis thaliana (Mouse-ear cress) ORFNames=MEE6.11 PE=1	Down	0.34258	0.346895
Poh0010040.1	-1.32061	0.0370653	Omega-hydroxypalmitate O-feruloyl transferase EC=2.3.1.188 Omega-hydroxyacid hydroxycinnamoyltransferase Protein ALIPHATIC SUBERIN FERULOYL TRANSFERASE OS=Arabidopsis thaliana (Mouse-ear cress) ORFNames=MEE6.11 PE=1	Down	0.400334	0.340163
Poh0045570.1	-2.14948	0.0166699	Origin of replication complex subunit 6 {ECO:0000305} Short=OsORC6 {ECO:0000305} OS=Oryza sativa subsp. japonica (Rice) P0506F02.120 {ECO:0000312|EMBL:BAC22351.1} PE=3	Down	0.225101	0.209383
Poh0316390.1	-1.35138	1.65e-06	Outer envelope pore protein 16, chloroplastic Chloroplastic outer envelope pore protein of 16 kDa OS=Pisum sativum (Garden pea) Name=OEP16 PE=1	Down	0.391937	0.000179932
Poh0245990.1	-1.60208	0.0267758	Oxysterol-binding protein-related protein 3C OSBP-related protein 3C OS=Arabidopsis thaliana (Mouse-ear cress) Name=ORP3C OrderedLocusNames=At5g59420 ORFNames=F2O15.10 PE=2	Down	0.329364	0.28116
Poh0148010.1	-1.21587	0.0274704	Patatin-like protein 2 EC=3.1.1.- OS=Oryza sativa subsp. indica (Rice) Name=PLP2 ORFNames=OsI_29602 PE=3	Down	0.430486	0.285221
Poh0121270.1	-1.13296	0.0331771	Patatin-like protein 2 EC=3.1.1.- OS=Oryza sativa subsp. indica (Rice) Name=PLP2 ORFNames=OsI_29602 PE=3	Down	0.455956	0.318687
Poh0138710.1	-1.70512	0.00822639	Pathogenesis-related protein PR-1 Precursor OS=Medicago truncatula (Barrel medic) (Medicago tribuloides) Name=PR-1 PE=2	Down	0.306616	0.130753
Poh0020110.1	-1.50664	0.0422688	Pathogenesis-related protein PR-1 Precursor OS=Medicago truncatula (Barrel medic) (Medicago tribuloides) Name=PR-1 PE=2	Down	0.351672	0.365415
Poh0117040.1	-1.43547	0.0497775	Peroxisomal nicotinamide adenine dinucleotide carrier Peroxisomal NAD carrier Peroxisomal membrane protein 38, (PMP36) Short=AtPMP38 Protein ABERRANT PEROXISOME MORPHOLOGY 3 Solute carrier family 25 member 17 OS=Arabidopsis thaliana (Mouse-ear cress) ORFNames=T28M21.13 PE=1	Down	0.369893	0.397402
Poh0068500.1	-2.10455	0.0420085	Persulfide dioxygenase ETHE1 homolog, mitochondrial EC=1.13.11.18 {ECO:0000269|PubMed:22786886} Glyoxalase II Short=Glx II Sulfur dioxygenase ETHE1 Precursor OS=Arabidopsis thaliana (Mouse-ear cress) Name=GLY3 OrderedLocusNames=At1g53580 ORFNames=F22G10.9, T3F20.11 PE=1	Down	0.232235	0.364537
Poh0307150.1	-1.36741	0.0109509	Phosphatidyl-N-methylethanolamine N-methyltransferase {ECO:0000255|HAMAP-Rule:MF_03216} EC=2.1.1.71 {ECO:0000255|HAMAP-Rule:MF_03216} Phospholipid methyltransferase {ECO:0000255|HAMAP-Rule:MF_03216} Short=PLMT {ECO:0000255|HAMAP-Rule:MF_03216} OS=Arabidopsis thaliana (Mouse-ear cress) Name=PLMT OrderedLocusNames=At1g80860 ORFNames=F23A5.21 PE=2	Down	0.388209	0.158737
Poh0003870.1	-1.02789	0.0257961	Phosphoenolpyruvate carboxylase kinase 2 Short=AtPPCK2 EC=2.7.11.1 OS=Arabidopsis thaliana (Mouse-ear cress) Name=PPCK2 OrderedLocusNames=At3g04530 ORFNames=T27C4.19 PE=1	Down	0.490442	0.274719
Poh0213590.1	-1.84774	6.43e-05	Phosphoenolpyruvate carboxylase Short=PEPC Short=PEPCase EC=4.1.1.31 OS=Picea abies (Norway spruce) (Picea excelsa) Name=PPC PE=2	Down	0.277784	0.00352564
Poh0048910.1	-1.32651	0.00383194	Phosphoenolpyruvate carboxylase Short=PEPC Short=PEPCase EC=4.1.1.31 OS=Picea abies (Norway spruce) (Picea excelsa) Name=PPC PE=2	Down	0.398818	0.0779082
Poh0046460.1	-1.41625	0.000421311	Phosphoethanolamine N-methyltransferase 1 Short=AtNMT1 Short=PEAMT 1 EC=2.1.1.103 Protein XIPOTL 1 OS=Arabidopsis thaliana (Mouse-ear cress) ORFNames=MEB5.22 PE=1	Down	0.374639	0.0153051
Poh0216110.1	-1.22094	9.1e-05	Phosphoethanolamine N-methyltransferase 1 Short=AtNMT1 Short=PEAMT 1 EC=2.1.1.103 Protein XIPOTL 1 OS=Arabidopsis thaliana (Mouse-ear cress) ORFNames=MEB5.22 PE=1	Down	0.428981	0.00467475
Poh0174340.1	-1.05464	0.0128397	Phosphoglucan, water dikinase, chloroplastic EC=2.7.9.5 Precursor OS=Arabidopsis thaliana (Mouse-ear cress) ORFNames=F9D12.1, F9D12.19 PE=1	Down	0.480919	0.176311
Poh0035450.1	-1.04816	0.00637672	Phosphoglucan, water dikinase, chloroplastic EC=2.7.9.5 Precursor OS=Arabidopsis thaliana (Mouse-ear cress) ORFNames=F9D12.1, F9D12.19 PE=1	Down	0.483281	0.11009
Poh0135750.1	-1.01987	3.83e-05	Phosphoglucan, water dikinase, chloroplastic EC=2.7.9.5 Precursor OS=Arabidopsis thaliana (Mouse-ear cress) ORFNames=F9D12.1, F9D12.19 PE=1	Down	0.493148	0.00229422
Poh0245370.1	-1.23045	0.000103234	Phosphoinositide phosphatase SAC1 Short=AtSAC1 EC=3.1.3.- Factor-induced gene 4-like protein Short=AtFIG4 Phosphatidylinositol 3,5-bisphosphate 5-phosphatase SAC1 Protein FRAGILE FIBER 7 Protein SUPPRESSOR OF ACTIN 1 SAC domain protein 1 OS=Arabidopsis thaliana (Mouse-ear cress) ORFNames=F12K8.3, T22J18.20 PE=1	Down	0.426262	0.00510027
Poh0290500.1	-1.10329	0.000429144	Phosphoinositide phosphatase SAC1 Short=AtSAC1 EC=3.1.3.- Factor-induced gene 4-like protein Short=AtFIG4 Phosphatidylinositol 3,5-bisphosphate 5-phosphatase SAC1 Protein FRAGILE FIBER 7 Protein SUPPRESSOR OF ACTIN 1 SAC domain protein 1 OS=Arabidopsis thaliana (Mouse-ear cress) ORFNames=F12K8.3, T22J18.20 PE=1	Down	0.465465	0.0155135
Poh0219590.1	-1.11844	0.0161267	Phospholipase A2 homolog 3 EC=3.1.1.4 Precursor OS=Oryza sativa subsp. japonica (Rice) ORFNames=OsJ_12288, OSJNBb0022E02.7 PE=1	Down	0.461027	0.205257
Poh0140410.1	-1.78144	0.0391613	Phytosulfokine receptor 1 {ECO:0000303|PubMed:16829587} Short=AtPSKR1 EC=2.7.11.1 {ECO:0000269|PubMed:21504901} EC=4.6.1.2 {ECO:0000269|PubMed:21504901} Guanylate cyclase {ECO:0000303|PubMed:21504901} Phytosulfokine LRR receptor kinase 1 Protein serine-threonine kinase {ECO:0000303|PubMed:21504901} Precursor OS=Arabidopsis thaliana (Mouse-ear cress) ORFNames=F5O4.1 {ECO:0000312|EMBL:AAM15093.1} P…	Down	0.290935	0.350818
Poh0077870.1	-3.54253	4.97e-05	Piriformospora indica-insensitive protein 2 Precursor OS=Arabidopsis thaliana (Mouse-ear cress) Name=PII-2 OrderedLocusNames=At1g13230 ORFNames=F3F19.26 PE=2	Down	0.0856301	0.00285981
Poh0253460.1	-2.18558	0.0266188	Piriformospora indica-insensitive protein 2 Precursor OS=Arabidopsis thaliana (Mouse-ear cress) Name=PII-2 OrderedLocusNames=At1g13230 ORFNames=F3F19.26 PE=2	Down	0.219598	0.279908
Poh0190780.1	-1.68955	0.00704551	Plant lipid transfer protein / seed storage protein / trypsin-alpha amylase inhibitor domain family	Down	0.309984	0.11753
Poh0003410.1	-1.06897	0.00262444	Plant protein of unknown function (DUF639)	Down	0.476707	0.059343
Poh0017610.1	-1.03796	0.00067543	Plant protein of unknown function (DUF639)	Down	0.487055	0.0218102
Poh0191460.1	-1.05467	0.0489208	Plant protein of unknown function (DUF641)	Down	0.481066	0.394187
Poh0241620.1	-1.46508	0.0245434	Plant protein of unknown function (DUF868)	Down	0.362078	0.267051
Poh0111390.1	-1.23107	0.00157604	Plant protein of unknown function (DUF936)	Down	0.426114	0.0413898
Poh0008910.1	-1.05708	0.017341	Plant protein of unknown function (DUF936)	Down	0.480642	0.215169
Poh0207810.1	-1.64511	0.00309453	Plasma membrane ATPase 1 EC=3.6.3.6 Proton pump 1 OS=Nicotiana plumbaginifolia (Leadwort-leaved tobacco) (Tex-Mex tobacco) Name=PMA1 PE=2	Down	0.319601	0.0665201
Poh0273060.1	-1.44578	1.85e-06	PLASMODESMATA CALLOSE-BINDING PROTEIN 2 Short=AtPDCB2 Glucan endo-1,3-beta-glucosidase-like protein 3 Precursor OS=Arabidopsis thaliana (Mouse-ear cress) Name=PDCB2 OrderedLocusNames=At5g08000 ORFNames=F13G24.200 PE=1	Down	0.367147	0.000195688
Poh0157690.1	-1.21602	0.00125868	PLASMODESMATA CALLOSE-BINDING PROTEIN 2 Short=AtPDCB2 Glucan endo-1,3-beta-glucosidase-like protein 3 Precursor OS=Arabidopsis thaliana (Mouse-ear cress) Name=PDCB2 OrderedLocusNames=At5g08000 ORFNames=F13G24.200 PE=1	Down	0.430641	0.034708
Poh0366420.1	-1.34123	0.00208858	Poly [ADP-ribose] polymerase 1 Short=PARP-1 EC=2.4.2.30 NAD(+) ADP-ribosyltransferase 1 Short=ADPRT-1 Poly[ADP-ribose] synthase 1 OS=Arabidopsis thaliana (Mouse-ear cress) Name=PARP1 OrderedLocusNames=At2g31320 ORFNames=F16D14.16 PE=1	Down	0.394727	0.0497282
Poh0128830.1	-1.0897	0.0161026	Polygalacturonase Short=PG EC=3.2.1.15 Major pollen allergen Cha o 2 Pectinase Precursor OS=Chamaecyparis obtusa (Hinoki false-cypress) PE=1	Down	0.469601	0.205215
Poh0242560.1	-1.09413	0.00307153	Polygalacturonate 4-alpha-galacturonosyltransferase EC=2.4.1.43 Alpha-1,4-galacturonosyltransferase 1 Galacturonosyltransferase 1 Like glycosyl transferase 1 OS=Arabidopsis thaliana (Mouse-ear cress) ORFNames=T20K12.30 PE=1	Down	0.468404	0.0661835
Poh0022130.1	-1.41566	0.00596069	Polyketide cyclase / dehydrase and lipid transport	Down	0.374972	0.1048
Poh0341680.1	-1.13357	0.00125238	Polyketide cyclase dehydrase and lipid transport superfamily protein	Down	0.455783	0.0345986
Novel00905.1	-1.29629	0.000158199	predicted protein [Chlamydomonas reinhardtii]>gi|158282278|gb|EDP08031.1| predicted protein [Chlamydomonas reinhardtii]	Down	0.407169	0.00718144
Novel00173.1	-2.1453	6.59e-09	predicted protein [Physcomitrella patens]>gi|162665395|gb|EDQ52081.1| predicted protein, partial [Physcomitrella patens]	Down	0.225986	1.66e-06
Novel00251.1	-1.77104	1.12e-06	predicted protein [Physcomitrella patens]>gi|162665395|gb|EDQ52081.1| predicted protein, partial [Physcomitrella patens]	Down	0.293064	0.000129545
Novel00643.1	-1.45382	2.52e-05	predicted protein [Physcomitrella patens]>gi|162665527|gb|EDQ52208.1| predicted protein [Physcomitrella patens]	Down	0.365062	0.00164282
Novel01023.1	-1.66272	0.00801871	predicted protein [Physcomitrella patens]>gi|162667369|gb|EDQ54001.1| predicted protein [Physcomitrella patens]	Down	0.315663	0.128764
Novel00571.1	-1.63116	3.19e-05	predicted protein [Physcomitrella patens]>gi|162670335|gb|EDQ56905.1| predicted protein [Physcomitrella patens]	Down	0.322823	0.00200629
Novel01164.1	-2.4923	0.000215726	predicted protein [Physcomitrella patens]>gi|162670521|gb|EDQ57088.1| predicted protein [Physcomitrella patens]	Down	0.178049	0.00896882
Novel00769.1	-1.0424	0.000236976	predicted protein [Physcomitrella patens]>gi|162672661|gb|EDQ59195.1| predicted protein [Physcomitrella patens]	Down	0.485591	0.00972949
Novel01197.1	-1.62698	0.00298405	predicted protein [Physcomitrella patens]>gi|162675279|gb|EDQ61776.1| predicted protein [Physcomitrella patens]	Down	0.32332	0.0651656
Novel01053.1	-1.16425	0.0428487	predicted protein [Physcomitrella patens]>gi|162678574|gb|EDQ65031.1| predicted protein [Physcomitrella patens]	Down	0.446105	0.367256
Novel01601.1	-1.30628	0.0168449	predicted protein [Physcomitrella patens]>gi|162678885|gb|EDQ65338.1| predicted protein [Physcomitrella patens]	Down	0.404278	0.210991
Novel01676.1	-1.23527	0.00959981	predicted protein [Physcomitrella patens]>gi|162678885|gb|EDQ65338.1| predicted protein [Physcomitrella patens]	Down	0.424689	0.145187
Novel00096.1	-1.40228	0.0290352	predicted protein [Physcomitrella patens]>gi|162683218|gb|EDQ69630.1| predicted protein [Physcomitrella patens]	Down	0.37878	0.294127
Novel00187.1	-1.51638	0.0471895	predicted protein [Physcomitrella patens]>gi|162683306|gb|EDQ69717.1| predicted protein [Physcomitrella patens]	Down	0.349291	0.387813
Novel00188.1	-1.24396	0.00435701	predicted protein [Physcomitrella patens]>gi|162683306|gb|EDQ69717.1| predicted protein [Physcomitrella patens]	Down	0.422084	0.0846229
Novel01695.1	-2.25032	0.000145823	predicted protein [Physcomitrella patens]>gi|162685784|gb|EDQ72177.1| predicted protein [Physcomitrella patens]	Down	0.210163	0.00670174
Novel01497.1	-1.5612	0.030472	predicted protein [Physcomitrella patens]>gi|162685841|gb|EDQ72234.1| predicted protein [Physcomitrella patens]	Down	0.33837	0.303052
Novel01650.1	-2.18435	0.0389975	predicted protein [Physcomitrella patens]>gi|162686165|gb|EDQ72556.1| predicted protein [Physcomitrella patens]	Down	0.219854	0.34988
Novel01159.1	-1.16412	0.0274701	predicted protein [Physcomitrella patens]>gi|162686806|gb|EDQ73193.1| predicted protein [Physcomitrella patens]	Down	0.446217	0.285221
Novel01045.1	-1.82958	0.0059686	predicted protein [Physcomitrella patens]>gi|162688487|gb|EDQ74864.1| predicted protein [Physcomitrella patens]	Down	0.281328	0.104809
Novel01359.1	-1.28472	0.00033984	predicted protein [Physcomitrella patens]>gi|162690415|gb|EDQ76782.1| predicted protein [Physcomitrella patens]	Down	0.410459	0.0129152
Novel00183.1	-1.27186	0.000288067	predicted protein [Physcomitrella patens]>gi|162691806|gb|EDQ78166.1| predicted protein [Physcomitrella patens]	Down	0.414274	0.0114517
Novel01614.1	-1.10599	0.00530816	predicted protein [Physcomitrella patens]>gi|162692306|gb|EDQ78664.1| predicted protein, partial [Physcomitrella patens]	Down	0.464597	0.0973699
Novel01714.1	-1.29024	0.000432049	predicted protein [Physcomitrella patens]>gi|162692775|gb|EDQ79131.1| predicted protein [Physcomitrella patens]	Down	0.409113	0.0155996
Novel00237.1	-1.03918	0.00198378	predicted protein [Physcomitrella patens]>gi|162696106|gb|EDQ82447.1| predicted protein [Physcomitrella patens]	Down	0.486479	0.04816
Novel00035.1	-1.56098	6.96e-11	predicted protein [Physcomitrella patens]>gi|162696323|gb|EDQ82662.1| predicted protein [Physcomitrella patens]	Down	0.338922	3.12e-08
Novel00572.1	-1.14999	0.00205713	predicted protein [Physcomitrella patens]>gi|162696641|gb|EDQ82979.1| predicted protein [Physcomitrella patens]	Down	0.450412	0.0492168
Novel00683.1	-2.19377	4.35e-06	predicted protein [Physcomitrella patens]>gi|162697372|gb|EDQ83708.1| predicted protein [Physcomitrella patens]	Down	0.218604	0.000390982
Poh0123120.1	-1.2057	0.0254109	Probable anion transporter 3, chloroplastic Phosphate transporter 4;3 Precursor OS=Oryza sativa subsp. japonica (Rice) ORFNames=P0529E05.4-1, P0529E05.4-2, P0529H11.39-1, P0529H11.39-2 PE=2	Down	0.43301	0.271773
Poh0229920.1	-1.12445	0.0473227	Probable anion transporter 3, chloroplastic Phosphate transporter 4;3 Precursor OS=Oryza sativa subsp. japonica (Rice) ORFNames=P0529E05.4-1, P0529E05.4-2, P0529H11.39-1, P0529H11.39-2 PE=2	Down	0.458899	0.388153
Poh0170460.1	-1.05464	0.02342	Probable carbohydrate esterase At4g34215 EC=3.1.-.- OS=Arabidopsis thaliana (Mouse-ear cress) OrderedLocusNames=At4g34215 ORFNames=F10M10.12, F28A23_20 PE=1	Down	0.481072	0.259432
Poh0270340.1	-2.36084	1.16e-08	Probable cation transporter HKT6 Short=OsHKT6 OS=Oryza sativa subsp. japonica (Rice) ORFNames=OSJNBa0073A21.31 PE=2	Down	0.194734	2.79e-06
Poh0246390.1	-1.47229	0.000230602	Probable cation transporter HKT6 Short=OsHKT6 OS=Oryza sativa subsp. japonica (Rice) ORFNames=OSJNBa0073A21.31 PE=2	Down	0.360721	0.00952052
Poh0344510.1	-1.11433	0.047539	Probable cellulose synthase A catalytic subunit 3 [UDP-forming] EC=2.4.1.12 OsCesA3 OS=Oryza sativa subsp. japonica (Rice) ORFNames=P0409D09.11 PE=2	Down	0.461887	0.388637
Poh0261010.1	-1.39633	0.0161575	Probable cellulose synthase A catalytic subunit 5 [UDP-forming] EC=2.4.1.12 OsCesA5 OS=Oryza sativa subsp. indica (Rice) Name=CESA5 ORFNames=OsI_013725 PE=3	Down	0.37949	0.205349
Poh0234820.1	-1.15341	0.00016241	Probable glutathione S-transferase DHAR1, cytosolic {ECO:0000305} EC=2.5.1.18 {ECO:0000305} GSH-dependent dehydroascorbate reductase 1 {ECO:0000303|PubMed:10648822} Short=OsDHAR1 {ECO:0000303|PubMed:20109239} EC=1.8.5.1 {ECO:0000269|PubMed:19011360} Glutathione-dependent dehydroascorbate reductase 1 {ECO:0000305} OS=Oryza sativa subsp. japonica (Rice) P0496H07.8 {ECO:0000312|EMBL:AAV44199.1} PE=1	Down	0.449569	0.00733888
Poh0240130.1	-1.00167	0.0314873	Probable glutathione S-transferase DHAR1, cytosolic {ECO:0000305} EC=2.5.1.18 {ECO:0000305} GSH-dependent dehydroascorbate reductase 1 {ECO:0000303|PubMed:10648822} Short=OsDHAR1 {ECO:0000303|PubMed:20109239} EC=1.8.5.1 {ECO:0000269|PubMed:19011360} Glutathione-dependent dehydroascorbate reductase 1 {ECO:0000305} OS=Oryza sativa subsp. japonica (Rice) P0496H07.8 {ECO:0000312|EMBL:AAV44199.1} PE=1	Down	0.499279	0.30835
Poh0295900.1	-1.54856	0.00718148	Probable inactive leucine-rich repeat receptor-like protein kinase At3g03770 Precursor OS=Arabidopsis thaliana (Mouse-ear cress) OrderedLocusNames=At3g03770 ORFNames=F20H23.20 PE=2	Down	0.341597	0.119261
Poh0198630.1	-1.18173	0.0465615	Probable inactive leucine-rich repeat receptor-like protein kinase At3g03770 Precursor OS=Arabidopsis thaliana (Mouse-ear cress) OrderedLocusNames=At3g03770 ORFNames=F20H23.20 PE=2	Down	0.440442	0.38445
Poh0273830.1	-1.62688	0.0103558	Probable inactive receptor kinase At2g26730 Precursor OS=Arabidopsis thaliana (Mouse-ear cress) OrderedLocusNames=At2g26730 ORFNames=F18A8.10 PE=1	Down	0.323409	0.152877
Poh0273820.1	-1.45017	0.000192539	Probable inactive receptor kinase At2g26730 Precursor OS=Arabidopsis thaliana (Mouse-ear cress) OrderedLocusNames=At2g26730 ORFNames=F18A8.10 PE=1	Down	0.365851	0.00827166
Poh0156900.1	-1.11802	0.034781	Probable inactive receptor kinase At2g26730 Precursor OS=Arabidopsis thaliana (Mouse-ear cress) OrderedLocusNames=At2g26730 ORFNames=F18A8.10 PE=1	Down	0.460497	0.327778
Poh0109240.1	-1.34324	0.0352247	Probable indole-3-pyruvate monooxygenase YUCCA9 EC=1.14.13.168 Flavin-containing monooxygenase YUCCA9 OS=Arabidopsis thaliana (Mouse-ear cress) ORFNames=F20D22.5 PE=2	Down	0.393602	0.330325
Poh0304890.1	-1.92805	0.00227351	Probable leucine-rich repeat receptor-like protein kinase At1g68400 EC=2.7.11.1 Precursor OS=Arabidopsis thaliana (Mouse-ear cress) OrderedLocusNames=At1g68400 ORFNames=T2E12.5 PE=2	Down	0.262756	0.0531495
Poh0067650.1	-1.70354	0.0161025	Probable leucine-rich repeat receptor-like protein kinase At1g68400 EC=2.7.11.1 Precursor OS=Arabidopsis thaliana (Mouse-ear cress) OrderedLocusNames=At1g68400 ORFNames=T2E12.5 PE=2	Down	0.307001	0.205215
Poh0054020.1	-1.31057	0.000982752	Probable LRR receptor-like serine/threonine-protein kinase At1g51820 EC=2.7.11.1 Precursor OS=Arabidopsis thaliana (Mouse-ear cress) OrderedLocusNames=At1g51820 ORFNames=F19C24.23, T14L22.3 PE=2	Down	0.403487	0.028673
Poh0170260.1	-1.51976	0.0175112	Probable LRR receptor-like serine/threonine-protein kinase At2g16250 EC=2.7.11.1 Precursor OS=Arabidopsis thaliana (Mouse-ear cress) OrderedLocusNames=At2g16250 ORFNames=F16F14.25 PE=2	Down	0.348431	0.216412
Poh0137110.1	-1.45572	0.0359703	Probable LRR receptor-like serine/threonine-protein kinase At2g16250 EC=2.7.11.1 Precursor OS=Arabidopsis thaliana (Mouse-ear cress) OrderedLocusNames=At2g16250 ORFNames=F16F14.25 PE=2	Down	0.364316	0.33462
Poh0247060.1	-1.58987	0.0157951	Probable LRR receptor-like serine/threonine-protein kinase At4g36180 EC=2.7.11.1 Precursor OS=Arabidopsis thaliana (Mouse-ear cress) OrderedLocusNames=At4g36180 ORFNames=F23E13.70 PE=1	Down	0.331746	0.202866
Poh0316580.1	-1.29365	0.0287038	Probable LRR receptor-like serine/threonine-protein kinase IRK {ECO:0000305} EC=2.7.11.1 {ECO:0000305} Inflorescence and root apices receptor-like kinase {ECO:0000303|Ref.1} Precursor OS=Arabidopsis thaliana (Mouse-ear cress) ORFNames=T5P19.20 {ECO:0000312|EMBL:CAB88040.1} PE=1	Down	0.407589	0.292595
Poh0202970.1	-1.56594	0.0205953	Probable lysophospholipase BODYGUARD 1 {ECO:0000303|PubMed:16415209} Short=AtBDG1 {ECO:0000303|PubMed:16415209} EC=3.1.1.- {ECO:0000305} Protein 9-cis epoxycarotenoid dioxygenase defective 1 {ECO:0000303|PubMed:21610183} Protein COOL BREATH 5 {ECO:0000303|PubMed:26990896} Precursor OS=Arabidopsis thaliana (Mouse-ear cress) ORFNames=F1N19.24 {ECO:0000312|EMBL:AAF19684.1} PE=2	Down	0.33741	0.239474
Poh0033310.1	-1.36695	0.0237737	Probable lysophospholipase BODYGUARD 1 {ECO:0000303|PubMed:16415209} Short=AtBDG1 {ECO:0000303|PubMed:16415209} EC=3.1.1.- {ECO:0000305} Protein 9-cis epoxycarotenoid dioxygenase defective 1 {ECO:0000303|PubMed:21610183} Protein COOL BREATH 5 {ECO:0000303|PubMed:26990896} Precursor OS=Arabidopsis thaliana (Mouse-ear cress) ORFNames=F1N19.24 {ECO:0000312|EMBL:AAF19684.1} PE=2	Down	0.387377	0.262067
Poh0354890.1	-1.05736	0.0262645	Probable metal-nicotianamine transporter YSL6 Protein YELLOW STRIPE LIKE 6 Short=OsYSL6 OS=Oryza sativa subsp. japonica (Rice) ORFNames=OsJ_014022, OSJNBa0055C08.1 PE=2	Down	0.480535	0.277495
Poh0077020.1	-1.56853	0.0297715	Probable N6-adenine methyltransferase	Down	0.336828	0.299158
Poh0038060.1	-1.25913	0.0105148	Probable pectate lyase 22 EC=4.2.2.2 Precursor OS=Arabidopsis thaliana (Mouse-ear cress) OrderedLocusNames=At5g63180 ORFNames=MDC12_15 PE=2	Down	0.417466	0.154302
Poh0151370.1	-1.29298	0.0282861	Probable pectate lyase 5 EC=4.2.2.2 Precursor OS=Arabidopsis thaliana (Mouse-ear cress) OrderedLocusNames=At1g67750 ORFNames=F12A21.12 PE=2	Down	0.408041	0.290837
Poh0007440.1	-1.89702	0.000704554	Probable pectinesterase 53 Short=PE 53 EC=3.1.1.11 Pectin methylesterase 53 Short=AtPME53 Precursor OS=Arabidopsis thaliana (Mouse-ear cress) ORFNames=T29J13.150 PE=2	Down	0.268366	0.022497
Poh0345150.1	-1.8295	0.0374115	Probable pectinesterase 53 Short=PE 53 EC=3.1.1.11 Pectin methylesterase 53 Short=AtPME53 Precursor OS=Arabidopsis thaliana (Mouse-ear cress) ORFNames=T29J13.150 PE=2	Down	0.281224	0.34207
Poh0109850.1	-1.6721	0.0132436	Probable pectinesterase 53 Short=PE 53 EC=3.1.1.11 Pectin methylesterase 53 Short=AtPME53 Precursor OS=Arabidopsis thaliana (Mouse-ear cress) ORFNames=T29J13.150 PE=2	Down	0.313693	0.179842
Poh0152690.1	-1.5135	0.0212394	Probable pectinesterase 53 Short=PE 53 EC=3.1.1.11 Pectin methylesterase 53 Short=AtPME53 Precursor OS=Arabidopsis thaliana (Mouse-ear cress) ORFNames=T29J13.150 PE=2	Down	0.350166	0.244031
Poh0359580.1	-1.50855	0.036796	Probable pectinesterase 53 Short=PE 53 EC=3.1.1.11 Pectin methylesterase 53 Short=AtPME53 Precursor OS=Arabidopsis thaliana (Mouse-ear cress) ORFNames=T29J13.150 PE=2	Down	0.351382	0.338457
Poh0014560.1	-1.43042	0.00103122	Probable pectinesterase 53 Short=PE 53 EC=3.1.1.11 Pectin methylesterase 53 Short=AtPME53 Precursor OS=Arabidopsis thaliana (Mouse-ear cress) ORFNames=T29J13.150 PE=2	Down	0.370926	0.0297068
Poh0117450.1	-1.35718	0.00490093	Probable pectinesterase 53 Short=PE 53 EC=3.1.1.11 Pectin methylesterase 53 Short=AtPME53 Precursor OS=Arabidopsis thaliana (Mouse-ear cress) ORFNames=T29J13.150 PE=2	Down	0.390227	0.0923574
Poh0363370.1	-1.91753	0.00237269	Probable pectinesterase 68 Short=PE 68 EC=3.1.1.11 Pectin methylesterase 68 Short=AtPME68 Precursor OS=Arabidopsis thaliana (Mouse-ear cress) ORFNames=MNJ7.9 PE=2	Down	0.264268	0.0549785
Poh0150890.1	-1.91464	0.0130451	Probable pectinesterase 68 Short=PE 68 EC=3.1.1.11 Pectin methylesterase 68 Short=AtPME68 Precursor OS=Arabidopsis thaliana (Mouse-ear cress) ORFNames=MNJ7.9 PE=2	Down	0.264619	0.178036
Poh0360460.1	-1.44722	0.0210106	Probable pectinesterase 68 Short=PE 68 EC=3.1.1.11 Pectin methylesterase 68 Short=AtPME68 Precursor OS=Arabidopsis thaliana (Mouse-ear cress) ORFNames=MNJ7.9 PE=2	Down	0.366696	0.242453
Poh0267810.1	-1.13604	0.0460678	Probable pectinesterase/pectinesterase inhibitor 64 Pectinesterase inhibitor 64 Pectin methylesterase inhibitor 64 Pectinesterase 64 Short=PE 64 EC=3.1.1.11 Pectin methylesterase 64 Short=AtPME64 OS=Arabidopsis thaliana (Mouse-ear cress) ORFNames=MUB3.16 PE=2	Down	0.454765	0.382197
Poh0248930.1	-1.1357	2.85e-05	Probable plastidic glucose transporter 1 OS=Arabidopsis thaliana (Mouse-ear cress) OrderedLocusNames=At1g05030 ORFNames=T7A14.10 PE=2	Down	0.455154	0.00183642
Poh0094000.1	-1.98365	5.86e-05	Probable potassium transporter 2 OsHAK2 OS=Oryza sativa subsp. japonica (Rice) ORFNames=OsJ_04680, P0492G09.24-1, P0492G09.24-2 PE=2	Down	0.252932	0.00325876
Poh0272640.1	-1.50837	0.00953957	Probable potassium transporter 2 OsHAK2 OS=Oryza sativa subsp. japonica (Rice) ORFNames=OsJ_04680, P0492G09.24-1, P0492G09.24-2 PE=2	Down	0.351433	0.144719
Poh0158150.1	-1.33848	0.00787037	Probable potassium transporter 2 OsHAK2 OS=Oryza sativa subsp. japonica (Rice) ORFNames=OsJ_04680, P0492G09.24-1, P0492G09.24-2 PE=2	Down	0.395412	0.126798
Poh0036960.1	-1.59623	8.07e-05	Probable protein phosphatase 2C 10 Short=AtPP2C10 EC=3.1.3.16 OS=Arabidopsis thaliana (Mouse-ear cress) OrderedLocusNames=At1g34750 ORFNames=F21H2.4 PE=2	Down	0.33094	0.00426299
Poh0175650.1	-1.24027	0.00536701	Probable protein phosphatase 2C 10 Short=AtPP2C10 EC=3.1.3.16 OS=Arabidopsis thaliana (Mouse-ear cress) OrderedLocusNames=At1g34750 ORFNames=F21H2.4 PE=2	Down	0.423589	0.0980249
Poh0022150.1	-1.4145	0.00239119	Probable protein phosphatase 2C 33 Short=AtPP2C33 EC=3.1.3.16 AtPPC6;1 OS=Arabidopsis thaliana (Mouse-ear cress) Name=PPC6-1 OrderedLocusNames=At3g02750 ORFNames=F13E7.31 PE=1	Down	0.374702	0.0552902
Poh0192420.1	-1.20348	0.0184198	Probable protein S-acyltransferase 20 EC=2.3.1.225 Probable palmitoyltransferase At3g22180 Zinc finger DHHC domain-containing protein At3g22180 OS=Arabidopsis thaliana (Mouse-ear cress) Name=PAT20 OrderedLocusNames=At3g22180 ORFNames=MKA23.9 PE=3	Down	0.434121	0.223582
Poh0359660.1	-1.05054	0.0482927	Probable protein-S-isoprenylcysteine O-methyltransferase EC=2.1.1.100 Isoprenylcysteine carboxylmethyltransferase Prenylated protein carboxyl methyltransferase Prenylcysteine carboxyl methyltransferase OS=Oryza sativa subsp. indica (Rice) Name=ICMT ORFNames=B0403H10-OSIGBa0105A11.23, OsI_016666 PE=3	Down	0.483141	0.391387
Poh0240270.1	-1.00532	0.0201156	Probable S-adenosylmethionine carrier 2, chloroplastic Precursor OS=Arabidopsis thaliana (Mouse-ear cress) Name=SAMC2 OrderedLocusNames=At1g34065 ORFNames=F12G12.11 PE=2	Down	0.498409	0.235314
Poh0141150.1	-1.13738	0.00584483	Probable serine/threonine-protein kinase At1g01540 EC=2.7.11.1 OS=Arabidopsis thaliana (Mouse-ear cress) OrderedLocusNames=At1g01540 ORFNames=F22L4.8 PE=1	Down	0.454515	0.103496
Poh0178890.1	-1.13066	0.0387858	Probable serine/threonine-protein kinase At1g01540 EC=2.7.11.1 OS=Arabidopsis thaliana (Mouse-ear cress) OrderedLocusNames=At1g01540 ORFNames=F22L4.8 PE=1	Down	0.456572	0.348825
Poh0113810.1	-1.95524	0.0080416	Probable xyloglucan endotransglucosylase/hydrolase protein 5 Short=At-XTH5 Short=XTH-5 EC=2.4.1.207 Precursor OS=Arabidopsis thaliana (Mouse-ear cress) ORFNames=MAC12.33 PE=2	Down	0.257842	0.128783
Poh0011600.1	-1.5185	0.0210121	Probable xyloglucan endotransglucosylase/hydrolase protein 5 Short=At-XTH5 Short=XTH-5 EC=2.4.1.207 Precursor OS=Arabidopsis thaliana (Mouse-ear cress) ORFNames=MAC12.33 PE=2	Down	0.348993	0.242453
Poh0307060.1	-1.29963	0.0441399	Probable xyloglucan endotransglucosylase/hydrolase protein 5 Short=At-XTH5 Short=XTH-5 EC=2.4.1.207 Precursor OS=Arabidopsis thaliana (Mouse-ear cress) ORFNames=MAC12.33 PE=2	Down	0.4061	0.37326
Poh0065550.1	-1.23932	0.034	Probable xyloglucan endotransglucosylase/hydrolase protein 5 Short=At-XTH5 Short=XTH-5 EC=2.4.1.207 Precursor OS=Arabidopsis thaliana (Mouse-ear cress) ORFNames=MAC12.33 PE=2	Down	0.423438	0.323361
Poh0011560.1	-1.09748	0.0449025	Probable xyloglucan endotransglucosylase/hydrolase protein 5 Short=At-XTH5 Short=XTH-5 EC=2.4.1.207 Precursor OS=Arabidopsis thaliana (Mouse-ear cress) ORFNames=MAC12.33 PE=2	Down	0.467315	0.376847
Poh0269180.1	-1.47278	0.0209632	Probable xyloglucan endotransglucosylase/hydrolase protein EC=2.4.1.207 Precursor OS=Nicotiana tabacum (Common tobacco) Name=XTH Synonyms=EXGT PE=2	Down	0.359996	0.242172
Poh0105470.1	-1.69137	0.0109358	Probable xyloglucan galactosyltransferase GT20 {ECO:0000305} EC=2.4.1.- {ECO:0000305} Glycosyltransferase 20 {ECO:0000303|PubMed:15020758} Short=AtGT20 {ECO:0000303|PubMed:15020758} OS=Arabidopsis thaliana (Mouse-ear cress) ORFNames=K1O13.4 {ECO:0000312|EMBL:BAB11101.1} PE=2	Down	0.30942	0.158596
Poh0191620.1	-1.33353	0.00655295	Probable xyloglucan galactosyltransferase GT20 {ECO:0000305} EC=2.4.1.- {ECO:0000305} Glycosyltransferase 20 {ECO:0000303|PubMed:15020758} Short=AtGT20 {ECO:0000303|PubMed:15020758} OS=Arabidopsis thaliana (Mouse-ear cress) ORFNames=K1O13.4 {ECO:0000312|EMBL:BAB11101.1} PE=2	Down	0.396575	0.112088
Poh0177470.1	-1.30092	0.0181988	Probably inactive leucine-rich repeat receptor-like protein kinase At5g48380 Precursor OS=Arabidopsis thaliana (Mouse-ear cress) OrderedLocusNames=At5g48380 ORFNames=K23F3.10, MJE7.1 PE=1	Down	0.4057	0.222369
Poh0337240.1	-1.20062	0.0203345	Proline-rich receptor-like protein kinase PERK3 EC=2.7.11.1 Proline-rich extensin-like receptor kinase 3 Short=AtPERK3 OS=Arabidopsis thaliana (Mouse-ear cress) Name=PERK3 OrderedLocusNames=At3g24540 ORFNames=MOB24.4 PE=2	Down	0.434842	0.237033
Poh0237840.1	-1.38759	0.000569669	Proline-rich receptor-like protein kinase PERK5 EC=2.7.11.1 Proline-rich extensin-like receptor kinase 5 Short=AtPERK5 OS=Arabidopsis thaliana (Mouse-ear cress) Name=PERK5 OrderedLocusNames=At4g34440 ORFNames=T4L20.20 PE=2	Down	0.382114	0.0192753
Poh0240140.1	-1.59115	0.030758	prostaglandin-F synthase activity	Down	0.332156	0.304122
Poh0317320.1	-1.2093	0.0251123	Protein ABA DEFICIENT 4, chloroplastic {ECO:0000303|PubMed:17470058} Precursor OS=Arabidopsis thaliana (Mouse-ear cress) ORFNames=F1O19.13 {ECO:0000312|EMBL:AAF98216.1} PE=2	Down	0.432071	0.270014
Poh0196130.1	-1.64226	0.00570028	Protein CHROMATIN REMODELING 24 {ECO:0000303|PubMed:16547115} Short=AtCHR24 EC=3.6.4.- DNA excision repair protein CHR24 {ECO:0000250|UniProtKB:Q2NKX8} OS=Arabidopsis thaliana (Mouse-ear cress) ORFNames=MBM17.5 {ECO:0000312|EMBL:BAA96898.1} PE=2	Down	0.320381	0.102222
Poh0162740.1	-1.08373	0.0391086	Protein EXORDIUM Precursor OS=Arabidopsis thaliana (Mouse-ear cress) Name=EXO OrderedLocusNames=At4g08950 ORFNames=T3H13.3 PE=2	Down	0.471611	0.350664
Poh0371800.1	-1.05124	0.0434154	protein import into mitochondrial matrix	Down	0.482542	0.369817
Poh0363310.1	-1.3322	0.0232721	Protein IQ-DOMAIN 1 {ECO:0000303|PubMed:15960618} OS=Arabidopsis thaliana (Mouse-ear cress) ORFNames=F11F8.30 {ECO:0000312|EMBL:AAF23301.1} PE=1	Down	0.396782	0.258276
[truncated: 453 more rows]
