# Supplementary material for: Integrated transcriptome and metabolome analyses reveal the adaptation of Antarctic moss Pohlia nutans to drought stress
Source: Front Plant Sci. 2022 Aug 11;13:924162. doi: 10.3389/fpls.2022.924162 (PMC9403716; doi:10.3389/fpls.2022.924162)
Supplement: Supplementary file 3 [file Table_3.XLSX]

## Sheet: TABLE2 
Supplementary Table 3 Representative drought stress-related genes of Pohlia nutans.
Gene ID	Symbol	Swissprot_Annotation	Log2FC	q-value
ROS-Scavenging and Detoxification
Poh0049620.1	PnPOD-1	Peroxidase OS=Pohlia nutans; peroxidase P7-like OS=Physcomitrium patens	1.31271	0.0120096
Poh0231250.1	PnPOD-2	Peroxidase OS=Pohlia nutans; peroxidase P7-like OS=Physcomitrium patens	1.21018	9.92e-05
Poh0218400.1	PnPOD-3	Peroxidase 53 OS=Arabidopsis thaliana	1.49284	1.56e-05
Poh0280330.1	PnPOD-4	Cationic peroxidase SPC4 OS=Sorghum bicolor	1.06593	0.0332422
Poh0119290.1	PnPOD-5	Peroxidase 5 OS=Vitis vinifera	-1.2621	0.0472457
Poh0033060.1	PnPOD-6	Peroxidase 72 OS=Arabidopsis thaliana	-1.35396	0.00288735
Poh0155390.1	PnPOD-7	Peroxidase 5 OS=Vitis vinifera	-1.37553	0.0124872
Poh0146620.1	PnPOD-8	Peroxidase 5 OS=Vitis vinifera	-1.46068	0.0441596
Poh0266060.1	PnPOD-9	Peroxidase 29 OS=Arabidopsis thaliana	-1.69185	0.0153671
Poh0154000.1	PnPOD-10	Peroxidase 5 OS=Vitis vinifera	-1.7685	0.0094025
Poh0343720.1	PnPOD-11	Peroxidase 5 OS=Vitis vinifera	-2.10853	0.00204988
Poh0049050.1	PnPOD-12	Peroxidase C1A OS=Armoracia rusticana	2.11199	0.00150196
Poh0217290.1	PnPrx-1	Peroxiredoxin-2E-1, Peroxiredoxin IIE-1 Thioredoxin peroxidase 2E-1 Precursor OS=Oryza sativa subsp. japonica	1.01676	0.0395399
Poh0045330.1	PnPrx-2	Peroxiredoxin-2E-1, Peroxiredoxin IIE-1 OS=Oryza sativa subsp. japonica	1.00083	0.0253869
Poh0133630.1	PnCAT-1	Catalase OS=Helianthus annuus	-1.13681	0.00244422
Poh0090280.1	PnCAT-2	Catalase OS=Capsicum annuum	-1.26469	5.36e-06
Poh0333250.1	PnCAT-3	Catalase isozyme 3 OS=Zea mays	-1.5671	1.66e-08
Poh0165370.1	PnCAT-4	Catalase isozyme 3 OS=Zea mays	-1.17749	0.00459461
Poh0313410.1	PnAAO-1	L-ascorbate oxidase OS=Cucurbita maxima	2.20271	0.000216926
Poh0061420.1	PnAAO-2	L-ascorbate oxidase OS=Cucurbita maxima	2.68523	5.12e-08
Poh0041980.1	PnGSH-PX-1	Glutathione peroxidase OS=Punica granatum	1.20037	4.6e-06
Poh0002580.1	PnDTX-1	Protein DETOXIFICATION 44 OS=Physcomitrium patens	2.27778	8.67e-07
Poh0018380.1	PnDTX-2	Protein DETOXIFICATION 42 OS=Arabidopsis thaliana	1.82473	0.011459
Poh0002390.1	PnDTX-3	Protein DETOXIFICATION 54 OS=Arabidopsis thaliana	1.67551	0.00584267
Poh0018560.1	PnDTX-4	Protein DETOXIFICATION 54 OS=Arabidopsis thaliana	1.53651	0.00175565
Poh0197470.1	PnDTX-5	Protein DETOXIFICATION 16 OS=Arabidopsis thaliana	1.65608	2.07e-05
Poh0294530.1	PnDTX-6	Protein DETOXIFICATION 16 OS=Arabidopsis thaliana	1.55221	0.000121034
Poh0147640.1	PnDTX-7	Protein DETOXIFICATION 16 OS=Arabidopsis thaliana	-1.70361	7.82e-07
Poh0120330.1	PnDTX-1	Protein DETOXIFICATION 16 OS=Arabidopsis thaliana	-2.25425	1.4e-06
Flavonoid metabolism pathway
Poh0270550.1	PnCHS-1	Chalcone synthase OS=Equisetum arvense	1.70882	0.00430414
Poh0222480.1	PnCHS-2	Chalcone synthase, Naringenin-chalcone synthase OS=Hypericum androsaemum	3.7231	5.23e-06
Novel01029.1	PnCHS-3	chalcone synthase OS=Picea abies	2.06964	6.58e-08
Poh0016430.1	PnF3′5′H-1	Flavonoid 3',5'-hydroxylase 1 ; flavonoid 3'-monooxygenase-like OS=Physcomitrium patens	3.04214	1.28e-07
Poh0004720.1	PnF3′5'H-2	Flavonoid 3',5'-hydroxylase 1 ; flavonoid 3'-monooxygenase-like OS=Physcomitrium patens	3.27119	2.77e-10
Poh0341840.1	PnF3′5′H-3	Flavonoid 3',5'-hydroxylase 1 ; flavonoid 3'-monooxygenase-like OS=Physcomitrium patens; flavonoid 3'-monooxygenase-like isoform X2 OS=Prosopis alba	1.02294	0.0376786
Poh0163650.1	PnF3′H-1	Flavonoid 3'-hydroxylase OS=Arabidopsis thaliana	1.14904	0.0170122
Poh0047080.1	PnF3′H-2	Flavonoid 3'-hydroxylase OS=Arabidopsis thaliana	2.03364	0.00454971
Poh0038710.1	PnF3'H-3	Flavonoid 3'-hydroxylase OS=Arabidopsis thaliana	1.97975	0.0179183
Poh0306480.1	PnF3'H-4	Flavonoid 3' hydroxylase 2 OS=Liquidambar formosana	1.8979	6.51e-07
Poh0276430.1	PnF3'H-5	Flavonoid 3'-monooxygenase, Flavonoid 3'-hydroxylase OS=Arabidopsis thaliana	-1.51508	0.00505662
Poh0005570.1	PnF3'H-6	Flavonoid 3'-monooxygenase, Flavonoid 3'-hydroxylase OS=Arabidopsis thaliana	-1.43727	0.0431733
Poh0044300.1	PnF3'H-7	Flavonoid 3'-hydroxylase OS=Pohlia nutans	-1.22906	0.00101865
Poh0056530.1	PnF3'H-8	Flavonoid 3'-monooxygenase, Flavonoid 3'-hydroxylase OS=Arabidopsis thaliana	-1.15484	0.0251838
Poh0311510.1	PnF3H-1	Flavanone 3-dioxygenase 2-like OS=Physcomitrium patens	2.44143	3.82e-09
Poh0117410.1	PnF3H-2	Flavanone 3-dioxygenase 2-like OS=Physcomitrium patens	1.43544	0.0165435
Poh0064880.1	PnF3H-3	Flavanone 3-dioxygenase 2-like OS=Physcomitrium patens	1.32143	8.58e-05
Poh0014600.1	PnF3H-4	Flavanone 3-dioxygenase 2-like OS=Physcomitrium patens	1.42931	0.0426934
Poh0176910.1	PnFLS-1	2-oxoacid-dependent dioxygenase OS=Klebsormidium nitens; 2-oxoglutarate (2OG) and Fe(II)-dependent oxygenase superfamily protein OS=Arabidopsis thaliana	2.61315	0.000602404
Poh0038150.1	PnFLS-2	2-oxoacid-dependent dioxygenase OS=Klebsormidium nitens; 2-oxoglutarate (2OG) and Fe(II)-dependent oxygenase superfamily protein OS=Arabidopsis thaliana	1.8827	0.00559903
Poh0283250.1	PnFNS-1	flavonol synthase/flavanone 3-hydroxylase-like OS=Physcomitrium patens	1.6898	0.00231444
Poh0151700.1	PnFNS-2	Flavonol synthase/flavanone 3-hydroxylase-like OS=Daucus carota subsp. sativus	-1.39644	0.0100441
Poh0253890.1	PnUFGT-1	Linamarin synthase 2 , Cyanohydrin UDP-glucosyltransferase UGT85K5, OS=Manihot esculenta	2.04504	3.45e-06	Up
Poh0077500.1	PnUFGT-2	UDP-glycosyltransferase 85A1 OS=Arabidopsis thaliana	1.49259	4.25e-09	Up
Poh0033720.1	PnUFGT-3	UDP-glycosyltransferase 72B1 OS=Arabidopsis thaliana	1.10727	0.0219088	Up
Poh0167330.1	PnUFGT-4	UDP-glycosyltransferase 72B1, hydroquinone glucosyltransferase OS=Arabidopsis thaliana	-1.1209	0.0453069	Down
Poh0136040.1	PnUFGT-5	Sucrose-UDP glucosyltransferase 3 OS=Arabidopsis thaliana	1.20718	0.00587772	Up
Poh0168030.1	PnUFGT-6	Sucrose synthase 3, Sucrose-UDP glucosyltransferase 3 OS=Arabidopsis thaliana	1.84944	0.000104867	Up
Poh0081070.1	PnUFGT-7	UDP-glycosyltransferase 1, UDP-glucose:isoflavone 7-O-glucosyltransferase KGT1, OS=Pueraria montana var. lobata	1.05137	0.0301391	Up
Poh0284410.1	PnUFGT-8	UDP-glycosyltransferase 72B1, hydroquinone glucosyltransferase OS=Arabidopsis thaliana	1.37652	0.00160737	Up
Poh0038000.1	PnUFGT-9	Linamarin synthase 1, Cyanohydrin UDP-glucosyltransferase UGT85K4, OS=Manihot esculenta	-1.67788	0.0127464	Down
Poh0030350.1	PnUFGT-10	Putative UDP-glucose glucosyltransferase , Glucosyltransferase 5 OS=Fragaria ananassa	-1.70193	0.0219982	Down
Poh0203400.1	PnUFGT-11	Putative UDP-glucuronate:xylan alpha-glucuronosyltransferase 3 OS=Arabidopsis thaliana	-1.48144	0.0108113	Down
Poh0032990.1	PnUFGT-12	Putative UDP-glucuronate:xylan alpha-glucuronosyltransferase 3 OS=Arabidopsis thaliana	-1.26969	0.0463725	Down
Poh0323550.1	PnUFGT-13	Sterol 3-beta-glucosyltransferase UGT80A2, UDP-glucose:sterol glucosyltransferase 80A2 OS=Arabidopsis thaliana	-1.34019	1.24e-05	Down
Poh0348420.1	PnUFGT-14	Sterol 3-beta-glucosyltransferase UGT80A2, UDP-glucose:sterol glucosyltransferase 80A2 OS=Arabidopsis thaliana	-1.19304	0.000368696	Down
Poh0230570.1	PnUFGT-15	Sterol 3-beta-glucosyltransferase UGT80A2, UDP-glucose:sterol glucosyltransferase 80A2 OS=Arabidopsis thaliana	-1.06982	0.000514382	Down
Poh0012900.1	PnUFGT-16	Sucrose synthase 3, Sucrose-UDP glucosyltransferase 3 OS=Arabidopsis thaliana	-1.56391	5.6e-05	Down
Poh0115200.1	PnUFGT-17	Sucrose synthase 3, Sucrose-UDP glucosyltransferase 3 OS=Arabidopsis thaliana	-1.15019	0.00118891	Down
Poh0135420.1	PnUFGT-18	UDP-glycosyltransferase 72B1, hydroquinone glucosyltransferase OS=Arabidopsis thaliana	-1.78773	0.0138351	Down
Poh0091110.1	PnUFGT-19	UDP-glycosyltransferase 72B1, hydroquinone glucosyltransferase OS=Arabidopsis thaliana	-1.04773	0.0449056	Down
Poh0176770.1	PnUFGT-20	UDP-glycosyltransferase 83A1 OS=Arabidopsis thaliana	-1.28073	0.0431846	Down
Poh0368800.1	PnCHI-1	chalcone-flavanone isomerase family protein OS=Arabidopsis thaliana	-2.09457	0.0217565
Poh0368680.1	PnCHI-2	chalcone-flavanone isomerase family protein OS=Arabidopsis thaliana	-1.69397	0.000340957
Poh0368640.1	PnCHI-3	chalcone-flavanone isomerase family protein OS=Arabidopsis thaliana	-1.70546	0.00351084
Poh0308320.1	PnCHI-4	chalcone-flavanone isomerase family protein OS=Arabidopsis thaliana	-1.54683	0.00774068
Poh0308290.1	PnCHI-5	chalcone-flavanone isomerase family protein OS=Arabidopsis thaliana	-1.77409	0.0010242
Plant hormone signaling pathway
Poh0112610.1	PnOPR-1	12-oxophytodienoate reductase 1, 12-oxophytodienoate-10,11-reductase 1 OS=Arabidopsis thaliana	1.27147	0.00315036
Poh0219930.1	PnOPR-2	12-oxophytodienoate reductase 7, 12-oxophytodienoate-10 OS=Oryza sativa subsp. japonica	4.97445	5.72e-12
Poh0010340.1	PnOPR-3	12-oxophytodienoate reductase 1 OS=Arabidopsis thaliana	4.13143	3.28e-07
Poh0051570.1	PnOPR-4	12-oxophytodienoate reductase 1, 12-oxophytodienoate-10,11-reductase 1 OS=Oryza sativa subsp. japonica	3.7148	9.64e-08
Poh0077300.1	PnOPR-5	12-oxophytodienoate reductase 7, 12-oxophytodienoate-10,11-reductase 7 OS=Oryza sativa subsp. japonica	1.46195	3.57e-06
Poh0012230.1	PnOPR-6	Putative 12-oxophytodienoate reductase 11 OS=Oryza sativa subsp. japonica	1.41933	2.96e-06
Poh0216490.1	PnOPR-7	Putative 12-oxophytodienoate reductase 11 OS=Oryza sativa subsp. japonica	1.31591	0.0178185
Poh0301620.1	PnOPR-8	Putative 12-oxophytodienoate reductase 11 OS=Oryza sativa subsp. japonica	1.20411	0.0159042
Poh0012240.1	PnOPR-9	Putative 12-oxophytodienoate reductase 11 OS=Oryza sativa subsp. japonica	1.13681	0.00035752
Poh0015300.1	PnOPR-10	Putative 12-oxophytodienoate reductase 4 OS=Oryza sativa subsp. japonica	1.12833	0.00415568
Poh0027780.1	PnAOC-1	Allene oxide cyclase OS=Oryza sativa subsp. indica	2.58954	0.000347937
Poh0285230.1	PnAOC-2	Allene oxide cyclase OS=Oryza sativa subsp. indica	2.33756	7.89e-12
Poh0217380.1	PnAOC-3	Allene oxide cyclase OS=Oryza sativa subsp. indica	2.39035	1.98e-12
Poh0171520.1	PnAOC-4	Allene oxide cyclase OS=Oryza sativa subsp. indica	2.17354	8.04e-06
Poh0138940.1	PnAOC-5	Allene oxide cyclase OS=Oryza sativa subsp. indica	1.60441	0.0165156
Poh0112930.1	PnAOS-1	Allene oxide synthase 1 OS=Solanum lycopersicum	1.50669	0.00160386
Poh0010630.1	PnAOS-2	Allene oxide synthase 1 OS=Solanum lycopersicum	1.92281	2.5e-08
Poh0208790.1	PnAOS-3	Allene oxide synthase OS=Linum usitatissimum	2.23869	0.000490958
Poh0234000.1	PnAOS-4	Allene oxide synthase OS=Linum usitatissimum	2.05567	0.00013963
Poh0186960.1	PnAOS-5	Allene oxide synthase OS=Linum usitatissimum	1.73202	0.0115024
Poh0024230.1	PnJAZ-1	Protein TIFY 6B Jasmonate ZIM domain-containing protein 3 Protein JASMONATE INSENSITIVE 3 OS=Arabidopsis thaliana (Mouse-ear cress) ORFNames=MEB5.8 PE=1	3.97485	1.98e-13
Poh0281560.1	PnJAZ-2	Protein TIFY 10b, Jasmonate ZIM domain-containing protein 7 OS=Oryza sativa subsp. japonica	3.75379	3.37e-11
Poh0223220.1	PnJAZ-3	Protein TIFY 10b, Jasmonate ZIM domain-containing protein 7 OS=Oryza sativa subsp. japonica	2.45942	2.86e-05
Poh0256350.1	PnJAZ-4	Protein TIFY 6a OS=Oryza sativa subsp. indica	2.40461	1.23e-07
Poh0058140.1	PnJAZ-5	Protein TIFY 10b Short=OsTIFY10b, Jasmonate ZIM domain-containing protein 7 OS=Oryza sativa subsp. japonica	2.39691	0.000114611
Poh0234460.1	PnJAZ-6	Protein TIFY 6a OS=Oryza sativa subsp. indica	2.09776	3.43e-07
Poh0074830.1	PnJAZ-7	Protein TIFY 6a , Jasmonate ZIM domain-containing protein 3 OS=Oryza sativa subsp. japonica	1.34442	0.00182719
Poh0135780.1	PnMYC2-2	Basic helix-loop-helix protein A OS=Pisum sativum	1.36337	0.00195064		\
Poh0167760.1	PnMYC2-1	Basic helix-loop-helix protein A OS=Pisum sativum	1.16461	0.00767924
Poh0286330.1	PnNCED3-1	9-cis-epoxycarotenoid dioxygenase NCED3 OS=Oryza sativa subsp. japonica	1.15532	0.0245964
Poh0091320.1	PnNCED3-2	9-cis-epoxycarotenoid dioxygenase NCED3 OS=Oryza sativa subsp. japonica	1.03715	0.000377462
Poh0237310.1	PnPYL-1	Abscisic acid receptor PYL4, ABI1-binding protein 2, PYR1-like protein 4 OS=Arabidopsis thaliana	-1.62878	1.04e-05
Poh0347020.1	PnPYL-2	Abscisic acid receptor PYL4, ABI1-binding protein 2, PYR1-like protein 4 OS=Arabidopsis thaliana	1.13653	0.0489194
Poh0326080.1	PnPYL-3	Abscisic acid receptor PYL4, ABI1-binding protein 2, PYR1-like protein 4 OS=Arabidopsis thaliana	1.33556	0.0149474
Poh0259730.1	PnPYL-4	Abscisic acid receptor PYL4 ABI1-binding protein 2 PYR1-like protein 4 OS=Arabidopsis thaliana	-1.43971	3.26e-06
Poh0267880.1	PnCAISE3	Glucose and ribitol dehydrogenase, Carrot ABA-induced in somatic embryos 5 protein OS=Daucus carota	-1.23722	0.00483718
Poh0354190.1	PnPP2C-1	Probable protein phosphatase 2C 5 OS=Arabidopsis thaliana	2.47864	0.000916183
Poh0343930.1	PnPP2C-2	Protein phosphatase 2C 32 OS=Arabidopsis thaliana	1.11173	0.0011053
Poh0036960.1	PnPP2C-3	Probable protein phosphatase 2C 10 OS=Arabidopsis thaliana	-1.59623	8.07e-05
Poh0175650.1	PnPP2C-4	Probable protein phosphatase 2C 10 OS=Arabidopsis thaliana	-1.24027	0.00536701
Poh0034220.1	PnSnAK2-1	SnRK1-activating protein kinase 2 Short=AtSnAK2 OS=Arabidopsis thaliana	1.96277	3.85e-07
Poh0245120.1	PnSnAK2-2	SnRK1-activating protein kinase 2 Short=AtSnAK2 OS=Arabidopsis thaliana	1.46116	0.00204546
Poh0026430.1	PnSnAK2-3	SnRK1-activating protein kinase 2 Short=AtSnAK2 OS=Arabidopsis thaliana	1.31928	0.00134658
Poh0152900.1	PnSnAK2-4	SnRK1-activating protein kinase 2 Short=AtSnAK2 OS=Arabidopsis thaliana	1.31889	0.00147049
Poh0290750.1	PnSnAK2-5	SnRK1-activating protein kinase 2 Short=AtSnAK2 OS=Arabidopsis thaliana	1.02112	0.0214047
Poh0003180.1	PnSnAK2-6	SnRK1-activating protein kinase 2 Short=AtSnAK2 OS=Arabidopsis thaliana	1.01854	0.00347139
Poh0295850.1	PnSnAK2-7	SnRK1-activating protein kinase 2 Short=AtSnAK2 OS=Arabidopsis thaliana	-2.34676	0.00883416
Poh0198560.1	PnSnAK2-8	SnRK1-activating protein kinase 2 Short=AtSnAK2 OS=Arabidopsis thaliana	-2.79083	0.00778209
Poh0175020.1	PnARF6	Auxin response factor 6 OS=Arabidopsis thaliana	-1.02254	0.00068905
Poh0348320.1	PnAUX-1	Auxin transporter protein 1 OS=Arabidopsis thaliana	-1.07953	0.000977406
Poh0050880.1	PnAUX-2	Auxin transporter-like protein 1 OS=Oryza sativa subsp. japonica	2.82279	0.000779718
Poh0050920.1	PnAUX-3	Auxin transporter-like protein 2 OS=Oryza sativa subsp. japonica	1.38862	0.01689
Poh0046510.1	PnSAUR50	Auxin-responsive protein SAUR50 OS=Arabidopsis thaliana	-1.15804	0.0231194
Poh0112250.1	PnSAUR72	Auxin-responsive protein SAUR72 OS=Arabidopsis thaliana	1.00286	0.0465006
Poh0334720.1	PnSAUR72	Auxin-responsive protein SAUR72 OS=Arabidopsis thaliana	2.18426	0.00160911
lipids metabolism pathway
Poh0099540.1	PnFAD	sn-2 acyl-lipid omega-3 desaturase (ferredoxin), chloroplastic, Omega-3 fatty acid desaturase 7 OS=Arabidopsis thaliana	1.01695	0.0329847		FA
Poh0339920.1	PnKCS-1	3-ketoacyl-CoA synthase 11 OS=Arabidopsis thaliana	1.81644	0.000513989
Poh0320660.1	PnKCS-2	3-ketoacyl-CoA synthase 11 OS=Arabidopsis thaliana	2.22076	1.99e-06
Poh0147990.1	PnKCS-3	3-ketoacyl-CoA synthase 11 OS=Arabidopsis thaliana	-1.23223	0.0401693
Poh0361520.1	PnKCS-4	3-ketoacyl-CoA synthase 11 OS=Arabidopsis thaliana	-1.35243	0.0210045
Poh0257980.1	PnKCS-5	3-ketoacyl-CoA synthase 11 OS=Arabidopsis thaliana	-1.18354	0.00487345
Poh0237080.1	PnKCS-6	3-ketoacyl-CoA synthase 4 OS=Arabidopsis thaliana	-1.42619	0.0320184
Poh0282910.1	PnACX-1	Acyl-coenzyme A oxidase 2, peroxisomal OS=Arabidopsis thaliana	1.45465	0.00366394
Poh0123370.1	PnACX-2	Acyl-coenzyme A oxidase 4 OS=Arabidopsis thaliana	4.4691	5.49e-06
Poh0025450.1	PnACX-3	Acyl-coenzyme A oxidase 2 OS=Arabidopsis thaliana	2.31048	3.06e-06
Poh0282910.1	PnACX-4	Acyl-coenzyme A oxidase 2, peroxisomal OS=Arabidopsis thaliana	1.45465	0.00366394
Poh0048460.1	PnACX-5	Acyl-coenzyme A oxidase 4 OS=Arabidopsis thaliana	3.22157	0.00159237
Poh0085890.1	PnLOX-1	Linoleate 13S-lipoxygenase 3-1 OS=Solanum tuberosum	3.11667	4.13e-17
Poh0333620.1	PnLOX-2	Probable linoleate 9S-lipoxygenase 4, Root lipoxygenase OS=Solanum tuberosum	3.13563	6.17e-08
Poh0053150.1	PnLOX-3	Linoleate 13S-lipoxygenase 3-1, chloroplastic OS=Solanum tuberosum	2.76766	2.08e-18
Poh0292180.1	PnLOX-4	Linoleate 9S-lipoxygenase A, Lipoxygenase A OS=Solanum lycopersicum	1.36281	0.044231
Poh0243640.1	PnLOX-5	Linoleate 9S-lipoxygenase A, Lipoxygenase A OS=Solanum lycopersicum	2.31863	0.000372355
Poh0003540.1	PnLOX-6	Lipoxygenase 3, chloroplastic OS=Arabidopsis thaliana	1.44578	0.00416729
Poh0017470.1	PnLOX-7	Lipoxygenase 3, chloroplastic OS=Arabidopsis thaliana	2.70709	2.06e-05
Poh0089980.1	PnLOX-8	Probable linoleate 9S-lipoxygenase 4 OS=Solanum tuberosum	2.1273	0.000188603
Transcription factors and ABC transporters
Poh0061050.1	PnERF-1	Ethylene-responsive transcription factor ERF023 OS=Arabidopsis thaliana	5.81486	4.48e-12
Poh0220890.1	PnERF-2	Ethylene-responsive transcription factor ERF023 OS=Arabidopsis thaliana	4.99191	1.4e-11
Poh0057850.1	PnERF-3	Ethylene-responsive transcription factor ERF017 OS=Arabidopsis thaliana	4.89205	3.7e-11
Poh0224180.1	PnERF-4	Ethylene-responsive transcription factor ERF017 OS=Arabidopsis thaliana	4.722	3.64e-10
Poh0152510.1	PnERF-5	Ethylene-responsive transcription factor ERF113 OS=Arabidopsis thaliana	4.57068	5.17e-09
Poh0365530.1	PnERF-6	Ethylene-responsive transcription factor ERF115 OS=Arabidopsis thaliana	4.11904	1.29e-10
Poh0007970.1	PnERF-7	Ethylene-responsive transcription factor 1A OS=Arabidopsis thaliana	4.11816	1.74e-09
Poh0027830.1	PnERF-8	Ethylene-responsive transcription factor ERF034 OS=Arabidopsis thaliana	4.00293	1.8e-21
Poh0066670.1	PnERF-9	Ethylene-responsive transcription factor ERF084 OS=Arabidopsis thaliana	3.76754	8.87e-08
Poh0267030.1	PnERF-10	Ethylene-responsive transcription factor ERF112 OS=Arabidopsis thaliana	3.74162	4.57e-05
Poh0372430.1	PnERF-11	Ethylene-responsive transcription factor ERF023 OS=Arabidopsis thaliana	3.6148	1.35e-11
Poh0029890.1	PnERF-12	Ethylene-responsive transcription factor ERF115 OS=Arabidopsis thaliana	3.41728	3.24e-08
Poh0222210.1	PnERF-13	Ethylene-responsive transcription factor ERF034 OS=Arabidopsis thaliana	3.17942	3.87e-08
Poh0149330.1	PnERF-14	Ethylene-responsive transcription factor ERF023 OS=Arabidopsis thaliana	3.16717	3.08e-08
Poh0010480.1	PnERF-15	Ethylene-responsive transcription factor 7 OS=Arabidopsis thaliana	3.15104	0.000149606
Poh0024780.1	PnERF-16	Ethylene-responsive transcription factor ERF017 OS=Arabidopsis thaliana	3.03353	2.19e-05
Poh0328780.1	PnERF-17	Ethylene-responsive transcription factor RAP2-9 Protein RELATED TO APETALA2 9 OS=Arabidopsis thaliana	2.98368	1.98e-06
Poh0110440.1	PnERF-18	Ethylene-responsive transcription factor 1A OS=Arabidopsis thaliana	2.87748	0.0024226
Poh0133910.1	PnERF-19	Ethylene-responsive transcription factor ERF039 OS=Arabidopsis thaliana	2.51235	6.37e-07
Poh0165710.1	PnERF-20	Ethylene-responsive transcription factor ERF024 OS=Arabidopsis thaliana	2.45782	3.35e-07
Poh0205390.1	PnERF-21	Ethylene-responsive transcription factor RAP2-9 Protein RELATED TO APETALA2 9 OS=Arabidopsis thaliana	2.45468	0.00585431
Poh0180560.1	PnERF-22	Ethylene-responsive transcription factor ERF017 OS=Arabidopsis thaliana	2.19678	0.00718905
Poh0285280.1	PnERF-23	Ethylene-responsive transcription factor ERF034 OS=Arabidopsis thaliana	2.17846	7.42e-08
Poh0112770.1	PnERF-24	Ethylene-responsive transcription factor ERF106 OS=Arabidopsis thaliana	1.92526	0.00626983
Poh0315580.1	PnERF-25	Ethylene-responsive transcription factor 1A OS=Arabidopsis thaliana	1.85285	5.44e-06
Poh0110450.1	PnERF-26	Ethylene-responsive transcription factor 1A OS=Arabidopsis thaliana	1.59856	0.000195911
Poh0007980.1	PnERF-27	Ethylene-responsive transcription factor 1A OS=Arabidopsis thaliana	1.46134	0.000236869
Poh0093460.1	PnERF-28	Ethylene-responsive transcription factor RAP2-11 OS=Arabidopsis thaliana	1.13151	0.010632
Poh0125180.1	PnWRKY12	WRKY transcription factor 12 OS=Arabidopsis thaliana	1.22114	0.0313881
Poh0227030.1	PnWRKY31	WRKY transcription factor 31 OS=Arabidopsis thaliana	3.41656	0.000577735
Poh0363670.1	PnWRKY57	WRKY transcription factor 57 OS=Arabidopsis thaliana	1.85227	9.04e-07
Poh0150450.1	PnWRKY57	WRKY transcription factor 57 OS=Arabidopsis thaliana	1.84225	0.000108158
Poh0121980.1	PnWRKY72	WRKY transcription factor 72 OS=Arabidopsis thaliana	2.54328	0.000162052
Poh0037590.1	PnABCA2	ABC transporter A family member 2 OS=Arabidopsis thaliana	1.57476	5.8e-05
Poh0120290.1	PnABCA7	ABC transporter A family member 7 OS=Arabidopsis thaliana	2.22639	0.00113354
Poh0315130.1	PnABCB11-1	ABC transporter B family member 11 OS=Arabidopsis thaliana	1.4588	0.00104988
Poh0143040.1	PnABCB11-2	ABC transporter B family member 11 OS=Arabidopsis thaliana	1.93757	1.13e-06
Poh0014920.1	PnABCB19	ABC transporter B family member 19 OS=Arabidopsis thaliana	1.53289	2.34e-06
Poh0125810.1	PnABCG10	ABC transporter G family member 10 OS=Arabidopsis thaliana	-1.67957	0.0134646
Poh0132150.1	PnABCG11-1	ABC transporter G family member 11 OS=Arabidopsis thaliana	1.14946	0.00544203
Poh0114360.1	PnABCG11-2	ABC transporter G family member 11 OS=Arabidopsis thaliana	-1.63893	0.0113739
Poh0012030.1	PnABCG11-3	ABC transporter G family member 11 OS=Arabidopsis thaliana	-1.5833	0.0206272
Poh0117750.1	PnABCG28-1	ABC transporter G family member 28 OS=Arabidopsis thaliana	1.36174	0.00591508
Poh0015260.1	PnABCG28-2	ABC transporter G family member 28 OS=Arabidopsis thaliana	1.38084	0.0178828
Poh0272910.1	PnABCG31	ABC transporter G family member 31 OS=Arabidopsis thaliana	3.23148	2.29e-06
Poh0220910.1	PnABCG36-1	ABC transporter G family member 36 OS=Arabidopsis thaliana	1.23739	9.96e-05
Poh0061020.1	PnABCG36-2	ABC transporter G family member 36 OS=Arabidopsis thaliana	2.28114	2.34e-10
Poh0014550.1	PnABCG36-3	ABC transporter G family member 36 OS=Arabidopsis thaliana	1.62439	0.000678667
Poh0056360.1	PnABCG42-1	ABC transporter G family member 42 OS=Oryza sativa subsp. japonica	2.02795	0.00548149
Poh0028800.1	PnABCG42-2	ABC transporter G family member 42 OS=Oryza sativa subsp. japonica	1.57031	0.000127948
Poh0151290.1	PnABCG5	ABC transporter G family member 5 OS=Arabidopsis thaliana	-1.94528	0.002965
Poh0351730.1	PnABCI19	ABC transporter I family member 19 OS=Arabidopsis thaliana	1.15427	0.00159181
Other signal-related genes
Poh0333760.1	PnDREB-1	Dehydration-responsive element-binding protein 2E OS=Oryza sativa subsp. japonica	5.7597	7.94e-08
Poh0133760.1	PnDREB-2	Dehydration-responsive element-binding protein 2E OS=Oryza sativa subsp. japonica	4.57528	6.62e-07
Poh0165530.1	PnDREB-3	Dehydration-responsive element-binding protein 2E OS=Oryza sativa subsp. japonica	4.23187	2.81e-05
Poh0342480.1	PnDREB-4	Dehydration-responsive element-binding protein 2E OS=Oryza sativa subsp. japonica	1.46072	4.82e-05
Poh0164220.1	PnDREB-5	Dehydration-responsive element-binding protein 2E OS=Oryza sativa subsp. japonica	1.36974	0.00503286
Poh0011950.1	PnDREB-6	Dehydration-responsive element-binding protein 2E OS=Oryza sativa subsp. japonica	-2.52867	1.73e-05
Poh0157540.1	PnHsp70	Hsp70 protein	-1.43538	0.0278887
Poh0052400.1	PnPIP1-1	Aquaporin PIP1-1 OS=Arabidopsis thaliana	-1.18482	0.00592607
Poh0167060.1	PnSIP1-1	Aquaporin SIP1-1 OS=Oryza sativa subsp. japonica	1.01934	0.0148079
Poh0144870.1	PnPIP1-1	aquaporin PIP2-8 OS=Arabidopsis thaliana	1.41871	0.00243298
Poh0252100.1	PnTIP1-3	Aquaporin TIP1-3 Gamma-tonoplast intrinsic protein 3 OS=Arabidopsis thaliana	-1.06321	7.17e-05
Poh0371730.1	PnDSP-22	Desiccation stress protein DSP-22, chloroplastic Precursor OS=Craterostigma plantagineum	-1.34194	0.0480716
Poh0209070.1	PnDSP-22	Desiccation stress protein DSP-22, chloroplastic Precursor OS=Craterostigma plantagineum	-1.20805	0.0114662
Poh0209050.1	PnDSP-22	Desiccation stress protein DSP-22, chloroplastic Precursor OS=Craterostigma plantagineum	-1.52676	0.000199083
Poh0209040.1	PnDSP-22	Desiccation stress protein DSP-22, chloroplastic Precursor OS=Craterostigma plantagineum	-1.15724	0.0172082
Poh0186710.1	PnDSP-22	Desiccation stress protein DSP-22, chloroplastic Precursor OS=Craterostigma plantagineum	-1.28838	0.028526
Poh0186700.1	PnDSP-22	Desiccation stress protein DSP-22, chloroplastic Precursor OS=Craterostigma plantagineum	-1.19853	0.0114295
Poh0186690.1	PnDSP-22	Desiccation stress protein DSP-22, chloroplastic Precursor OS=Craterostigma plantagineum	-1.02526	0.0229541
Poh0022340.1	PnDSP-22	Desiccation stress protein DSP-22, chloroplastic Precursor OS=Craterostigma plantagineum	-1.85007	0.00674913
Poh0207070.1	PnPCC13-62	Desiccation-related protein PCC13-62 Precursor OS=Craterostigma plantagineum	-1.3193	0.000709018
Poh0289030.1	PnDSI-1VOC	Dessication-induced 1VOC superfamily protein	-1.26632	0.00834826
Poh0188280.1	PnF-box-1	F-box protein OS=Arabidopsis thaliana	1.63887	0.000872996
Poh0116090.1	PnF-box-2	F-box protein OS=Arabidopsis thaliana	1.52416	6.31e-06
Poh0205540.1	PnF-box-3	F-box protein At1g78280 OS=Arabidopsis thaliana	2.20221	2.53e-06
Poh0340770.1	PnF-box-4	F-box/kelch-repeat protein OS=Arabidopsis thaliana	4.43435	2.48e-11
Novel00875.1	PnLEA-1	group 1 LEA protein OS=Physcomitrella patens	-1.71718	0.0437153
Poh0221060.1	PnLEA-2	Late embryogenesis abundant (LEA) hydroxyproline-rich glycoprotein family	-1.24517	0.000486749
Poh0240850.1	PnLEA-3	Late embryogenesis abundant domain-containing protein	-1.87253	2.53e-06
Poh0124270.1	PnLEA-4	Late embryogenesis abundant domain-containing protein LEA domain-containing protein	-1.9919	8.64e-14
Poh0051250.1	PnLEA-5	Late embryogenesis abundant protein	-2.18764	0.00610123
Poh0312920.1	PnLEA-6	Late embryogenesis abundant protein 31 OS=Arabidopsis thaliana	-1.57968	0.00514062
Poh0116640.1	PnLEA-7	Late embryogenesis abundant protein 31, Protein RESPONSIVE TO ABSCISIC ACID 28 OS=Arabidopsis thaliana	-1.10833	0.00161207
Poh0361820.1	PnLEA-8	Late embryogenesis abundant protein Lea14-A OS=Gossypium hirsutum	1.45579	3.36e-06
Poh0060510.1	PnLEA-9	Late embryogenesis abundant (LEA) hydroxyproline-rich glycoprotein family	-1.79567	1.54e-05
Poh0063190.1	PnLEA-10	Late embryogenesis abundant protein 31, Protein RESPONSIVE TO ABSCISIC ACID 28 OS=Arabidopsis thaliana	-1.11609	0.0312494
