# Supplementary material for: Integrated transcriptome and metabolome analyses reveal the adaptation of Antarctic moss Pohlia nutans to drought stress
Source: Front Plant Sci. 2022 Aug 11;13:924162. doi: 10.3389/fpls.2022.924162 (PMC9403716; doi:10.3389/fpls.2022.924162)
Supplement: Supplementary file 4 [file Table_4.XLSX]

## Sheet: Sheet1
Supplementary Table 4 All detected metabolites in Pohlia nutans under drought stress.
Index	Q1 (Da)	Q3 (Da)	Molecular Weight (Da)	Formula	Ionization model	Compounds	Class I	Class II	CAS	Level	CK1	CK2	CK3	PEG24h-1	PEG24h-2	PEG24h-3	PEG60h-1	PEG60h-2	PEG60h-3	mix01	mix02	mix03	cpd_ID	kegg_map
pme3005	74.05	46.2	73.053	C3H7NO	[M+H]+	N,N-Dimethylformamide	Alkaloids	Alkaloids	68-12-2	3	382080	351670	374920	137590	202600	158470	192250	266290	131100	216940	304560	179010	C03134	--
pme3200	74	57	73.064	C2H7N3	[M+H]+	1-methylguanidine	Nucleotides and derivatives	Nucleotides and derivatives	471-29-4	3	69223	53579	66545	49626	51429	38205	60735	57065	45357	58274	51912	50172	C02294	--
mws0217	76.04	29.99	75.032	C2H5NO2	[M+H]+	L-Glycine	Amino acids and derivatives	Amino acids and derivatives	56-40-6	3	23809	15040	21814	48225	29320	17938	32798	23298	30980	34696	61095	34554	C00037	ko00230,ko00260,ko00310,ko00440,ko00460,ko00480,ko00630,ko00730,ko00860,ko00970,ko01100,ko01110,ko01200,ko01230,ko01240,ko02010
pmb0782	86.1	69.2	85.089	C5H11N	[M+H]+	Piperidine	Alkaloids	Piperidine alkaloids	110-89-4	3	3584200	3543400	3393600	870150	851380	735480	926700	868350	913910	2593100	2661500	2499000	C01746	ko00960
pme2292	89.11	72.08	88.1	C4H12N2	[M+H]+	Putrescine	Alkaloids	Alkaloids	110-60-1	3	64004	75165	55752	70531	39774	27532	42818	45358	59702	49375	48870	46692	C00134	ko00330,ko00472,ko00480,ko00960,ko01100,ko01110,ko02010
pmf0096	88.99	70.9	89.995	C2H2O4	[M-H]-	Oxalic acid	Organic acids	Organic acids	144-62-7	3	19452	21678	28577	26489	41684	25186	5270	11528	7645.2	9958.5	13043	21666	C00209	ko00230,ko00630,ko01100
MWS2040	94.98	79.96	95.988	CH4O3S	[M-H]-	Methanesulfonic acid	Organic acids	Organic acids	75-75-2	3	120750	111300	123460	124400	110160	84302	207810	222800	203670	176390	175360	149730	C11145	ko00920,ko01100
MWSmce460	100.08	56.05	99.068	C5H9NO	[M+H]+	2-Piperidone	Alkaloids	Piperidine alkaloids	675-20-7	2	28630	23856	23098	11118	9560.4	11012	11837	7813.6	12569	24301	22052	20213	--	--
Lmqp000873	101.02	55.02	100.018	C4H4O3	[M+H]+	Succinic anhydride	Organic acids	Organic acids	108-30-5	3	94776	81755	107700	95658	87474	94377	76771	41452	59424	104650	114810	94852	C19524	--
mws4052	102.05	56.05	101.048	C4H7NO2	[M+H]+	1-Aminocyclopropane-1-carboxylic acid	Organic acids	Organic acids	22059-21-8	3	888430	827040	793980	984300	962030	1004400	765840	802980	875570	868140	812550	813730	C01234	ko00270,ko01100,ko01110
pmf0256	101.1	84.7	102.104	C6H14O	[M-H]-	3-Methyl-1-pentanol	Others	Saccharides and Alcohols	589-35-5	3	51907	26458	60796	24990	31096	27196	16256	22149	15677	33793	64751	60513	--	--
pme1841	103.12	86.1	102.116	C5H14N2	[M+H]+	Cadaverine	Alkaloids	Alkaloids	462-94-2	3	15644	30496	12202	38913	28888	22309	10794	25104	15099	19024	22446	22154	C01672	ko00310,ko00480,ko00960,ko01100,ko01110
pme3017	104.07	58	103.063	C4H9NO2	[M+H]+	2-Aminoisobutyric acid*	Organic acids	Organic acids	62-57-7	3	2334200	1959500	1892300	1135700	1164400	1291600	1120900	1005500	1182700	2178600	2203500	2078500	C03665	--
pme3011	104.07	68.8	103.063	C4H9NO2	[M+H]+	γ-Aminobutyric acid*	Organic acids	Organic acids	56-12-2	3	1626400	1648100	1828600	1053200	1364700	1177900	892900	784280	814880	1149600	1281600	1288500	C00334	ko00250,ko00330,ko00410,ko00650,ko00760,ko01100
pme3033	104.07	86	103.063	C4H9NO2	[M+H]+	N,N-Dimethylglycine	Amino acids and derivatives	Amino acids and derivatives	1118-68-9	3	938970	988810	1042200	709420	766490	699630	579830	518060	482830	811920	909690	740220	C01026	ko00260,ko01100
pmb0484	104.1	60.1	103.091	C5H13NO	[M+H]+	Choline	Alkaloids	Alkaloids	62-49-7	1	13855000	14851000	12922000	8598900	8537800	8353900	7719200	6952400	7292100	11785000	13552000	11259000	C00114	ko00260,ko00564,ko01100,ko02010
Lmbn000193	103	59.01	104.011	C3H4O4	[M-H]-	Tartronate semialdehyde*	Organic acids	Organic acids	2480-77-5	3	165700	172420	134670	123310	101250	68143	92534	121940	67833	157070	158280	143040	C01146	ko00053,ko00630,ko01100
ML10172161	103	59.01	104.011	C3H4O4	[M-H]-	Hydroxypyruvic acid*	Organic acids	Organic acids	1113-60-6	3	177490	189170	172870	75867	113320	88800	95074	73327	81826	183120	131110	160910	C00168	ko00260,ko00630,ko01100,ko01110,ko01200
mws0576	103.04	59.1	104.047	C4H8O3	[M-H]-	3-Hydroxybutyric acid	Organic acids	Organic acids	300-85-6	3	1307200	1373400	1353400	597040	713150	646290	783740	948330	921480	1131600	1103300	1014500	C01089	ko00072,ko00650,ko01100
pme1975	103	59	104.06	C3H4O4	[M-H]-	Malonic acid	Organic acids	Organic acids	141-82-2	3	1168300	1210500	1205800	567490	852400	569090	825850	837600	1023000	1054000	971550	874660	C00383	ko00061,ko00240,ko00410,ko01100,ko01212
pme0010	106	60	105.043	C3H7NO3	[M+H]+	L-Serine	Amino acids and derivatives	Amino acids and derivatives	56-45-1	3	2451200	2003700	2745400	4253100	4292500	3832400	5276900	6740200	6017300	2525000	2781700	1979900	C00065	ko00260,ko00261,ko00270,ko00460,ko00564,ko00600,ko00630,ko00920,ko00970,ko01100,ko01110,ko01200,ko01230,ko01240,ko02010
pme2433	106.09	88	105.079	C4H11NO2	[M+H]+	Diethanolamine	Alkaloids	Alkaloids	111-42-2	3	170680	168910	218890	339070	319410	319640	395990	458970	432800	200800	181930	140740	C06772	ko00564
MWS2076	110.06	65.04	109.053	C6H7NO	[M+H]+	2-Aminophenol	Alkaloids	Phenolamine	95-55-6	3	31143	20440	18975	18990	26795	9802.6	18751	9783.6	8698.2	19562	25981	24911	C01987	ko00380,ko01100
pme0257	111.02	80	112.027	C4H4N2O2	[M-H]-	Uracil	Nucleotides and derivatives	Nucleotides and derivatives	66-22-8	3	391280	465060	426680	1142100	1455700	754830	508410	618890	536840	507900	435220	421740	C00106	ko00240,ko00410,ko00770,ko01100
pme0006	116.07	70.1	115.063	C5H9NO2	[M+H]+	L-Proline	Amino acids and derivatives	Amino acids and derivatives	147-85-3	1	29145000	30936000	29385000	11535000	10951000	10024000	11048000	12151000	11691000	25253000	25225000	23029000	C00148	ko00330,ko00332,ko00970,ko01100,ko01110,ko01230,ko02010
pmb1096	118.07	91	117.058	C8H7N	[M+H]+	Indole	Alkaloids	Plumerane	120-72-9	1	60075	59311	68840	16273	15026	15115	17723	18657	28385	47525	34167	48393	C00463	ko00380,ko00400,ko00402,ko01100,ko01110
mws2628	118.09	87.05	117.07	C5H11NO2	[M+H]+	N-Methyl-4-aminobutyric acid	Organic acids	Organic acids	1119-48-8	3	11196	12897	25431	6386.8	3890.2	17316	24776	20778	15079	18311	19314	19856	C15987	ko00760,ko01100
mws0256	118.09	72.1	117.079	C5H11NO2	[M+H]+	L-Valine	Amino acids and derivatives	Amino acids and derivatives	72-18-4	1	77888000	80720000	70549000	34254000	34749000	33018000	37135000	39501000	40331000	60335000	63844000	62204000	C00183	ko00280,ko00290,ko00311,ko00460,ko00770,ko00966,ko00970,ko01100,ko01110,ko01210,ko01230,ko01240,ko02010
mws0470	117.02	73	118.027	C4H6O4	[M-H]-	Methylmalonic acid*	Organic acids	Organic acids	516-05-2	3	10808000	10383000	11830000	8200200	9231400	8690300	6921300	7476200	6738600	12296000	12958000	12087000	C02170	ko00240,ko00280,ko00640,ko01100
pme1730	117	59	118.027	C4H6O4	[M-H]-	D-Erythronolactone	Organic acids	Organic acids	15667-21-7	3	97243	50529	70167	55777	51414	34228	42372	42363	54055	76169	100420	119870	--	--
mws0192	117.02	73	118.027	C4H6O4	[M-H]-	Succinic acid*	Organic acids	Organic acids	110-15-6	3	10660000	11046000	11039000	7715100	8399100	7590200	6517100	7518400	6714900	10831000	13072000	11071000	C00042	ko00020,ko00190,ko00250,ko00310,ko00350,ko00360,ko00620,ko00630,ko00640,ko00650,ko00760,ko00920,ko01100,ko01110,ko01200
mws0147	117.06	59	118.063	C5H10O3	[M-H]-	β-Hydroxyisovaleric acid	Organic acids	Organic acids	625-08-1	1	2729900	2807700	2253300	887590	838600	750750	546240	620660	559580	1877900	1671300	1624000	C20827	ko00280,ko01100
pme3096	118	74	119.022	C3H5NO4	[M-H]-	Aminomalonic acid	Organic acids	Organic acids	1068-84-4	3	444410	381840	369400	302870	333450	383240	255390	290950	239850	397050	505450	433030	C00872	--
mws0671	120.07	74.1	119.058	C4H9NO3	[M+H]+	L-Homoserine	Amino acids and derivatives	Amino acids and derivatives	672-15-1	3	6846700	5175600	7067600	6494400	5467900	5223000	5345900	6602500	6235500	7533500	7884300	6522300	C00263	ko00260,ko00270,ko00300,ko00920,ko01100,ko01110,ko01230
mws0230	120.07	74	119.058	C4H9NO3	[M+H]+	L-Threonine	Amino acids and derivatives	Amino acids and derivatives	72-19-5	3	7550400	5528700	7236200	6513500	5091900	5595200	5620200	6451100	6552800	7547700	7937100	6550100	C00188	ko00260,ko00261,ko00290,ko00860,ko00970,ko01100,ko01110,ko01230,ko02010
pma0134	121.04	93.06	120.042	C4H8O4	[M+H]+	D-(-)-Threose	Others	Saccharides and Alcohols	95-43-2	3	13408	25598	20799	23234	24890	22215	9	6981	5893	23179	13524	18496	C06463	--
pme0195	120.02	62	121.02	C3H7NO2S	[M-H]-	L-Cysteine	Amino acids and derivatives	Amino acids and derivatives	52-90-4	3	14466	12740	16913	11476	8099.2	8039.8	5782.5	3448	9278	11500	9835	8599.5	C00097	ko00260,ko00270,ko00311,ko00332,ko00430,ko00460,ko00480,ko00730,ko00770,ko00920,ko00970,ko01100,ko01110,ko01200,ko01230,ko01240,ko04122
pme0241	123.04	79	122.037	C7H6O2	[M+H]+	Benzoic acid	Phenolic acids	Phenolic acids	65-85-0	3	61094	90010	65651	69850	26769	30793	63716	55872	64832	56178	47708	69596	C00180	ko00360,ko01100,ko01110
mws0628	121.03	92	122.037	C7H6O2	[M-H]-	4-Hydroxybenzaldehyde	Phenolic acids	Phenolic acids	123-08-0	3	101180	134490	180200	46756	61587	87646	63762	87618	70242	106450	89009	162370	C00633	ko01100
mws0133	123.06	80.05	122.048	C6H6N2O	[M+H]+	Nicotinamide	Others	Vitamin	98-92-0	3	447370	493890	449640	139030	147100	140350	135450	132930	126620	345520	344060	340390	C00153	ko00760,ko01100,ko01240
Lmbp000668	124.04	78.03	123.032	C6H5NO2	[M+H]+	Isonicotinic acid*	Others	Vitamin	55-22-1	2	169980	185500	154790	61198	56407	64654	47036	46363	55117	114930	129740	143670	C07446	--
pme0490	124.04	78	123.032	C6H5NO2	[M+H]+	Nicotinic acid (Vitamin B3)*	Others	Vitamin	59-67-6	2	187240	193720	154950	52261	51637	59368	35833	57439	75141	150190	124460	165990	C00253	ko00760,ko00960,ko01100,ko01110,ko01240
pme1216	122.03	78	123.032	C6H5NO2	[M-H]-	2-Picolinic acid	Organic acids	Organic acids	98-98-6	3	83802	91371	52778	24483	31546	17082	20428	17076	9638.7	59015	38344	45226	C10164	ko00380,ko01100
Zmgn000216	125	78.96	126.008	C2H7O4P	[M-H]-	2-Hydroxyethylphosphonic acid	Organic acids	Organic acids	22987-21-9	3	57226	63241	69086	39254	35212	37276	60675	46359	65579	51621	57533	33016	C06451	ko00440,ko00998,ko01100,ko01110
MWSmce448	127.05	81.04	126.043	C5H6N2O2	[M+H]+	Imidazol-1-yl-acetic acid*	Organic acids	Organic acids	22884-10-2	3	189140	138940	186060	339290	343610	315740	413870	413730	348680	324140	276160	142440	--	--
MWSmce118	127.05	81.04	126.043	C5H6N2O2	[M+H]+	Imidazole-4-Acetic Acid*	Organic acids	Organic acids	645-65-8	3	203130	155520	206100	416800	263120	292860	486880	457030	463220	289500	323020	205350	C02835	ko00340,ko01100
ML10181668	130.09	84.08	129.079	C6H11NO2	[M+H]+	Cycloleucine	Amino acids and derivatives	Amino acids and derivatives	52-52-8	3	8751200	7830900	8578900	8569500	7935800	7608200	7261200	7607800	7555500	11672000	11262000	8963300	C03969	--
Rfmb319	130.09	84.08	129.079	C6H11NO2	[M+H]+	Pipecolic acid	Organic acids	Organic acids	4043-87-2	3	964080	955400	949000	884920	823040	739470	683800	812220	769910	1165100	1079100	1028800	C00408	ko00310,ko00960,ko01100,ko01110
Zmdp000376	130.09	84.08	129.09	C5H11N3O	[M+H]+	4-Guanidinobutanal	Others	Others	-	2	6329800	6161000	6521800	6075700	5274500	5446300	4605100	5719500	5698800	8417900	7967000	7275800	--	--
pma3649	132.1	86.1	131.058	C5H9NO3	[M+H]+	5-Aminolevulinate	Alkaloids	Alkaloids	106-60-5	3	680260	558510	569820	187910	218580	232860	241340	271010	280570	660320	538370	603650	C00430	ko00260,ko00860,ko01100,ko01110,ko01240,ko02010
MWS2413	130.05	58.03	131.058	C5H9NO3	[M-H]-	N-acetyl-beta-alanine	Amino acids and derivatives	Amino acids and derivatives	3025-95-4	3	8107.6	15579	10471	5519.4	6020	5860.2	5826.7	2341.1	3490.3	12892	10888	9757.9	C01073	ko00410
mws0216	132.07	86	131.058	C5H9NO3	[M+H]+	Trans-4-Hydroxy-L-proline	Amino acids and derivatives	Amino acids and derivatives	51-35-4	3	33672000	33849000	33835000	9272700	9272900	8524200	10142000	10141000	10385000	30384000	30832000	30012000	C01157	ko00330,ko01100,ko02010
mws1587	132.1	86	131.095	C6H13NO2	[M+H]+	L-Norleucine*	Amino acids and derivatives	Amino acids and derivatives	327-57-1	1	9343800	8744700	7959100	1532200	1645300	1600100	1882400	1887500	1804800	6602900	6871400	7193300	C01933	--
mws0258	132.1	86	131.095	C6H13NO2	[M+H]+	L-Isoleucine*	Amino acids and derivatives	Amino acids and derivatives	73-32-5	1	8962900	8908200	8526700	1495500	1602500	1390500	1702100	1613900	1476800	6847200	6505700	7187600	C00407	ko00280,ko00290,ko00460,ko00960,ko00966,ko00970,ko01100,ko01110,ko01210,ko01230,ko02010
mws0227	132.1	86.2	131.095	C6H13NO2	[M+H]+	L-Leucine*	Amino acids and derivatives	Amino acids and derivatives	61-90-5	1	7097800	8251000	7474400	2004600	1942700	1775300	2046100	1932500	2262600	5879700	5156100	5155600	C00123	ko00280,ko00290,ko00966,ko00970,ko01100,ko01110,ko01210,ko01230,ko02010
pme0274	132.1	69	131.095	C6H13NO2	[M+H]+	6-Aminocaproic acid	Organic acids	Organic acids	60-32-2	3	5134400	4919500	5320800	1610600	1420800	988810	1709100	1489200	1536200	4708400	4380300	4206600	C02378	ko01100
pme0243	131.03	87.05	132.042	C5H8O4	[M-H]-	Glutaric acid*	Organic acids	Organic acids	110-94-1	1	2253500	2128400	2044600	987070	867290	764080	561860	612910	594960	1476900	1264300	1290400	C00489	ko00071,ko00310,ko01100
mws0473	131.03	87.05	132.042	C5H8O4	[M-H]-	2-Methylsuccinic acid*	Organic acids	Organic acids	498-21-5	1	1916800	2108200	1983300	963340	738560	652540	556850	555850	572370	1316700	1197500	958000	--	--
Lmgn000160	131.05	70.03	132.053	C4H8N2O3	[M-H]-	3-Ureidopropionic Acid	Organic acids	Organic acids	462-88-4	3	37945	35964	41068	23427	15708	16300	42934	33762	75012	23849	27906	25029	C02642	ko00240,ko00410,ko00770,ko01100
mws0001	133.06	74	132.054	C4H8N2O3	[M+H]+	L-Asparagine	Amino acids and derivatives	Amino acids and derivatives	70-47-3	3	3038900	2811100	3049700	2739100	2478900	2758600	5275200	5354000	4863400	2555800	2524300	2446300	C00152	ko00250,ko00460,ko00970,ko01100,ko01110,ko01230
pme2527	133	116	132.09	C5H12N2O2	[M+H]+	L-Ornithine	Amino acids and derivatives	Amino acids and derivatives	70-26-8	3	19185	13820	14139	15233	7627.3	12869	9	3969.4	6700.3	12955	17207	10599	C00077	ko00220,ko00330,ko00472,ko00480,ko01100,ko01110,ko01210,ko01230,ko02010
mws0219	132.03	88	133.038	C4H7NO4	[M-H]-	L-Aspartic Acid	Amino acids and derivatives	Amino acids and derivatives	56-84-8	1	3642700	3376700	3416700	3534600	3062300	3427800	3872100	4251800	3534100	4374100	4396500	4049600	C00049	ko00220,ko00250,ko00260,ko00261,ko00270,ko00300,ko00340,ko00410,ko00460,ko00710,ko00760,ko00770,ko00970,ko01100,ko01110,ko01200,ko01210,ko01230,ko01240,ko02010
mws0275	133.01	71.01	134.022	C4H6O5	[M-H]-	L-Malic acid	Organic acids	Organic acids	97-67-6	1	1446100	1541500	1288600	1014000	921120	709050	1178900	1036400	1099700	1132100	1107400	1320200	C00149	ko00020,ko00620,ko00630,ko00710,ko01100,ko01110,ko01200
Lmbn000198	133.01	71.01	134.022	C4H6O5	[M-H]-	3-Dehydro-L-Threonic Acid	Others	Saccharides and Alcohols	-	1	1176700	1323500	1416800	549080	718720	549310	954420	923770	1003800	1105300	1267600	1069400	C03064	ko00053,ko01100
Zmdp000972	136.04	91.05	135.035	C4H9NO2S	[M+H]+	S-Methyl-L-cysteine	Amino acids and derivatives	Amino acids and derivatives	1187-84-4	2	263060	273860	293860	72277	70998	45796	98906	104150	123810	157030	165390	185740	C22040	ko02010
pme0057	136.04	118.1	135.035	C4H9NO2S	[M+H]+	L-Homocysteine	Amino acids and derivatives	Amino acids and derivatives	6027-13-0	3	90450	46068	53204	38767	42385	35848	64662	28942	50958	64002	43686	54855	C00155	ko00270,ko00920,ko01100,ko01110,ko01230
pmb0374	136.06	118.9	135.054	C5H5N5	[M+H]+	2-Aminopurine	Nucleotides and derivatives	Nucleotides and derivatives	452-06-2	2	12593	14623	10364	9	9	9	10720	6814.5	9295.3	16733	14442	15709	--	--
pme0040	136.06	119	135.054	C5H5N5	[M+H]+	Adenine	Nucleotides and derivatives	Nucleotides and derivatives	73-24-5	1	1089200	1214800	983060	368440	368540	341500	319390	361170	305690	870870	853000	830950	C00147	ko00230,ko00908,ko01100
HJKP000649	136.07	91.05	135.068	C8H9NO	[M+H]+	N-benzylformamide	Alkaloids	Alkaloids	6343-54-0	2	326220	358090	374560	84762	83656	83284	138620	125290	104040	230280	193420	196680	C15561	--
mws0889	135.03	75.01	136.037	C4H8O5	[M-H]-	D-Threonic Acid	Others	Saccharides and Alcohols	3909-12-4	3	674780	652700	715160	1297800	1448500	1207500	1031200	887610	1032800	870090	1019400	984130	C21649	--
mws0749	137.02	93	138.032	C7H6O3	[M-H]-	4-Hydroxybenzoic acid	Phenolic acids	Phenolic acids	99-96-7	3	526200	397130	328050	286710	280240	316130	298180	226780	217000	388860	364420	333490	C00156	ko00130,ko00790,ko01100,ko01110,ko01240
pme2828	140	99	139.027	C6H5NO3	[M+H]+	4-Nitrophenol	Phenolic acids	Phenolic acids	100-02-7	3	3871900	3982400	3897100	2972700	2674700	2874800	2883500	2806200	3083700	3557100	3737300	3531600	C00870	--
MWSmce585	104.07	59.01	139.04	C4H9NO2	[M-Cl]+	Methyl 3-aminopropanoate	Amino acids and derivatives	Amino acids and derivatives	3196-73-4	2	1649800	1623100	1326300	872400	914070	847610	919780	867610	950920	1343400	1245700	1459800	--	--
mws0704	140.01	78.96	141.019	C2H8NO4P	[M-H]-	O-Phosphorylethanolamine	Alkaloids	Alkaloids	1071-23-4	3	35275	34415	33571	24457	25285	20461	22359	20615	24210	20317	19040	27051	C00346	ko00563,ko00564,ko00600,ko01100
pma2987	142.1	124.09	141.09	C6H11N3O	[M+H]+	Histidinol	Alkaloids	Alkaloids	501-28-0	3	13663000	13220000	13457000	10016000	8787300	9234700	10279000	9656500	10204000	13557000	12925000	13168000	C00860	ko00340,ko01100,ko01110,ko01230
Rfmb320	144.1	84.08	143.095	C7H13NO2	[M+H]+	1-Methylpiperidine-2-carboxylic acid	Organic acids	Organic acids	7730-87-2	3	18408	44302	35334	19168	12061	3714	98849	118390	134220	59639	50152	20834	--	--
Hmsp000364	144.1	98.09	143.095	C7H13NO2	[M+H]+	L-Cyclopentylglycine	Amino acids and derivatives	Amino acids and derivatives	2521-84-8	3	60418	73293	91550	62560	65830	31236	60715	41235	58203	80942	71624	71133	--	--
MWS4414	145.05	57.03	144.042	C6H8O4	[M+H]+	trans-2-Butene-1,4-dicarboxylic Acid	Organic acids	Organic acids	4436-74-2	3	42552	55546	37596	30608	41673	27708	38753	31822	45697	34986	37836	29819	--	--
Lmyn008503	143.11	143.11	144.115	C8H16O2	[M-H]-	Octanoic acid	Lipids	Free fatty acids	124-07-2	3	4804.5	4986.4	5521.7	3025.7	3803.3	3206.6	3228.5	4690.7	3589.5	5552.8	4959.6	5933.5	C06423	ko00061,ko00785,ko01100,ko01240
MWS3020	145.13	86.1	144.126	C7H16N2O	[M+H]+	N-Acetylcadaverine	Alkaloids	Alkaloids	32343-73-0	3	197860	234420	210030	162770	197180	181180	169600	146350	137470	179900	193280	211670	--	--
mws0103	146.06	91	145.053	C9H7NO	[M+H]+	Indole-3-carboxaldehyde	Alkaloids	Plumerane	487-89-8	3	56596	43512	44897	13778	19470	13903	15006	23712	26096	28554	32017	37657	C08493	--
Lmqp000427	146.08	82.07	145.074	C6H11NO3	[M+H]+	N-Methyl-Trans-4-Hydroxy-L-Proline	Amino acids and derivatives	Amino acids and derivatives	4252-82-8	3	71424	59342	53706	41493	33414	62218	35174	38912	31990	88844	74660	64061	--	--
mws0567	146.09	87	145.085	C5H11N3O2	[M+H]+	4-Guanidinobutyric acid	Organic acids	Organic acids	463-00-3	3	91095	88964	123330	58713	66306	57194	50099	67872	75904	101460	100890	96017	C01035	ko00330,ko01100
mws0017	146.17	72.2	145.158	C7H19N3	[M+H]+	Spermidine	Alkaloids	Alkaloids	124-20-9	3	15803	17631	17174	7306.5	6677.8	3990.7	9999.6	4916.5	15633	11892	18983	6989.9	C00315	ko00330,ko00410,ko00480,ko00940,ko01100,ko02010
pme2380	145.01	101	146.022	C5H6O5	[M-H]-	α-Ketoglutaric acid	Organic acids	Organic acids	328-50-7	3	425420	404860	342620	90196	68176	87986	77214	54197	44745	299590	279930	225990	C00026	ko00020,ko00040,ko00053,ko00220,ko00250,ko00300,ko00310,ko00340,ko00430,ko00630,ko00650,ko00660,ko01100,ko01110,ko01200,ko01210,ko01230,ko01240
Lmgn000224	145.01	57.03	146.022	C5H6O5	[M-H]-	2-Methyl-3-oxosuccinic acid	Organic acids	Organic acids	-	3	53888	51176	34850	10770	6744.1	7183	18038	13291	15316	38679	27801	44421	C06030	ko00660
mws1012	147.04	103	146.037	C9H6O2	[M+H]+	Coumarin	Lignans and Coumarins	Coumarins	91-64-5	3	51477	53625	63579	6149	2838.5	5279.3	5258.1	8084.1	4397.2	27447	19473	22854	C05851	ko00940,ko01110
Lmbn001676	145.05	101.06	146.058	C6H10O4	[M-H]-	3-Hydroxy-3-Methyl-2-Oxopentanoic Acid	Organic acids	Organic acids	-	3	9	9	9	62498	52788	33467	51086	55306	33642	26001	10256	18782	C14463	ko00290,ko01110,ko01210
Wmzn000227	145.06	109.04	146.058	C6H10O4	[M-H]-	2,2-Dimethylsuccinic acid	Organic acids	Organic acids	597-43-3	2	57358	67160	60384	46862	32103	50116	36218	54485	55797	88143	105130	94572	--	--
pme0193	147.08	84	146.069	C5H10N2O3	[M+H]+	L-Glutamine	Amino acids and derivatives	Amino acids and derivatives	56-85-9	1	1055000	964830	971920	424370	441490	393150	447970	392030	419380	635560	637090	645840	C00064	ko00220,ko00230,ko00240,ko00250,ko00630,ko00750,ko00910,ko00970,ko01100,ko01230,ko01240,ko02010
pme0026	147.11	84	146.106	C6H14N2O2	[M+H]+	L-Lysine	Amino acids and derivatives	Amino acids and derivatives	56-87-1	2	964380	1046500	918290	384610	394380	398470	443640	341440	406990	610160	587610	579920	C00047	ko00300,ko00310,ko00780,ko00960,ko00970,ko01100,ko01110,ko01210,ko01230,ko02010
mws1050	148.06	88	147.053	C5H9NO4	[M+H]+	O-Acetylserine	Amino acids and derivatives	Amino acids and derivatives	5147-00-2	3	384400	206780	275360	157460	122990	145380	261180	248920	242590	246740	365180	495510	C00979	ko00270,ko00908,ko00920,ko01100,ko01110,ko01200,ko01230,ko04122
pme0014	148.06	84	147.053	C5H9NO4	[M+H]+	L-Glutamic acid	Amino acids and derivatives	Amino acids and derivatives	56-86-0	1	2521800	2298300	2196000	2675400	2672600	2622000	2302000	2323500	2648400	2404300	2235000	2103500	C00025	ko00220,ko00250,ko00330,ko00332,ko00340,ko00430,ko00480,ko00524,ko00630,ko00650,ko00660,ko00860,ko00910,ko00970,ko01100,ko01110,ko01200,ko01210,ko01230,ko01240,ko02010
Zmzn000113	146.05	102.06	147.053	C5H9NO4	[M-H]-	L-threo-3-Methylaspartate	Amino acids and derivatives	Amino acids and derivatives	6061-13-8	1	4231600	3400100	3884900	3949900	3461300	3396800	3425500	3561500	3218300	3624300	3579900	4125100	C03618	ko00630,ko00660,ko01100,ko01200
MWSmce608	148.1	74.02	147.09	C6H13NO3	[M+H]+	4-Hydoxy-L-Isoleucine	Amino acids and derivatives	Amino acids and derivatives	781658-23-9	3	760620	713120	737930	853990	667810	758090	637550	710510	705710	813060	719600	694010	--	--
pmp001285	149.02	65.04	148.016	C8H4O3	[M+H]+	Phthalic anhydride	Phenolic acids	Phenolic acids	85-44-9	1	1747400	1753500	1730300	676140	719240	656940	659420	675690	673560	1258100	1098000	1110300	--	--
MWSslk226	149.09	91.05	148.089	C10H12O	[M+H]+	Benzylacetone	Others	Others	2550-26-7	3	36061	53449	48298	9	9	9	9	9	9	23452	28972	32687	--	--
Lmgp000796	150.06	61.01	149.048	C8H7NO2	[M+H]+	4-Hydroxymandelonitrile	Alkaloids	Phenolamine	13093-65-7	3	727870	1055300	949800	362230	386220	347230	435110	501000	452170	752960	738790	577780	C00650	--
pme1210	150.06	61	149.051	C5H11NO2S	[M+H]+	L-Methionine	Amino acids and derivatives	Amino acids and derivatives	63-68-3	3	787710	891410	923950	308420	324730	362050	310260	359060	348460	558350	622400	521690	C00073	ko00270,ko00966,ko00970,ko01100,ko01110,ko01210,ko01230,ko01240
mws0224	150.1	61	149.051	C5H11NO2S	[M+H]+	DL-Methionine	Amino acids and derivatives	Amino acids and derivatives	59-51-8	3	805810	899320	833030	383830	384220	348230	451490	447970	458640	593990	624210	569570	--	--
mws0847	150.08	133	149.07	C6H7N5	[M+H]+	1-Methyladenine	Nucleotides and derivatives	Nucleotides and derivatives	5142-22-3	3	19705	20158	15351	9	10391	7692.3	11870	10970	13402	19456	17143	15551	C02216	--
Zmgn000173	149.05	75.01	150.053	C5H10O5	[M-H]-	D-Ribose	Others	Saccharides and Alcohols	50-69-1	3	52585	51781	45966	11070	25044	37626	23756	6250	26927	41726	41110	31071	C00121	ko00030,ko01100,ko02010
pmf0420	149.06	74.9	150.068	C9H10O2	[M-H]-	Benzyl acetate	Organic acids	Organic acids	140-11-4	3	680790	922530	655770	591850	636150	587120	620530	562030	540550	293150	302840	302180	C15513	--
pme1109	152.06	135	151.049	C5H5N5O	[M+H]+	Guanine*	Nucleotides and derivatives	Nucleotides and derivatives	73-40-5	3	125270	145880	144070	45687	52624	57274	49551	33121	40456	109070	118450	109900	C00242	ko00230,ko01100
pme0183	152.06	135	151.049	C5H5N5O	[M+H]+	Isoguanine*	Nucleotides and derivatives	Nucleotides and derivatives	3373-53-3	3	39018	33971	29752	28119	18226	13209	9570.2	35047	25631	31443	40904	28593	--	--
MWS2984	153.05	136.03	152.045	C4H4N6O	[M+H]+	8-Azaguanine	Nucleotides and derivatives	Nucleotides and derivatives	134-58-7	3	12277	15424	9	9	9	9	9	9	9	16961	10424	14122	--	--
mws0458	151.04	136	152.047	C8H8O3	[M-H]-	Vanillin*	Phenolic acids	Phenolic acids	121-33-5	3	226770	334400	274040	182260	177370	140330	196000	205660	203010	199250	249500	253710	C00755	ko00998,ko01100,ko01110
MWS3149	151.04	107.05	152.047	C8H8O3	[M-H]-	3-Methoxybenzoic acid	Phenolic acids	Phenolic acids	586-38-9	3	61189	64623	55339	9	9	9	9	9	9	26985	23925	38321	--	--
MWSmce040	153.05	65.04	152.047	C8H8O3	[M+H]+	Isovanillin*	Phenolic acids	Phenolic acids	621-59-0	3	58087	49454	37054	26643	26656	21458	28536	18245	28474	33776	38733	37976	--	--
MWS1962	153.13	83.05	152.12	C10H16O	[M+H]+	cis-Citral	Organic acids	Organic acids	5392-40-5	3	402750	395760	432770	136170	145350	126920	170220	184300	166540	291990	361060	299970	C09847	ko01110
MWSslk102	155.01	119.04	154.005	C5H3ClN4	[M+H]+	6-Chloropurine	Nucleotides and derivatives	Nucleotides and derivatives	87-42-3	3	19737	15870	13226	23083	22450	11342	18390	14246	11332	15540	9408.6	10386	--	--
mws0183	153.02	109.03	154.027	C7H6O4	[M-H]-	3,4-Dihydroxybenzoic acid (Protocatechuic acid)*	Phenolic acids	Phenolic acids	99-50-3	3	495000	398300	409730	149790	146090	100460	183940	160240	214500	238220	327130	283010	C00230	ko01100,ko01110
mws0180	153.02	109.03	154.027	C7H6O4	[M-H]-	2,5-Dihydroxybenzoic acid; Gentisic Acid*	Phenolic acids	Phenolic acids	490-79-9	3	426430	406240	351070	182550	191330	189100	179720	168900	182520	322960	211950	327060	C00628	ko00350,ko01100
mws0254	156.08	110	155.069	C6H9N3O2	[M+H]+	L-Histidine	Amino acids and derivatives	Amino acids and derivatives	71-00-1	3	729620	674430	628450	494110	462090	511020	433820	528280	526400	714760	697590	757350	C00135	ko00340,ko00410,ko00970,ko01100,ko01110,ko01230,ko02010
pmb0819	157	130	156.069	C10H8N2	[M+H]+	3-Indoleacetonitrile	Alkaloids	Plumerane	771-51-7	3	22059	30891	26845	5827.5	8502.4	8347.1	12487	9863.2	8815.4	19487	17626	14547	C02938	ko00380,ko01100
pmf0175	157.16	157.2	158.167	C10H22O	[M-H]-	2-Decanol*	Others	Saccharides and Alcohols	1120-06-5	3	4462000	4488500	4835600	3101600	3057300	3526100	3427200	3284700	3319100	4163200	4252100	4156000	--	--
pmf0174	157.16	157.2	158.167	C10H22O	[M-H]-	1-Decanol*	Others	Saccharides and Alcohols	112-30-1	3	4774900	4582200	4899600	3454300	3255100	3341400	3311900	3491700	3629400	4098200	4057400	4268000	C01633	--
Lmbn001467	158.08	116.07	159.09	C7H13NO3	[M-H]-	5-Acetamidopentanoic Acid	Organic acids	Organic acids	1072-10-2	3	8934.8	10970	9899.8	8433.8	12084	9993.5	11991	16723	8550.5	30161	17385	18263	C03087	ko00310,ko01100
Zmdp000917	160.11	114.04	159.101	C6H13N3O2	[M+H]+	δ-Guanidinovaleric acid	Organic acids	Organic acids	462-93-1	3	14963	22951	22982	10134	10275	5052	9584	10447	10978	11264	13559	16094	--	--
Zmjn001813	159.07	97.06	160.074	C7H12O4	[M-H]-	Pimelic acid	Organic acids	Organic acids	111-16-0	3	19470	22956	26462	9	8085	21889	9	9	9	22945	17659	16438	C02656	ko00780,ko01100,ko01240
mws0102	160.04	116	161.048	C9H7NO2	[M-H]-	Indole-5-carboxylic acid	Alkaloids	Plumerane	1670-81-1	3	16279	22021	11189	9	9	9	9	9	9	14562	13751	10506	--	--
mws1346	162.08	98	161.069	C6H11NO4	[M+H]+	DL-2-Aminoadipic acid	Alkaloids	Alkaloids	542-32-5	3	4883500	4192500	4556000	2478700	2363900	1986800	2450100	2378700	2160700	4041400	4322500	3690600	C00956	ko00300,ko00310,ko00311,ko01100,ko01110,ko01210,ko01230
MWS3035	160.06	116.05	161.069	C6H11NO4	[M-H]-	N-Methyl-L-Glutamate	Amino acids and derivatives	Amino acids and derivatives	35989-16-3	3	31984	17835	19670	9	9	9	9	9	9	19467	25168	16653	C01046	ko01100
pme3382	160.06	98	161.069	C6H11NO4	[M-H]-	N-Acetyl-L-threonine	Amino acids and derivatives	Amino acids and derivatives	17093-74-2	3	56917	56186	43059	32788	35638	43097	41097	35659	35411	44467	50501	61817	--	--
Lmbp000123	164.07	56.05	163.067	C6H13NO2S	[M+H]+	L-Homomethionine	Amino acids and derivatives	Amino acids and derivatives	25148-30-5	3	2284800	2060100	2009300	1172700	1140800	904820	1103300	1203100	1138100	1861400	1820200	1843200	C17213	ko00966,ko01110,ko01210
pme1419	164.07	104	163.067	C6H13NO2S	[M+H]+	L-Methionine methyl ester	Amino acids and derivatives	Amino acids and derivatives	10332-17-9	3	30454	25344	25416	12765	8852	9818.8	12635	9908.4	10942	24080	23639	22779	--	--
Lmbn002648	163.04	119.05	164.047	C9H8O3	[M-H]-	α-Hydroxycinnamic Acid*	Phenolic acids	Phenolic acids	5801-57-0	3	168760	166550	176010	62882	47132	57366	69417	56540	68515	126970	126920	101010	C02763	ko00360,ko01100
Lmmn001643	163.04	119.05	164.047	C9H8O3	[M-H]-	2-Hydroxycinnamic acid*	Phenolic acids	Phenolic acids	583-17-5	3	340140	262160	168500	77955	56879	55565	34291	60750	79349	124150	135650	76858	C01772	ko00360,ko00940,ko01100,ko01110
pme3083	164.04	120	165.043	C8H7NO3	[M-H]-	2-(Formylamino)benzoic acid	Phenolic acids	Phenolic acids	3342-77-6	3	51332	76437	88520	30300	53351	26788	43009	45828	38554	57524	63773	95530	C05653	ko00380,ko01100
pme2617	166.05	102	165.046	C5H11NO3S	[M+H]+	L-Methionine Sulfoxide	Amino acids and derivatives	Amino acids and derivatives	3226-65-1	3	543210	687400	637860	483920	474510	469180	515540	472150	513600	613720	678830	576700	C02989	ko00270
pme0021	166.09	120.08	165.07	C9H11NO2	[M+H]+	L-Phenylalanine	Amino acids and derivatives	Amino acids and derivatives	63-91-2	1	9847700	9561400	9321900	2786100	2773000	2722000	3598600	3574500	3503500	6703000	6745100	6562600	C00079	ko00360,ko00400,ko00460,ko00940,ko00960,ko00966,ko00970,ko00998,ko01100,ko01110,ko01210,ko01230,ko02010
pme0282	165.02	77.04	166.027	C8H6O4	[M-H]-	Phthalic acid*	Phenolic acids	Phenolic acids	88-99-3	1	316490	247310	231330	149760	180000	217230	96437	92172	125500	246390	254310	228470	C01606	ko01100,ko02010
pme0281	165.02	121.03	166.027	C8H6O4	[M-H]-	Terephthalic acid*	Phenolic acids	Phenolic acids	100-21-0	1	1799000	1728900	1557300	1317100	2037400	1367000	852230	688360	674780	1724400	1409500	1739500	C06337	ko01100
pmc0274	167.1	121.1	166.031	C6H6N4S	[M+H]+	6-Methylmercaptopurine	Nucleotides and derivatives	Nucleotides and derivatives	50-66-8	3	19106000	18474000	18560000	6272000	6036000	5967900	7090500	7231600	8063200	13608000	12922000	13508000	C16614	--
mws0344	165.04	75	166.048	C5H10O6	[M-H]-	D-Xylonic acid	Others	Saccharides and Alcohols	526-91-0	2	665950	771430	662370	854260	743740	991230	818340	642500	771000	954360	740650	932240	C00502	ko00040,ko01100
mws1686	167.07	121	166.063	C9H10O3	[M+H]+	Paeonol	Phenolic acids	Phenolic acids	552-41-0	3	123440	142790	123200	6964.9	8333.6	9330.4	11420	16315	10489	61529	54464	53574	C10712	--
MWSmce165	165.08	59.02	166.084	C6H14O5	[M-H]-	L-Fucitol	Others	Saccharides and Alcohols	13074-06-1	3	289540	317250	283680	345210	289800	356490	275760	287980	250850	299220	322660	313930	--	--
MWSslk084	165.09	122.04	166.099	C10H14O2	[M-H]-	4-Butylresorcinol	Phenolic acids	Phenolic acids	18979-61-8	3	32716	49881	39277	18995	17408	22166	20731	17980	19765	44578	47984	39765	--	--
Lmdp003146	167.11	93.07	166.099	C10H14O2	[M+H]+	Rhododendrol	Phenolic acids	Phenolic acids	501-96-2	3	288990	302930	335340	171750	168250	142050	149480	193120	160400	153110	167710	153730	--	--
pmn001681	165.09	149.06	166.099	C10H14O2	[M-H]-	1-(4-Methoxyphenyl)-1-propanol	Phenolic acids	Phenolic acids	5349-60-0	3	109590	142090	100200	105300	97045	88875	89259	96873	85481	73336	72016	90591	--	--
NK10253223	168.06	94.06	167.058	C8H9NO3	[M+H]+	2-Amino-3-methoxybenzoic acid	Phenolic acids	Phenolic acids	3177-80-8	3	39101	47979	35024	22948	27459	18186	28259	31357	25859	34386	34962	37831	C05831	ko00380
Zmjp000624	168.06	150.05	167.058	C8H9NO3	[M+H]+	Pyridoxal	Others	Vitamin	66-72-8	3	46898	40181	50797	24292	20152	23526	29747	29254	36714	49671	48587	44545	C00250	ko00750,ko01100,ko01240
mws2125	166.98	78.7	167.982	C3H5O6P	[M-H]-	Phosphoenolpyruvate	Organic acids	Organic acids	138-08-9	3	270960	238580	244540	412940	443880	485830	398850	433030	298810	225570	269880	184900	C00074	ko00010,ko00020,ko00400,ko00440,ko00620,ko00710,ko00998,ko01100,ko01110,ko01200,ko01230,ko01240
MWSmce490	167.04	123.05	168.042	C8H8O4	[M-H]-	2',4',6'-Trihydroxyacetophenone	Phenolic acids	Phenolic acids	480-66-0	3	73640	63850	109850	21216	21081	16455	22170	17550	13599	41248	40680	41567	C21895	--
MWSmce501	167.04	108.02	168.042	C8H8O4	[M-H]-	Protocatechuic Acid Methyl Ester	Phenolic acids	Phenolic acids	2150-43-8	3	358270	384140	283440	84885	148280	140360	167310	140300	175140	340400	378020	274180	--	--
pme1292	167.1	123.04	168.042	C8H8O4	[M-H]-	Homogentisic acid	Phenolic acids	Phenolic acids	451-13-8	3	49980	45041	59149	9	9	9	9	9	9	50831	49243	49630	C00544	ko00130,ko00350,ko01100,ko01240
pme0181	170.09	124	169.085	C7H11N3O2	[M+H]+	3-Methyl-L-Histidine*	Amino acids and derivatives	Amino acids and derivatives	368-16-1	3	111470	122560	87734	61240	44801	53136	61612	70374	84289	69455	73123	73022	C01152	ko00340,ko01100
MWS0933	170.09	124.09	169.085	C7H11N3O2	[M+H]+	1-Methylhistidine*	Amino acids and derivatives	Amino acids and derivatives	332-80-9	3	63943	55330	31612	22932	28381	35377	32641	31123	25352	33179	36348	27618	--	--
pme3186	169	79	169.998	C3H7O6P	[M-H]-	DL-Glyceraldehyde-3-phosphate	Organic acids	Organic acids	591-59-3	3	52550	46282	65122	23568	43016	35310	62652	34976	38110	59245	41646	27916	C00661	--
MWSslk138	169.01	151	170.022	C7H6O5	[M-H]-	2,3,4-Trihydroxybenzoic acid	Phenolic acids	Phenolic acids	610-02-6	2	947770	1024000	978160	247780	180150	209540	242120	284520	288950	562720	488370	592500	--	--
Lmbn003524	171.1	99.08	172.11	C9H16O3	[M-H]-	9-Oxononanoic acid	Organic acids	Organic acids	2553-17-5	3	29067	38282	31894	9	9	9	9	9	9	10795	13670	11683	C16322	ko00592,ko01110
Zmgn004439	171.14	153.14	172.146	C10H20O2	[M-H]-	Decanoic acid	Organic acids	Organic acids	334-48-5	3	3587	3352.8	3050.7	1572.6	2014.3	1869.1	1351.4	2669.7	1947.5	3051	3001.9	2125.2	C01571	ko00061,ko01100
pme0253	174.11	86	173.105	C8H15NO3	[M+H]+	N-Acetyl-L-leucine	Amino acids and derivatives	Amino acids and derivatives	1188-21-2	3	111220	84715	105360	62306	42880	36456	58892	52266	52250	121410	150940	134360	C02710	--
pme3009	175.02	99	174.016	C6H6O6	[M+H]+	Trans-Citridic acid	Organic acids	Organic acids	4023-65-8	2	199740	202710	206590	146050	133960	143340	164840	152210	150030	173700	202520	193830	C02341	ko00660,ko01100
mws0154	173.05	93	174.053	C7H10O5	[M-H]-	Shikimic acid	Organic acids	Organic acids	138-59-0	2	238310	230200	331110	172890	206490	248020	157430	204400	185380	268320	352730	310960	C00493	ko00400,ko01100,ko01110,ko01230,ko01240
mws0260	175.12	116	174.112	C6H14N4O2	[M+H]+	L-Arginine	Amino acids and derivatives	Amino acids and derivatives	74-79-3	3	864770	1066700	1051600	442300	411430	297740	588550	676340	611910	630550	663570	668470	C00062	ko00220,ko00261,ko00330,ko00472,ko00970,ko01100,ko01110,ko01230,ko02010
pme0008	176.1	113	175.096	C6H13N3O3	[M+H]+	L-Citrulline	Amino acids and derivatives	Amino acids and derivatives	372-75-8	3	139570	74764	77428	76314	85634	75916	103220	83707	80884	99982	121860	85460	C00327	ko00220,ko01100,ko01110,ko01230
pmb3101	175.06	115	176.068	C7H12O5	[M-H]-	2-Isopropylmalic Acid	Organic acids	Organic acids	49601-06-1	3	144620	154530	166430	49546	59752	47778	9	9	9	130400	86588	91491	C02504	ko00290,ko00620,ko01100,ko01110,ko01210,ko01230
pmf0367	177.02	88.9	178.027	C9H6O4	[M-H]-	5,7-Dihydroxychromone	Others	Others	31721-94-5	3	87558	82500	101760	6941.5	8617.8	9219.2	14988	16128	16716	40576	37590	35240	C09001	--
pmb2795	177	145	178.063	C10H10O3	[M-H]-	4-Methoxycinnamic acid	Phenolic acids	Phenolic acids	830-09-1	3	7257.7	8938.6	8234.1	1722.6	2561.8	2160.9	3592.6	3148	3974.5	3234.2	3821.8	4535.4	--	--
pmb0786	180.09	163.06	179.079	C6H13NO5	[M+H]+	D-Glucosamine	Others	Saccharides and Alcohols	3416-24-8	3	7317100	7436900	8718500	8510800	7588200	10501000	8856600	8351200	10245000	9315300	10171000	10703000	C00329	ko00520,ko01100
mws2212	179.03	135.05	180.042	C9H8O4	[M-H]-	Caffeic acid	Phenolic acids	Phenolic acids	331-39-5	3	718930	386410	382000	161790	97951	84595	187430	158970	185320	185780	238120	225690	C01197	ko00940,ko01100,ko01110
MWSmce001	181.05	107.05	180.042	C9H8O4	[M+H]+	5-Acetylsalicylic acid	Phenolic acids	Phenolic acids	13110-96-8	3	78731	89507	131000	47944	69530	59056	57070	43227	55832	57172	66616	74029	--	--
pmf0139	179.06	59	180.063	C6H12O6	[M-H]-	D-Galactose*	Others	Saccharides and Alcohols	59-23-4	2	512260	743080	568480	235000	212910	243010	348600	363530	362820	527900	463220	628760	C00124	ko00052,ko01100
Hmln000297	179.05	59.01	180.063	C6H12O6	[M-H]-	Inositol*	Others	Saccharides and Alcohols	87-89-8	2	534180	760660	572390	162620	257380	196350	372730	345860	400620	482990	520420	557950	C00137	ko00052,ko00053,ko00562,ko01100,ko01110,ko02010,ko04070
pmf0138	179.06	59	180.063	C6H12O6	[M-H]-	D-Mannose*	Others	Saccharides and Alcohols	3458-28-4	2	643490	631070	792340	288950	257060	341380	372320	454670	365770	320260	589480	557280	C00159	ko00051,ko00052,ko00520,ko01100,ko02010
mws1164	179.06	59.01	180.063	C6H12O6	[M-H]-	D-Fructose*	Others	Saccharides and Alcohols	7660-25-5	2	613300	649180	614290	226030	202970	251180	344030	338560	350780	541290	527250	642710	C05003	--
mws4170	179.06	59.01	180.063	C6H12O6	[M-H]-	D-Glucose*	Others	Saccharides and Alcohols	14431-43-7	2	593270	855830	508440	268390	261690	223010	352710	364930	330550	403270	558680	637360	C00031	ko00010,ko00030,ko00052,ko00500,ko00520,ko00524,ko00901,ko01100,ko01110,ko02010
MWS2070	179.07	92.03	180.079	C10H12O3	[M-H]-	Propyl 4-hydroxybenzoate	Phenolic acids	Phenolic acids	94-13-3	3	35990	38103	33785	6618.2	6365.2	5981	9643.8	8367.6	12472	16310	18031	13967	--	--
MWStz070	182.08	91.05	181.074	C9H11NO3	[M+H]+	N-(2-Hydroxy-4-methoxyphenyl)acetamide	Alkaloids	Phenolamine	58469-06-0	1	7116400	8693300	8875500	1902400	2094300	1744400	3412800	3231300	3121300	5332700	5110500	5180200	--	--
mws0250	182.08	136.1	181.074	C9H11NO3	[M+H]+	L-Tyrosine	Amino acids and derivatives	Amino acids and derivatives	60-18-4	1	9748800	11810000	10992000	2651400	3633200	2617300	4640700	4528000	4300700	6689800	8021300	7772900	C00082	ko00130,ko00261,ko00350,ko00360,ko00400,ko00460,ko00730,ko00940,ko00950,ko00965,ko00966,ko00970,ko00998,ko01100,ko01110,ko01210,ko01230,ko01240
mws0160	181.05	108	182.058	C9H10O4	[M-H]-	3,4-Dihydroxybenzoic Acid Ethyl Ester (Protocatechuic acid ethyl ester)	Phenolic acids	Phenolic acids	3943-89-3	3	60642	88613	79279	8382.3	6692.7	9068.2	10405	18004	23122	26836	29954	29823	--	--
pme2596	184.06	148	183.053	C8H9NO4	[M+H]+	4-Pyridoxic acid	Others	Vitamin	82-82-6	3	63787	63093	50493	22139	25775	19721	12552	13306	14977	26824	36129	31472	C00847	ko00750,ko01100
mws4171	183.03	107.01	184.037	C8H8O5	[M-H]-	2,4,6-Trihydroxybenzoic acid methyl ester	Phenolic acids	Phenolic acids	3147-39-5	3	4624.9	7081.7	5549	9	9	9	9	9	9	7964.1	5941.2	4892.7	--	--
MWSmce230	183.03	124.02	184.037	C8H8O5	[M-H]-	Methyl gallate	Phenolic acids	Phenolic acids	99-24-1	3	9	9	9	136860	252190	115330	91857	55563	151290	65736	80432	58979	--	--
MWSmce387	183.03	124.02	184.037	C8H8O5	[M-H]-	3-O-Methylgallic acid	Phenolic acids	Phenolic acids	3934-84-7	1	154140	138150	181010	98841	59512	21399	84635	25115	88083	65864	123180	94993	C05616	--
pmb1754	184	125	184.073	C5H15NO4P+	[M]+	O-Phosphocholine	Alkaloids	Alkaloids	107-73-3	3	4414400	3129700	4186000	2026100	1400300	1981000	1935500	1540700	1683500	4553300	4824400	4125900	C00588	ko00564,ko01100
Lmfn006097	183.1	139.11	184.11	C10H16O3	[M-H]-	Oleuropeic acid	Organic acids	Organic acids	5027-76-9	3	86594	80931	87477	14242	15539	17199	19323	19208	15355	61537	52470	55307	--	--
Zmgn000447	184.98	78.96	185.993	C3H7O7P	[M-H]-	3-Phospho-D-glyceric acid	Others	Saccharides and Alcohols	820-11-1	3	640080	383470	531650	380620	475970	493340	512500	525380	545480	616880	479950	535580	C00197	ko00010,ko00030,ko00260,ko00270,ko00561,ko00630,ko00710,ko01100,ko01110,ko01200,ko01230,ko01240
mws0752	185.15	185.16	186.162	C11H22O2	[M-H]-	Undecylic Acid	Lipids	Free fatty acids	112-37-8	2	389070	381240	370100	179180	203320	199010	228620	212190	236420	290790	339110	313080	C17715	--
MWS4396	187.04	143.06	188.047	C11H8O3	[M-H]-	1-Hydroxy-2-Naphthoic Acid	Organic acids	Organic acids	86-48-6	3	8367.4	6866.9	8667.3	9	9	9	9	9	9	4956	5847.1	5398.3	C03203	ko01100
mws0237	187.1	125	188.105	C9H16O4	[M-H]-	Azelaic acid	Organic acids	Organic acids	123-99-9	1	1087300	1136000	993840	1100300	983740	998360	1480100	810380	731260	1057000	1018700	1045900	C08261	--
mws5041	189.12	86.1	188.116	C8H16N2O3	[M+H]+	L-Glycyl-L-isoleucine*	Amino acids and derivatives	Amino acids and derivatives	19461-38-2	3	146950	161360	159210	69998	63197	58075	66934	54856	61339	128180	131730	116230	--	--
mws0736	189.12	86	188.116	C8H16N2O3	[M+H]+	N-Glycyl-L-leucine*	Amino acids and derivatives	Amino acids and derivatives	869-19-2	3	145790	160370	171520	55847	57322	37838	55110	48310	39024	103250	106890	112830	C02155	--
pme0122	189.12	126	188.116	C8H16N2O3	[M+H]+	N6-Acetyl-L-lysine	Amino acids and derivatives	Amino acids and derivatives	692-04-6	2	450920	422840	423730	178990	145610	123500	159090	169950	149940	283550	279260	324010	C02727	ko00310,ko01100
Zmjp000182	189.13	70.07	188.127	C7H16N4O2	[M+H]+	N-Monomethyl-L-arginine	Amino acids and derivatives	Amino acids and derivatives	17035-90-4	3	49976	45060	51006	20906	24263	14538	36455	28228	29461	47559	51036	35180	C03884	--
Zmdp000292	189.14	70.07	188.127	C7H16N4O2	[M+H]+	Arginine methyl ester	Amino acids and derivatives	Amino acids and derivatives	-	3	62393	41945	41198	12120	25538	21202	22112	48512	19693	45990	67541	40896	--	--
MWSslk080	187.13	141.13	188.141	C10H20O3	[M-H]-	10-Hydroxydecanoic acid	Lipids	Free fatty acids	1679-53-4	2	34437	34149	35072	9	9	9	9	9	9	14014	16237	14021	C02774	--
Zmzp000145	189.16	84.08	188.152	C9H20N2O2	[M+H]+	Trimethyllysine	Amino acids and derivatives	Amino acids and derivatives	23284-33-5	3	1871100	1594900	1657200	823690	719540	687540	804180	630270	705070	1392500	1436800	1398200	C03793	ko00310,ko01100
pme0075	188.06	128	189.064	C7H11NO5	[M-H]-	N-Acetyl-L-glutamic acid	Amino acids and derivatives	Amino acids and derivatives	1188-37-0	3	57848	57042	54228	135960	68992	64709	32896	26776	30128	81090	96400	57746	C00624	ko00220,ko01100,ko01110,ko01210,ko01230
pme0278	191.1	128	190.095	C7H14N2O4	[M+H]+	2,6-Diaminooimelic acid	Organic acids	Organic acids	583-93-7	3	134380	131860	166070	97417	89831	81012	78519	83773	99336	143650	125850	121290	C00666	ko00300,ko01100,ko01110,ko01230
mws0281	191.02	111.01	192.027	C6H8O7	[M-H]-	Citric Acid*	Organic acids	Organic acids	77-92-9	1	6208400	7804300	6971900	5808100	6145900	5100100	4462500	5375300	5228000	8279100	7511100	6637700	C00158	ko00020,ko00250,ko00630,ko01100,ko01110,ko01200,ko01210,ko01230,ko01240
Zmyn000453	191.02	111.01	192.027	C6H8O7	[M-H]-	Isocitric Acid*	Organic acids	Organic acids	320-77-4	1	3762100	4103600	3828100	4740600	4476700	4283100	3219400	3600800	3161900	4010500	3850300	4208500	C00311	ko00020,ko00630,ko01100,ko01110,ko01200,ko01210,ko01230,ko01240
mws0277	191.06	85	192.063	C7H12O6	[M-H]-	Quinic Acid	Organic acids	Organic acids	77-95-2	2	10474000	11746000	9485600	11746000	12744000	11646000	11804000	9481700	10461000	7419300	12258000	11438000	C00296	ko00400,ko01100
pme3705	193.04	73	194.043	C6H10O7	[M-H]-	D-Glucoronic acid	Others	Saccharides and Alcohols	6556-12-3	3	33504	33631	51670	29113	25956	23652	15988	17353	12909	28166	26416	41391	C00191	ko00040,ko00053,ko00520,ko00562,ko01100,ko01240
pme0422	193.06	134	194.058	C10H10O4	[M-H]-	Isoferulic Acid*	Phenolic acids	Phenolic acids	537-73-5	3	34600	54053	41182	9	9	9	22100	13769	19421	63568	48080	44178	C10470	--
MWSslk097	195.06	163.04	194.058	C10H10O4	[M+H]+	Dimethyl phthalate	Phenolic acids	Phenolic acids	131-11-3	3	176120	162130	154140	9	9	9	9	9	9	10434	6173.8	12516	C11233	--
mws0014	193.05	134.01	194.058	C10H10O4	[M-H]-	Ferulic acid*	Phenolic acids	Phenolic acids	537-98-4	3	26644	29868	22845	13170	29389	6912.2	20723	26832	11756	46371	45641	32085	C01494	ko00940,ko01100,ko01110
mws2218	195.09	83.06	194.08	C8H10N4O2	[M+H]+	Caffeine	Alkaloids	Alkaloids	58-08-2	1	29631	19448	8731.5	30356	50990	121970	41200	9	103420	48365	55910	55335	C07481	ko00232,ko01100,ko01110
MWS1771	196.1	91.05	195.09	C10H13NO3	[M+H]+	L-Tyrosine methyl ester	Amino acids and derivatives	Amino acids and derivatives	1080-06-4	3	51558	52786	53340	13666	14103	11513	18808	13242	13220	31797	25901	20850	C03404	--
pme0534	195.05	74.9	196.058	C6H12O7	[M-H]-	Gluconic acid	Others	Saccharides and Alcohols	526-95-4	2	623940	673500	605680	743210	724920	842880	1131100	1112900	1117200	686720	764100	641860	C00257	ko00030,ko01100,ko01110,ko01200
mws0612	195.07	121	196.074	C10H12O4	[M-H]-	3,4-Dimethoxyphenyl acetic acid	Phenolic acids	Phenolic acids	93-40-3	3	49636	38781	74959	15346	33032	21844	10554	8218.5	11854	24610	36385	43655	--	--
pmf0319	195.07	137	196.074	C10H12O4	[M-H]-	Acetosyringone	Others	Others	2478-38-8	3	58808	52691	45144	5983.5	9369.8	10718	9	9	9	25541	21072	19338	C10664	--
Zmzn000079	199	78.96	200.009	C4H9O7P	[M-H]-	D-Erythrose-4-phosphate	Others	Saccharides and Alcohols	585-18-2	3	143310	141200	168850	42605	71948	62651	70441	82834	44331	128970	134170	105160	C00279	ko00030,ko00400,ko00710,ko00750,ko00998,ko01100,ko01110,ko01200,ko01230,ko01240
pmb2640	199.17	199.17	200.178	C12H24O2	[M-H]-	Dodecanoic acid (Lauric acid)	Lipids	Free fatty acids	143-07-7	1	359630	376810	362050	159510	170500	153470	171180	179360	176230	278090	282520	279270	C02679	ko00061,ko01100,ko01110
mws5037	203.14	86.1	202.132	C9H18N2O3	[M+H]+	L-Alanyl-L-leucine	Amino acids and derivatives	Amino acids and derivatives	3303-34-2	3	108710	107950	108490	29177	19250	22523	24982	33088	29114	87334	65770	70323	--	--
NK10251888	203.15	70.07	202.143	C8H18N4O2	[M+H]+	NG,NG-Dimethyl-L-arginine	Amino acids and derivatives	Amino acids and derivatives	30315-93-6	3	143680	183160	198340	151380	153920	133520	164960	141910	147450	134060	214500	151090	C03626	--
mws0018	203.22	83	202.216	C10H26N4	[M+H]+	Spermine	Alkaloids	Alkaloids	71-44-3	3	9092600	9579100	9634600	7297200	7214600	6982800	7844300	8041100	8155500	9395700	9744000	10406000	C00750	ko00330,ko00410,ko00480,ko00770,ko01100,ko01240
mws0282	203.08	116.05	204.09	C11H12N2O2	[M-H]-	L-Tryptophan	Amino acids and derivatives	Amino acids and derivatives	73-22-3	1	13401000	13907000	12627000	6643800	7318600	6421600	4951300	7251000	8932600	11608000	10299000	11263000	C00078	ko00260,ko00380,ko00400,ko00901,ko00966,ko00970,ko00998,ko01100,ko01110,ko01210,ko01230,ko01240
MWSmce082	207.06	151.07	206.058	C11H10O4	[M+H]+	Scoparone	Lignans and Coumarins	Coumarins	120-08-1	3	92012	80791	80750	7887	9	5327.1	9	9	9	67258	68656	68804	C09311	--
Lmbn013410	205.16	189.13	206.167	C14H22O	[M-H]-	2,4-Di-Tert-Butylphenol*	Phenolic acids	Phenolic acids	96-76-4	2	826050	879410	869060	897500	903470	856070	886570	944170	795240	893180	851720	763220	--	--
Lmln010063	205.16	189.13	206.167	C14H22O	[M-H]-	2,6-Di-tert-butylphenol*	Phenolic acids	Phenolic acids	128-39-2	1	809520	774360	698700	783920	812030	775690	780260	761980	738400	781610	785600	649350	--	--
MWSslk120	208.1	120.08	207.09	C11H13NO3	[M+H]+	N-Acetyl-DL-phenylalanine	Amino acids and derivatives	Amino acids and derivatives	2901-75-9	3	70142	100560	88754	145070	170780	160090	144410	117560	138680	119800	113670	90234	--	--
MWSmce644	209.08	93.03	208.074	C11H12O4	[M+H]+	4-Acetoxy-3-Ethoxybenzaldehyde	Others	Others	72207-94-4	3	52972	58924	56422	9	5205.9	3940.7	9	9	9	15514	18612	13725	--	--
mws2184	207.07	135.1	208.074	C11H12O4	[M-H]-	Ethyl caffeate	Phenolic acids	Phenolic acids	102-37-4	2	12014	6835.1	11949	7713.8	7670.4	8699.4	9	9	9	8550.5	8633.6	11075	--	--
Zmpn000199	209.03	85.03	210.038	C6H10O8	[M-H]-	D-Galactaric acid*	Others	Saccharides and Alcohols	526-99-8	3	38202	38658	42300	75393	64260	75484	57592	42585	49018	48741	37465	44696	C00879	ko00053,ko01100
Zmyn000108	209.03	85.03	210.038	C6H10O8	[M-H]-	D-Saccharic acid*	Others	Saccharides and Alcohols	87-73-0	3	31978	40543	40514	63711	51433	51241	30957	52770	44738	48614	64644	55440	C00818	ko00053,ko01100
Hmcn000192	209.07	59.01	210.073	C7H14O7	[M-H]-	Sedoheptulose	Others	Saccharides and Alcohols	3019-74-7	3	130030	158730	135470	93564	73643	179250	68470	92787	100680	101470	146760	119700	C02076	ko00710,ko01100
Hmcp003783	211.09	193.07	210.079	C13H10N2O	[M+H]+	1-Acetyl-β-carboline	Alkaloids	Plumerane	-	3	35864	28928	34341	9	9	9	6815.5	8688.8	5470.9	14723	10545	13564	--	--
pme3437	213.08	154.1	212.068	C10H12O5	[M+H]+	Eudesmic acid (3,4,5-trimethoxybenzoic acid)	Phenolic acids	Phenolic acids	118-41-2	3	42310	45472	38976	29758	16725	25026	4037.5	5549.8	3248	35013	39868	40654	--	--
mws0863	213.02	97	214.024	C5H11O7P	[M-H]-	2-Deoxyribose-5'-phosphate	Nucleotides and derivatives	Nucleotides and derivatives	102916-66-5	3	94682	146830	154010	50288	90824	84890	44443	25580	22846	127360	88993	95537	C00673	ko00030,ko01100
pmb2507	213.1	97	214.024	C5H11O7P	[M-H]-	2-Deoxyribose-1-phosphate	Nucleotides and derivatives	Nucleotides and derivatives	17210-42-3	3	439260	597770	484500	209020	196310	42682	97622	101060	91364	323500	345260	205880	C00672	ko00030,ko00240,ko01100
pmb2873	214.1	134	215.095	C13H13NO2	[M-H]-	3-(2-Naphthyl)-L-alanine	Amino acids and derivatives	Amino acids and derivatives	58438-03-2	3	78050	57430	67069	18033	43686	13956	9	9	9	73192	52341	57065	--	--
Hmln002597	193.05	161.02	216.04	C10H9NaO4	[M-Na]-	Sodium ferulate	Phenolic acids	Phenolic acids	24276-84-4	1	132450	114620	105710	43584	58463	40406	36654	50838	44572	77723	66480	73838	--	--
pme0170	217.13	158	216.122	C8H16N4O3	[M+H]+	N-Acetyl-L-Arginine	Amino acids and derivatives	Amino acids and derivatives	155-84-0	3	63723	83134	59111	40746	20999	42463	52301	71624	81078	53977	60041	74355	--	--
MWS1900	215.13	153.13	216.136	C11H20O4	[M-H]-	Undecanedioic acid	Lipids	Free fatty acids	1852-04-6	1	87990	91153	74611	51901	54708	39131	54084	41180	44931	58856	57261	54704	--	--
mws5045	215.17	169.16	216.173	C12H24O3	[M-H]-	12-Hydroxydodecanoic acid	Lipids	Free fatty acids	505-95-3	1	256080	254670	265670	60680	55877	56004	25534	27310	25139	88520	117140	126510	C08317	--
mws0677	219.11	160	218.106	C12H14N2O2	[M+H]+	N-Acetyl-5-hydroxytryptamine	Alkaloids	Plumerane	1210-83-9	3	40005	61676	52368	9	30642	9	14470	19025	21149	60521	48089	37839	C00978	ko00380,ko01100,ko01110
Lmrj001698	219.13	60.04	218.127	C9H18N2O4	[M+H]+	L-Seryl-L-Isoleucine	Amino acids and derivatives	Amino acids and derivatives	91086-51-0	3	565.45	1292.1	1324	1038.6	1478.7	560.83	947.5	562.44	188.56	1037.9	909.66	934.39	--	--
mws1337	220.12	202.1	219.111	C9H17NO5	[M+H]+	D-Pantothenic Acid	Others	Vitamin	79-83-4	1	960620	834360	898350	202650	214210	174420	182880	175970	153920	474180	514190	509810	C00864	ko00410,ko00770,ko01100,ko01110,ko01240
pme1228	221.09	204	220.085	C11H12N2O3	[M+H]+	5-Hydroxy-L-tryptophan	Amino acids and derivatives	Amino acids and derivatives	56-69-9	3	109230	143710	144260	43293	54194	37292	56279	41558	49454	94700	105970	100020	C00643	ko00380,ko01100
mws2608	222.1	84.05	221.09	C8H15NO6	[M+H]+	N-Acetyl-D-galactosamine*	Others	Saccharides and Alcohols	1811-31-0	3	148230	111470	117010	86138	80861	59136	57632	68120	46806	137280	127030	89298	C01132	ko00052,ko01100
mws4174	222.1	138	221.09	C8H15NO6	[M+H]+	N-Acetyl-D-mannosamine*	Others	Saccharides and Alcohols	7772-94-3	3	14586	25547	26843	21001	16784	22107	13202	24353	15784	30894	25705	17805	C00645	ko00520,ko01100
pme2755	222	144	221.09	C8H15NO6	[M+H]+	N-Acetyl-D-glucosamine*	Others	Saccharides and Alcohols	7512-17-6	3	6747000	6776400	6664400	4770700	5365500	4750500	5565900	5483800	5957900	6824900	6325600	7144900	C00140	ko00520,ko01100,ko02010
mws5042	223.11	120.09	222.1	C11H14N2O3	[M+H]+	L-Glycyl-L-phenylalanine	Amino acids and derivatives	Amino acids and derivatives	721-66-4	3	35860	52517	45147	30501	31581	32433	18252	23864	20649	33002	18571	29838	--	--
mws0520	224.09	136	223.084	C11H13NO4	[M+H]+	N-Acetyl-L-tyrosine	Amino acids and derivatives	Amino acids and derivatives	537-55-3	3	34201	34464	23242	46016	30792	37298	31780	40562	42412	61361	57736	72036	--	--
mws1429	223.13	161	224.141	C13H20O3	[M-H]-	Vomifoliol	Terpenoids	Monoterpenoids	189351-15-3	3	1222200	1199500	1180200	236150	226100	220800	165490	125830	165790	811570	923990	787420	C04166	--
pmb2643	225.19	207	226.193	C14H26O2	[M-H]-	Myristoleic acid	Lipids	Free fatty acids	544-64-9	3	4164.2	4760.4	5035.3	3923.8	3716.1	3031	2925.7	2512.8	2440.4	3815.5	3788.1	3788.5	C08322	--
mws0119	227.2	227.2	228.209	C14H28O2	[M-H]-	Myristic Acid	Lipids	Free fatty acids	544-63-8	1	14900000	14714000	14260000	9416200	10241000	9239500	10585000	10869000	11116000	13105000	12260000	13494000	C06424	ko00061,ko01100
Lmhp001461	229.15	70.07	229.154	C11H20N2O3	[M+H]+	L-Prolyl-L-Leucine	Amino acids and derivatives	Amino acids and derivatives	52899-07-7	3	109840	91977	112530	24812	16849	20666	19047	25471	28608	71191	86067	68758	--	--
mws0474	229.14	211	230.152	C12H22O4	[M-H]-	Dodecanedioic aicd	Lipids	Free fatty acids	693-23-2	1	37235	36787	31773	9760.5	6872.3	9815.9	7088.3	4164.3	5996	14701	12048	11191	C02678	--
Lmhp001670	231.16	72.08	231.17	C11H22N2O3	[M+H]+	L-Valyl-L-Leucine	Amino acids and derivatives	Amino acids and derivatives	3989-97-7	3	103450	135710	131460	32911	47187	42731	38294	35784	35525	53405	76886	82291	--	--
pmb0962	235.1	118.3	234.158	C10H22N2O4	[M+H]+	L-Lysine-Butanoic Acid	Amino acids and derivatives	Amino acids and derivatives	80407-71-2	3	51807	52219	46520	11585	12956	6663	6616.2	10353	11584	32650	32520	27604	--	--
Lmyn000160	237.06	87.01	238.069	C8H14O8	[M-H]-	Mucic acid Dimethyl Ester	Phenolic acids	Phenolic acids	-	3	349110	323710	328460	353810	322780	362900	399820	359250	365450	318470	344200	351640	--	--
MWS0552	239.2	223.03	240.209	C15H28O2	[M-H]-	Cis-10-Pentadecenoic Acid(C15: 1)	Lipids	Free fatty acids	84743-29-3	2	1215200	1309200	1681600	503980	449780	469160	512750	597520	530490	1972600	1983800	2122500	--	--
pme2827	239	223	240.245	C16H32O	[M-H]-	Palmitaldehyde	Lipids	Free fatty acids	629-80-1	3	7144200	7544300	7412300	6160300	6682100	5842000	5643700	5822200	5609200	4719900	4830600	5383500	C00517	ko00071
mws1383	243.09	145	242.08	C12H10N4O2	[M+H]+	Lumichrome	Alkaloids	Alkaloids	1086-80-2	3	66747	49915	75982	87674	126720	52590	36184	37419	18896	50991	43826	43769	C01727	ko00740
pme0264	243.1	127	242.09	C10H14N2O5	[M+H]+	Thymidine	Nucleotides and derivatives	Nucleotides and derivatives	50-89-5	3	16787	16264	22419	9543.1	7017.5	9	6739.4	11365	6536.7	17221	17465	16559	C00214	ko00240,ko01100
MWS2430	241.22	241.21	242.225	C15H30O2	[M-H]-	13-methylmyristic acid	Lipids	Free fatty acids	2485-71-4	3	144760	110750	122340	182930	199300	166890	84885	87523	113230	140440	130730	154070	--	--
mws0359	241.22	241.22	242.225	C15H30O2	[M-H]-	Pentadecanoic Acid	Lipids	Free fatty acids	1002-84-2	1	831090	841450	753830	410320	460020	403220	561210	583290	648220	868490	796720	945690	C16537	--
ML10180524	244.09	112.05	243.086	C9H13N3O5	[M+H]+	Cytarabine	Nucleotides and derivatives	Nucleotides and derivatives	147-94-4	3	64918	107130	91130	31388	28532	20303	36781	24154	31198	72838	71977	51599	C02961	--
pme3732	244.09	112	243.086	C9H13N3O5	[M+H]+	Cytidine	Nucleotides and derivatives	Nucleotides and derivatives	65-46-3	3	180680	165630	150750	78789	64669	77463	89850	88484	86530	173100	140060	120100	C00475	ko00240,ko01100,ko02010
mws0248	243.06	110	244.07	C9H12N2O6	[M-H]-	Uridine	Nucleotides and derivatives	Nucleotides and derivatives	58-96-8	2	60156	42383	42412	35166	26529	31704	24738	24620	16256	73658	45509	34800	C00299	ko00240,ko01100,ko02010
MWS5231	243.16	181.16	244.167	C13H24O4	[M-H]-	Tridecanedioic acid	Lipids	Free fatty acids	505-52-2	3	957370	890090	953270	857510	897390	850530	819660	961180	800590	906200	953770	884600	--	--
Lmhp002031	245.18	86.1	245.186	C12H24N2O3	[M+H]+	L-Leucyl-L-Leucine	Amino acids and derivatives	Amino acids and derivatives	3303-31-9	3	70725	39183	58342	28561	6117.9	29350	17358	12744	6846.4	36260	53628	38355	--	--
pmb2591	245.09	203.2	246.1	C13H14N2O3	[M-H]-	N-Acetyl-L-Tryptophan	Amino acids and derivatives	Amino acids and derivatives	1218-34-4	3	24545	15959	11065	22943	18646	19333	11476	18612	14929	27016	34573	38704	--	--
Lmrj002087	247.13	86.09	246.121	C10H18N2O5	[M+H]+	L-Isoleucyl-L-Aspartate	Amino acids and derivatives	Amino acids and derivatives	-	3	89627	87839	84231	35531	20137	44590	29221	29489	21815	28706	54338	65973	--	--
Zmdp001647	247.13	184.1	246.122	C10H18N2O5	[M+H]+	γ-Glutamyl-L-valine	Amino acids and derivatives	Amino acids and derivatives	-	1	55246	41705	56175	10522	14502	10709	20846	15647	10666	37060	29602	30283	--	--
MWSmce371	247.13	203.14	248.141	C15H20O3	[M-H]-	Atractylenolide Ⅲ	Terpenoids	Sesquiterpenoids	73030-71-4	3	77852	72883	74930	10475	8794.2	8995.6	4677.2	4685.4	3888.4	44789	45832	45632	C17887	--
Lmbp010056	251.11	91.05	250.099	C17H14O2	[M+H]+	2-(2-Phenylethyl)chromone	Others	Others	61828-53-3	3	19404	20722	17463	3276.9	4235.2	9	9	9	9	7739.9	13428	8982.3	C09007	--
pme3961	252.11	136	251.102	C10H13N5O3	[M+H]+	2'-Deoxyadenosine	Nucleotides and derivatives	Nucleotides and derivatives	958-09-8	3	56983	65889	59304	14982	17351	15498	12720	15843	22900	34183	43503	38375	C00559	ko00230,ko01100,ko02010
Lmcn009122	253.22	235.21	254.225	C16H30O2	[M-H]-	(7Z)-Hexadecenoic acid	Lipids	Free fatty acids	2416-19-5	3	29302	26182	28641	41508	37882	33190	17286	15910	19058	28265	27294	28494	--	--
pma3101	256.2	124.1	256.082	C11H14NO6+	[M+H]+	Nicotinate D-ribonucleoside	Others	Vitamin	17720-18-2	3	43871000	47088000	46279000	31746000	30807000	33056000	32327000	30871000	30240000	43334000	40567000	37729000	C05841	ko00760,ko01100
mws1359	255.1	239	256.11	C16H16O3	[M-H]-	Pterostilbene	Others	Stilbene	537-42-8	3	21344	28170	25116	16891	17985	18551	15642	17854	16611	20536	16722	17931	C10287	ko00945
mws1488	255.23	237.22	256.24	C16H32O2	[M-H]-	Palmitic acid	Lipids	Free fatty acids	57-10-3	1	29330	32821	31568	32965	37779	33015	32709	37135	36648	27725	34530	41072	C00249	ko00061,ko00062,ko00071,ko00073,ko01040,ko01100,ko01212
mws0120	258.11	104.11	257.103	C8H20NO6P	[M+H]+	Choline Alfoscerate	Lipids	PC	28319-77-9	1	26584000	21769000	25102000	24476000	22948000	24940000	14388000	16456000	14447000	24235000	24162000	21612000	C00670	ko00564,ko00565
MWSslk133	257.18	195.18	258.183	C14H26O4	[M-H]-	1,14-Tetradecanedioic Acid	Lipids	Free fatty acids	821-38-5	3	44312	42941	39182	29531	31468	27282	30376	30381	29359	38495	34727	34598	--	--
Zmyn000110	258.04	78.96	259.046	C6H14NO8P	[M-H]-	D-Glucosamine 1-phosphate	Others	Saccharides and Alcohols	2152-75-2	3	41394	50360	42853	9	9	9	9	9	9	35203	35146	18660	C06156	ko00520,ko01100
mws0866	259.02	97	260.03	C6H13O9P	[M-H]-	D-Glucose 6-phosphate*	Others	Saccharides and Alcohols	56-73-5	1	2078500	2459500	1977400	1109500	1160100	980810	742790	1303100	994880	2047700	2099600	1901800	C00092	ko00500,ko00524,ko00562,ko00998,ko01100,ko01110
mws1090	259.02	97	260.03	C6H13O9P	[M-H]-	Glucose-1-phosphate*	Others	Saccharides and Alcohols	59-56-3	1	1677500	2129900	2225900	1063600	1125300	1124700	1016600	1359300	1096000	2391000	2165600	1811400	C00103	ko00010,ko00040,ko00052,ko00500,ko00520,ko00523,ko00561,ko01100,ko01110,ko01240
pme3313	259	97	260.03	C6H13O9P	[M-H]-	D-Fructose 6-phosphate*	Others	Saccharides and Alcohols	643-13-0	1	966110	843380	1055600	901820	515100	597350	1273900	917490	827840	1137900	1368600	1717600	C00085	ko00052,ko00500,ko00710,ko01100,ko01110,ko01200
Zmdp002216	261.14	86.1	260.137	C11H20N2O5	[M+H]+	L-γ-Glutamyl-L-leucine	Amino acids and derivatives	Amino acids and derivatives	2566-39-4	2	50800	47780	40392	22711	14414	6680.7	88254	86818	71354	57669	72772	55232	--	--
Zmpn000095	261.04	78.96	262.045	C6H15O9P	[M-H]-	Sorbitol-6-phosphate	Others	Saccharides and Alcohols	20479-58-7	2	28557	34938	27111	34746	31161	9737.4	19754	32206	37415	44774	33156	27063	C01096	ko00051,ko01100
Lmhp001732	263.13	70.07	263.139	C14H18N2O3	[M+H]+	L-Prolyl-L-Phenylalanine	Amino acids and derivatives	Amino acids and derivatives	13589-02-1	2	113240	181210	136830	18416	42857	35613	25469	34736	25128	84108	65752	74712	--	--
pme0230	268.1	136.06	267.097	C10H13N5O4	[M+H]+	Adenosine	Nucleotides and derivatives	Nucleotides and derivatives	58-61-7	1	12770000	14592000	13295000	5432900	5399800	5507200	9604700	9426000	9649700	15312000	15254000	16220000	C00212	ko00230,ko01100,ko02010
pme2890	269.06	136	268.055	C8H16N2O4S2	[M+H]+	L-Homocystine	Amino acids and derivatives	Amino acids and derivatives	626-72-2	3	20586	8000	15624	15714	5759.2	17566	22419	20954	18296	40636	34978	22978	C01817	ko00270
pme1119	269.09	137	268.081	C10H12N4O5	[M+H]+	Inosine	Nucleotides and derivatives	Nucleotides and derivatives	58-63-9	3	48659	29724	35471	21227	29486	31656	38801	31028	47854	59545	50322	73979	C00294	ko00230,ko01100,ko02010
mws0383	267.23	267.23	268.24	C17H32O2	[M-H]-	10-Heptadecenoic Acid	Lipids	Free fatty acids	29743-97-3	1	547460	569320	622260	386840	399230	352510	337300	363830	452360	554440	601210	824090	--	--
MWSmce140	271.13	147.08	270.126	C17H18O3	[M+H]+	trans-Trimethoxyresveratrol	Others	Stilbene	22255-22-7	3	29644	34241	46237	3813	3124.9	9	3382.6	5289.8	4318.8	14871	14318	16673	--	--
Zmsn10461	269.25	269.25	270.256	C17H34O2	[M-H]-	Pentadecanoic acid，14-methyl-，methyl ester	Others	Others	5129-60-2	3	197380	171710	185260	249100	285410	224600	156560	149350	170060	162780	141720	182760	--	--
pmf0293	269.29	209.2	270.292	C18H38O	[M-H]-	1-Octadecanol	Lipids	Free fatty acids	112-92-5	3	33887	29321	33188	35984	39070	36969	31247	31853	30919	32788	34541	28585	--	--
Lmmn003323	271.23	225.22	272.235	C16H32O3	[M-H]-	2-Hydroxyhexadecanoic acid	Organic acids	Organic acids	764-67-0	2	712940	768740	765540	234570	291160	215500	529270	438770	516190	499210	508200	493210	--	--
pmp001264	274.27	256.27	273.267	C16H35NO2	[M+H]+	Hexadecylsphingosine	Lipids	Sphingolipids	-	1	2489300	2337300	2207200	250660	301460	234510	241650	263730	251300	477750	457020	452930	--	--
Lmxp011770	279.16	149.02	278.152	C16H22O4	[M+H]+	Diisobutyl phthalate*	Phenolic acids	Phenolic acids	84-69-5	1	35121000	36100000	34294000	15018000	15356000	13373000	16189000	15834000	14695000	25675000	25404000	23766000	C15205	--
Lmlp012720	279.16	149.02	278.152	C16H22O4	[M+H]+	Dibutyl phthalate*	Phenolic acids	Phenolic acids	84-74-2	1	35853000	37595000	36198000	15115000	15197000	13963000	15631000	15137000	15905000	26274000	24631000	23933000	C14214	--
pmb1650	279.2	149.4	278.225	C18H30O2	[M+H]+	Octadeca-11E,13E,15Z-trienoic acid	Lipids	Free fatty acids	25575-00-2	3	18514000	17548000	17698000	7036400	6743900	6017700	7411700	6881600	7020600	12776000	11398000	11147000	--	--
Lmbn005923	277.22	59.01	278.225	C18H30O2	[M-H]-	Crepenynic acid	Lipids	Free fatty acids	2277-31-8	1	297510	280930	304790	116600	119750	107540	257960	252260	290260	298170	310290	311300	C07289	ko00591
mws0366	277.22	277.22	278.225	C18H30O2	[M-H]-	γ-Linolenic Acid*	Lipids	Free fatty acids	506-26-3	1	34984000	33877000	33569000	12193000	11880000	11367000	27098000	26134000	28907000	33060000	32716000	32350000	C06426	ko00591,ko01040,ko01100
mws0367	277.22	277.22	278.225	C18H30O2	[M-H]-	α-Linolenic Acid*	Lipids	Free fatty acids	463-40-1	1	34665000	34434000	34252000	12383000	12476000	11663000	27258000	25773000	29757000	33368000	32781000	32961000	C06427	ko00592,ko01040,ko01100,ko01110
pmb0889	279.23	95.1	278.225	C18H30O2	[M+H]+	Punicic acid (9Z,11E,13Z-octadecatrienoic acid)	Lipids	Free fatty acids	544-72-9	1	1467400	1504900	1412100	214450	210240	218990	203080	210390	204600	791310	811940	735130	C08364	--
Lmbn006152	279.23	59.01	280.24	C18H32O2	[M-H]-	(9Z,11E)-Octadecadienoic acid	Lipids	Free fatty acids	2540-56-9	1	9697.9	9880.8	10783	8606.2	10888	6178.4	10852	8214.2	6795.1	12064	12511	15104	C04056	ko00591
mws1491	279.23	279.23	280.24	C18H32O2	[M-H]-	Linoleic acid	Lipids	Free fatty acids	60-33-3	1	13768000	15476000	15257000	14693000	15693000	13553000	14366000	15584000	17459000	19007000	19300000	21956000	C01595	ko00591,ko01040,ko01100
MWS4354	282.12	150.08	281.112	C11H15N5O4	[M+H]+	N6-methyladenosine	Nucleotides and derivatives	Nucleotides and derivatives	1867-73-8	3	15062	16901	10534	6538.4	9	8647	9	9	9	12232	10702	11915	--	--
Lmyn012331	281.25	281.25	282.256	C18H34O2	[M-H]-	Petroselinic acid	Lipids	Free fatty acids	593-39-5	3	11726000	11208000	11562000	11602000	12494000	10936000	10210000	11109000	12327000	12204000	12231000	13684000	C08363	--
mws2623	281.25	281.25	282.256	C18H34O2	[M-H]-	11-Octadecanoic acid(Vaccenic acid)	Lipids	Free fatty acids	506-17-2	1	11939000	11454000	11123000	11694000	12493000	10656000	9869500	10932000	12872000	12014000	12045000	13858000	C21944	--
MWSmce333	284.1	152.06	283.092	C10H13N5O5	[M+H]+	Crotonoside; 2-Hydroxyadenosine	Nucleotides and derivatives	Nucleotides and derivatives	1818-71-9	3	141120	94590	113600	99242	84902	103800	89826	92568	72302	86708	87642	83984	C08432	--
pme1178	284.1	152	283.092	C10H13N5O5	[M+H]+	Guanosine	Nucleotides and derivatives	Nucleotides and derivatives	118-00-3	1	715200	686320	775010	256720	278600	276470	258130	305100	269060	437580	392440	443060	C00387	ko00230,ko01100,ko02010
Zmwp005562	284.13	147.04	283.121	C17H17NO3	[M+H]+	cis-N-p-Coumaroyltyramine	Alkaloids	Phenolamine	-	3	28432	24349	30624	9	9	5203.9	8479.3	7044.6	9	21272	21463	27617	--	--
Zmzp005934	284.3	102.09	283.288	C18H37NO	[M+H]+	Stearamide	Alkaloids	Alkaloids	124-26-5	2	3932.4	3953.6	7752.8	9236.4	20109	8102.9	5964.1	11736	9029.4	10189	3281.1	7384.2	C13846	--
mws1489	283.26	283.26	284.272	C18H36O2	[M-H]-	Stearic Acid	Lipids	Free fatty acids	57-11-4	2	16067000	21351000	19252000	22868000	23236000	23700000	16864000	23577000	25995000	7353200	7328500	7525600	C01530	ko00061,ko01040
Hmbp002730	287.06	153.01	286.047	C15H10O6	[M+H]+	Isoscutellarein	Flavonoids	Flavones	41440-05-5	3	109840	110560	124010	5923.8	4603.6	4205.1	10387	20322	7365.1	40197	38572	39328	C10097	--
MWS20143	287.06	153.02	286.048	C15H10O6	[M+H]+	Luteolin (5,7,3',4'-Tetrahydroxyflavone)	Flavonoids	Flavones	491-70-3	3	110200	114940	117650	5286.2	7776.7	2514.6	9681.5	8824.2	6480.7	44556	40124	31931	C01514	ko00941,ko00944,ko01100,ko01110
mws1068	285.04	151	286.048	C15H10O6	[M-H]-	Kaempferol (3,5,7,4'-Tetrahydroxyflavone)	Flavonoids	Flavonols	520-18-3	3	118260	151670	155160	9	9	9	9	9	9	13566	12409	7477.6	C05903	ko00941,ko00944,ko01100,ko01110
MWSslk132	285.21	223.21	286.214	C16H30O4	[M-H]-	Hexadecanedioic acid	Lipids	Free fatty acids	505-54-4	3	45081	45510	41405	26220	28079	25025	31783	32350	30717	34999	39685	37657	C19615	ko00073,ko01100
Zmyn005252	285.24	239.24	286.251	C17H34O3	[M-H]-	3-Hydroxy-palmitic acid methyl ester	Lipids	Free fatty acids	51883-36-4	3	32006	30372	35546	12857	18385	13542	21147	20108	27603	21828	20189	31656	C11849	--
mws1094	287.06	259	288.063	C15H12O6	[M-H]-	Aromadendrin (Dihydrokaempferol)	Flavonoids	Flavanonols	480-20-6	1	231440	245650	230560	20856	24986	25126	50568	57622	65815	155060	165600	118260	C00974	ko00941,ko01100,ko01110
mws0064	287.06	135	288.063	C15H12O6	[M-H]-	Eriodictyol (5,7,3',4'-Tetrahydroxyflavanone)	Flavonoids	Flavanones	552-58-9	3	179450	138010	128650	10252	18912	13606	28005	28874	29796	71113	51395	62294	C05631	ko00941,ko01100,ko01110
pmb3081	289	97	290.004	C6H11PO11	[M-H]-	Glucarate O-Phosphoric acid	Others	Saccharides and Alcohols	-	3	1733000	1812600	1676100	3968600	2944500	3443900	1691900	2001400	1727700	3560900	2693300	2431000	--	--
pme3163	289	97	290.04	C7H15O10P	[M-H]-	D-Sedoheptuiose 7-phosphate	Others	Saccharides and Alcohols	2646-35-7	3	1803900	1329600	1504700	2790900	1778700	1759500	1276000	1702800	1031900	1313900	1356300	2377000	--	--
pmb2657	289.1	97.1	290.123	C10H18N4O6	[M-H]-	Argininosuccinic acid	Organic acids	Organic acids	2387-71-5	3	148630	143360	144640	46555	52875	41934	68437	71013	75892	137390	103930	129600	C03406	ko00220,ko00250,ko01100,ko01110,ko01230
pmb0885	291	190.9	290.188	C18H26O3	[M+H]+	4-Oxo-9Z,11Z,13E,15E-Octadecatetraenoic Acid	Lipids	Free fatty acids	-	3	121410	125080	118820	37865	32988	28742	21294	22592	25620	62886	65645	75535	--	--
Zmyn004548	291.2	235.17	292.204	C18H28O3	[M-H]-	12-Oxo-phytodienoic acid	Lipids	Free fatty acids	85551-10-6	3	56311	49988	53426	5029	6224.9	4743.8	8059.3	6437.5	11232	41333	37955	38808	C01226	ko00592,ko01100,ko01110
MWSmce689	293.25	95.09	292.24	C19H32O2	[M+H]+	Methyl linolenate	Lipids	Free fatty acids	301-00-8	3	21831	27571	20774	9	9	9	5523.5	3886.1	4782	14500	11972	12526	--	--
Zmyn004732	293.21	185.12	294.219	C18H30O3	[M-H]-	2R-hydroxy-9Z,12Z,15Z-octadecatrienoic acid	Lipids	Free fatty acids	-	3	39944	41088	39908	13543	14682	12138	10957	10132	13426	27144	24341	24781	C16342	ko00592
pmb2792	293.21	193.1	294.219	C18H30O3	[M-H]-	13-Hydroxy-6,9,11-octadecatrienoic acid	Lipids	Free fatty acids	74784-20-6	2	93350	104710	86000	140350	147330	141940	184410	184620	195050	120730	122940	106630	--	--
Zmpn003368	293.21	195.14	294.219	C18H30O3	[M-H]-	13S-Hydroxy-9Z,11E,15Z-octadecatrienoic acid	Lipids	Free fatty acids	87984-82-5	2	2334400	2408100	2320300	471940	452220	433540	545040	513710	576710	1868900	1811300	1748300	C16316	ko00592
pmb2787	293.21	275.1	294.219	C18H30O3	[M-H]-	9-Oxo-10E,12Z-octadecadienoic acid	Lipids	Free fatty acids	54232-59-6	3	161460	163460	174340	14576	17153	17061	65553	56030	86971	118540	103280	105230	C14766	ko00591
pmb2786	293.21	235.17	294.219	C18H30O3	[M-H]-	9-Hydroxy-10,12,15-octadecatrienoic acid	Lipids	Free fatty acids	89886-42-0	3	18853	19239	15506	9	9	9	7183.2	4301.1	6635.4	13906	12315	12395	C16326	ko00592
Lmcn009539	293.25	293.25	294.256	C19H34O2	[M-H]-	E,E,Z-1,3,12-Nonadecatriene-5,14-diol	Lipids	Free fatty acids	-	1	36347	61147	119970	23576	72153	22819	23971	56255	58606	185370	180460	208120	--	--
Lmqp000329	296.07	104.11	295.056	C8H14N3O7P	[M+H]+	5-Aminoimidazole ribonucleotide	Nucleotides and derivatives	Nucleotides and derivatives	25635-88-5	1	3604900	4589300	4168800	1399700	1572600	1500600	893900	822670	854840	2692200	2856800	3236800	--	--
Hmqp005411	297.24	81.07	296.234	C18H32O3	[M+H]+	9-Oxo-12Z-Octadecenoic acid*	Lipids	Free fatty acids	112543-32-5	3	30893	23302	24664	8290.7	5341.5	7266.6	12831	16018	13880	23185	21884	17715	--	--
Hmqp005455	297.24	81.07	296.234	C18H32O3	[M+H]+	15(R)-Hydroxylinoleic Acid*	Lipids	Free fatty acids	177931-23-6	3	29949	25584	26139	8752	4882	5549.3	14908	13945	16984	20005	15387	17892	--	--
Lmbn005369	295.23	195.14	296.235	C18H32O3	[M-H]-	13(S)-HODE;13(S)-Hydroxyoctadeca-9Z,11E-dienoic acid*	Lipids	Free fatty acids	10219-69-9	1	2055100	2099100	1950700	328120	342270	330420	302010	293140	298970	1295400	1274100	1247600	C14762	ko00591
Lmbn005662	295.23	171.1	296.235	C18H32O3	[M-H]-	9(10)-EpOME;(9R,10S)-(12Z)-9,10-Epoxyoctadecenoic acid	Lipids	Free fatty acids	16833-56-0	3	62073	68447	61783	18907	19995	19383	28471	25132	29435	45135	42935	46794	C14825	ko00591,ko01100
Rfmb091	295.23	195.14	296.235	C18H32O3	[M-H]-	9S-Hydroxy-10E,12Z-octadecadienoic acid*	Lipids	Free fatty acids	15514-85-9	1	2062200	2146300	1983800	352380	364800	383130	315150	313340	326070	1304800	1286000	1211700	C14767	ko00591
pme1474	298.1	136	297.09	C11H15N5O3S	[M+H]+	5'-Deoxy-5'-(methylthio)adenosine	Nucleotides and derivatives	Nucleotides and derivatives	2457-80-9	1	10033000	9318000	8599900	2338300	2129000	2257900	2791700	2742500	3037100	6443100	6957100	6191100	C00170	ko00270,ko00908,ko01100
Lmbn009444	297.24	183.14	298.251	C18H34O3	[M-H]-	Ricinoleic acid	Lipids	Free fatty acids	141-22-0	2	32044	40751	36084	17143	21437	17827	25456	28350	27621	28834	24985	26494	C08365	--
pmf0297	297.32	183.1	298.324	C20H42O	[M-H]-	1-Eicosanol	Lipids	Free fatty acids	629-96-9	3	43725	45199	41103	24761	18232	20725	32796	29000	30397	35859	34048	31538	--	--
mws0058	299.06	284	300.063	C16H12O6	[M-H]-	Diosmetin (5,7,3'-Trihydroxy-4'-methoxyflavone)*	Flavonoids	Flavanones	520-34-3	2	1218300	1177300	1280200	65399	54229	55696	64063	62442	67790	217670	204160	220170	C10038	--
Zmhn003257	299.06	284.04	300.063	C16H12O6	[M-H]-	5,7,2'-Trhiyroxy-8-methoxyflavone*	Flavonoids	Flavones	-	2	1312700	1377100	1275300	55193	64577	42198	68779	72313	73756	230190	242370	227250	--	--
pmb3142	299.1	137.1	300.085	C13H16O8	[M-H]-	Salicylic acid-2-O-glucoside	Phenolic acids	Phenolic acids	10366-91-3	3	78736	101850	68597	67372	73228	39705	33201	48980	41937	60947	66821	75253	--	--
MWS4295	299.26	253.25	300.266	C18H36O3	[M-H]-	DL-2-hydroxystearic acid	Lipids	Free fatty acids	629-22-1	2	137690	147220	169860	88176	118780	79937	80010	95794	110380	130360	144870	141610	--	--
MWS5235	299.26	253.25	300.266	C18H36O3	[M-H]-	12-Hydroxyoctadecanoic acid	Lipids	Free fatty acids	106-14-9	3	57343	55253	59009	52251	58585	51485	57538	53221	53634	61118	54833	68782	--	--
Zmyn005384	299.26	253.26	300.266	C18H36O3	[M-H]-	2R-Hydroxyoctadecanoic Acid	Lipids	Free fatty acids	26633-48-7	2	131360	151840	170990	83940	111930	78225	73589	91486	99732	129630	137830	148890	C03042	--
Lmqn008288	299.26	299.26	300.267	C18H36O3	[M-H]-	3-Hydroxyoctadecanoic Acid	Lipids	Free fatty acids	45261-96-9	2	267980	221330	241030	245720	308960	202660	181400	299900	269580	206410	186810	203540	--	--
mws0397	301.22	257.23	302.225	C20H30O2	[M-H]-	Cis-5,8,11,14,17-Eicosapentaenoic Acid	Lipids	Free fatty acids	10417-94-4	1	230660	248390	235350	49057	46047	46422	127550	126620	138660	156880	160060	159730	C06428	ko01040
MWSmce549	303.25	57.07	302.246	C17H34O4	[M+H]+	1-Monomyristin	Lipids	Free fatty acids	589-68-4	3	375100	364830	392430	307970	304360	271010	285770	310810	343260	201810	199080	208530	--	--
mws1375	304.15	185.09	303.143	C12H21N3O6	[M+H]+	Nicotianamine	Alkaloids	Alkaloids	34441-14-0	3	26654	27381	45434	63128	73138	46340	81971	60048	66742	29133	23694	37928	C05324	--
mws0044	303.05	125.02	304.058	C15H12O7	[M-H]-	Dihydroquercetin(Taxifolin)	Flavonoids	Flavanonols	480-18-2	1	605200	517920	479700	140610	135460	113950	460120	426320	383550	460640	422650	474280	C01617	ko00941,ko01100,ko01110
Hmqn003268	303.05	151.03	304.059	C15H12O7	[M-H]-	5,7,3',4',5'-Pentahydroxydihydroflavone	Flavonoids	Flavanones	-	2	42851	86021	68351	19976	10536	12279	66606	23873	48376	44536	33161	46383	--	--
mws0369	303.23	258.9	304.24	C20H32O2	[M-H]-	Arachidonic Acid	Lipids	Free fatty acids	506-32-1	1	6313300	6099600	6218000	2133100	2280400	2028200	4711800	4574300	5024500	5998300	5792900	5988400	C00219	ko00590,ko00591,ko01040,ko01100
Zmpn003698	305.25	59.01	306.256	C20H34O2	[M-H]-	11,14,17-Eicosatrienoic acid*	Lipids	Free fatty acids	17046-59-2	1	4918.2	6331.1	6792.4	9	9	9	3567.4	3459.3	5403.2	9252.7	6658.3	7855.2	C16522	ko01040
Lmbn006210	305.25	59.01	306.256	C20H34O2	[M-H]-	Dihomo-gamma-linolenic acid; (8Z,11Z,14Z)-Icosatrienoic acid*	Lipids	Free fatty acids	1783-84-2	1	21592	21231	24281	9	9	9	17301	17731	23912	19386	22220	22916	C03242	ko00591,ko01040,ko01100
pmn001610	307.26	307.3	308.272	C20H36O2	[M-H]-	Eicosadienoic acid	Lipids	Free fatty acids	5598-38-9	1	3445200	3783500	3664700	454370	532580	449530	3364500	3006900	4096300	3458500	3322700	3861900	C16525	ko01040
Zmsn10433	307.26	307.26	308.272	C20H36O2	[M-H]-	9，12-Octadecadienoic acid，ethyl ester	Others	Others	6114-21-2	3	1499700	1696200	1695400	198170	252660	195140	1490000	1359800	1849500	1486700	1484200	1755000	--	--
pmb2857	308.1	146.1	309.106	C11H19NO9	[M-H]-	L-Glutamic acid-O-glycoside	Amino acids and derivatives	Amino acids and derivatives	-	3	23988	30431	22010	37726	36454	36395	30552	39538	46768	22261	24846	26097	--	--
pmb2791	309.21	209.1	310.1	C18H30O4	[M-H]-	9-Hydroperoxy-10E,12,15Z-octadecatrienoic acid	Lipids	Free fatty acids	111004-08-1	3	79854	72789	78254	39025	36840	37508	28857	27401	24614	52313	52007	40564	C16321	ko00592,ko01110
Zmzn003953	309.2	227.2	310.214	C18H30O4	[M-H]-	13(s)-hydroperoxy-(9z,11e,15z)-octadecatrienoic acid	Lipids	Free fatty acids	67597-26-6	1	322930	330560	342860	213210	262270	201980	234650	249970	238270	344500	300290	315870	C04785	ko00592,ko01100,ko01110
pmb2789	309	209	310.214	C18H30O4	[M-H]-	13S-Hydroperoxy-6Z,9Z,11E-octadecatrienoic acid	Lipids	Free fatty acids	121107-97-9	3	25957	26016	26791	9	9	9	9	9	9	18168	15565	15264	--	--
Lmlp004754	312.11	294.21	311.1	C14H17NO7	[M+H]+	Ehretioside B	Alkaloids	Phenolamine	156368-84-2	3	118860	98637	84757	5498.9	3355.4	7119.7	5062.3	5876	4464.9	44202	43096	45522	--	--
pme3967	312.13	180	311.123	C12H17N5O5	[M+H]+	2-(Dimethylamino)guanosine	Nucleotides and derivatives	Nucleotides and derivatives	2140-67-2	3	44426	48440	53958	20414	12867	12369	14864	15573	16607	30886	32307	27659	--	--
Lmcp002302	312.13	180.09	311.123	C12H17N5O5	[M+H]+	N6-(2-Hydroxyethyl)adenosine	Nucleotides and derivatives	Nucleotides and derivatives	4338-48-1	3	43767	61648	62348	15805	9793.5	10640	16353	16580	10457	41281	30958	23730	--	--
pmb2804	311.1	171.3	312.23	C18H32O4	[M-H]-	13S-Hydroperoxy-9Z,11E-octadecadienoic acid	Lipids	Free fatty acids	33964-75-9	3	29254	27322	33787	19721	25536	21107	18142	17138	17964	24614	26975	30809	C04717	ko00591,ko01100
MWS80006	311.22	293.21	312.23	C18H32O4	[M-H]-	9-Hydroperoxy-9Z,11E-Octadecadienoic Acid	Lipids	Free fatty acids	5502-91-0	3	30383	29160	24190	10867	11731	10354	10779	10760	8980.2	22830	25774	22827	C14827	ko00591,ko01100
mws0038	313.07	283	314.079	C17H14O6	[M-H]-	Kumatakenin	Flavonoids	Flavonols	3301-49-3	1	2063500	2183300	1883100	508420	485400	441760	130010	161720	138150	829120	823500	870080	--	--
Lmyn002403	313.09	101.02	314.1	C14H18O8	[M-H]-	Mandelic acid-β-glucoside	Phenolic acids	Phenolic acids	-	2	358550	346880	311700	143900	143080	133100	197470	113240	154710	217610	162040	197460	--	--
Lmmn002179	313.09	107.05	314.1	C14H18O8	[M-H]-	Methyl salicylate-2-O-glucoside	Phenolic acids	Phenolic acids	10019-60-0	2	340420	320600	322100	220930	171820	180940	183710	176700	177800	237570	208260	246540	--	--
pmn001571	313.11	298.08	314.115	C18H18O5	[M-H]-	Agrimonolide	Phenolic acids	Phenolic acids	21499-24-1	2	3509200	3773000	3362800	807980	855840	816890	226260	249230	242550	1481100	1495500	1403400	--	--
Lmbn007891	313.24	183.14	314.246	C18H34O4	[M-H]-	Hydroxy ricinoleic acid	Lipids	Free fatty acids	-	3	28031	27698	27794	30532	35240	30349	31636	33767	32775	32868	27936	28137	--	--
Lmbn005487	313.24	251.24	314.246	C18H34O4	[M-H]-	12,13-DHOME; (9Z)-12,13-Dihydroxyoctadec-9-enoic acid	Lipids	Free fatty acids	263399-35-5	3	7880.3	7121.5	7216.4	7061.1	9574.8	6755.3	8943.2	6055.6	6979	7562.6	6112.7	7763.7	C14829	ko00591
pmb2871	315.07	153	316.079	C13H16O9	[M-H]-	1-O-Gentisoyl-D-glucoside	Phenolic acids	Phenolic acids	23445-11-6	1	2063800	2237300	1967900	942680	949170	773560	937070	871060	1096200	2045600	2027700	1764300	--	--
pmn001367	315.07	153.02	316.079	C13H16O9	[M-H]-	Protocatechuic acid-4-O-glucoside	Phenolic acids	Phenolic acids	-	1	2030600	2049800	1860500	815270	935720	654370	894790	640270	899640	1738200	1748600	1702500	--	--
Hmtn001120	315.11	153.06	316.116	C14H20O8	[M-H]-	5-(2-Hydroxyethyl)-2-O-glucosylphenol	Phenolic acids	Phenolic acids	-	3	1715600	2045400	1675300	942500	478350	602310	760710	972480	749170	1565700	1383600	1452200	--	--
MWS2684	317.21	179.11	318.219	C20H30O3	[M-H]-	12-HEPE; 12-Hydroxy-5,8,10,14,17-eicosapentaenoic acid	Lipids	Free fatty acids	81187-21-5	3	16243	16824	14461	4199.7	3759	2866.7	3245.4	4412.3	3638.9	10487	10703	11180	--	--
mws0945	317.21	113.1	318.219	C20H30O3	[M-H]-	15-Oxo-5Z,8Z,11Z,13E-eicosatetraenoic acid	Lipids	Free fatty acids	81416-72-0	2	982110	1010800	926570	18841	19097	20221	105630	77540	124050	547890	538750	542430	C04577	ko00590
mws0954	319.23	115.04	320.235	C20H32O3	[M-H]-	5-Hydroxy-6,8,11,14-eicosatetraenoic acid	Lipids	Free fatty acids	70608-72-9	3	55252	66036	57719	3179.8	5283.8	3230.1	11544	6879.1	12370	38179	37902	35554	C04805	ko00590
mws0879	319.23	257.23	320.235	C20H32O3	[M-H]-	12S-Hydroxy-5Z,8Z,10E,14Z-eicosatetraenoic acid	Lipids	Free fatty acids	54397-83-0	1	337110	355610	325120	44601	45830	43073	49075	39366	46622	218660	216690	200500	C14777	ko00590
MWS2685	319.23	179.11	320.235	C20H32O3	[M-H]-	12-HETE; 12-Hydroxy-5,8,10,14-eicosatetraenoic acid	Lipids	Free fatty acids	71030-37-0	2	380680	386550	342410	51930	48767	40308	46479	49673	49913	230140	220030	225530	--	--
MWS3083	319.23	59.01	320.235	C20H32O3	[M-H]-	15(S)-HETE; 15(S)-Hydroxy-5Z,8Z,11Z,13E-eicosatetraenoic acid	Lipids	Free fatty acids	54845-95-3	2	177940	212910	186840	6918.8	7071.6	5625.1	26612	26420	30123	110620	107280	111590	C04742	ko00590
mws0959	319.23	167.11	320.235	C20H32O3	[M-H]-	20-Hydroxyeicosatetraenoic acid(20-HETE)	Lipids	Free fatty acids	79551-86-3	3	2974.1	2890.2	3991.3	9	9	9	559.01	438.31	608.24	2270.8	1429	1255	C14748	ko00590,ko01100
mws0582	322.11	130	321.099	C11H19N3O6S	[M+H]+	S-(Methyl)glutathione	Amino acids and derivatives	Amino acids and derivatives	2922-56-7	1	152810	135190	123320	96742	106020	90814	58715	48603	58946	76389	83381	89295	C11347	--
MWS20022	321.25	221.16	322.251	C20H34O3	[M-H]-	15S-Hydroxy-8,11,13-eicosatrienoic acid	Lipids	Free fatty acids	92693-02-2	2	248650	267250	250780	6895.6	6385.9	6356.8	44506	35166	47103	169440	165970	159160	--	--
pme3188	323.03	211	324.036	C9H13N2O9P	[M-H]-	Uridine 5'-monophosphate	Nucleotides and derivatives	Nucleotides and derivatives	58-97-9	3	30004	56911	34925	17374	29236	23258	13583	14199	29521	8899.5	12988	8157.9	C00105	ko00240,ko01100,ko01240
mws0983	326.31	62.06	325.298	C20H39NO2	[M+H]+	N-Oleoylethanolamine	Alkaloids	Alkaloids	111-58-0	3	6079.5	5474.3	4469	1556.9	1984.9	1634.9	790.04	1331.2	1068.8	3441.7	3792.9	3022.9	C20792	--
pmn001516	325.06	125	326.064	C14H14O9	[M-H]-	5-Galloylshikimic acid	Phenolic acids	Phenolic acids	95719-51-0	3	129940	135170	168140	50576	37952	18661	43632	51462	55250	81373	68971	63887	--	--
pmn001419	325.09	163.04	326.1	C15H18O8	[M-H]-	1-O-[(E)-p-Cumaroyl]-D-glucose*	Phenolic acids	Phenolic acids	-	2	14741000	14960000	15500000	8424000	6377400	3984300	7585200	8715500	12541000	10885000	12055000	10611000	--	--
Zmhn002301	325.09	163.04	326.1	C15H18O8	[M-H]-	p-Coumaric acid-4-O-glucoside*	Phenolic acids	Phenolic acids	117405-48-8	2	10358000	9375300	8015100	2912900	3954800	4163900	5266200	5349800	4363000	6792500	6978400	6281900	C06739	--
Lmsn000363	325.13	145.07	326.137	C16H22O7	[M-H]-	Raspberryketone glucoside	Phenolic acids	Phenolic acids	38963-94-9	3	937140	1837500	1045000	200240	173700	217230	224360	504720	304880	914980	1274200	1800400	--	--
MWSmce278	327.19	159.08	326.188	C21H26O3	[M+H]+	Acitretin	Others	Vitamin	55079-83-9	3	24871	23793	26816	2821.2	2445	2740.8	2672.5	2391.8	2545.5	15121	12636	13934	--	--
Lmtn002233	327.11	165.06	328.116	C15H20O8	[M-H]-	Androsin	Phenolic acids	Phenolic acids	531-28-2	2	170300	132880	108880	62462	74736	50767	64112	84082	59455	90721	92084	87545	--	--
pmn001691	327.22	291.2	328.225	C18H32O5	[M-H]-	9,12,13-Trihydroxy-10,15-octadecadienoic acid	Lipids	Free fatty acids	-	1	164010	167170	181210	93448	84588	86695	55545	51857	54122	126520	124420	118810	--	--
mws0371	327.23	283.3	328.24	C22H32O2	[M-H]-	Cis-4,7,10,13,16,19-Docosahexaenoic Acid	Lipids	Free fatty acids	6217-54-5	2	108700	133180	116870	61713	63150	66904	32420	32335	30732	112770	110800	100200	C06429	ko01040
mws0884	328.05	134.2	329.053	C10H12N5O6P	[M-H]-	Cyclic 3',5'-Adenylic acid	Nucleotides and derivatives	Nucleotides and derivatives	60-92-4	3	20222	29986	23041	11252	11890	11036	13490	22334	12153	32365	33494	23232	C00575	ko00230,ko01100
pmn001517	329.12	167	330.131	C15H22O8	[M-H]-	3,4,5-Trimethoxyphenyl-1-O-Glucoside	Phenolic acids	Phenolic acids	-	3	493950	504060	538120	306170	278920	258980	344740	449860	352910	331570	395360	243720	--	--
pmn001694	329.23	229.15	330.241	C18H34O5	[M-H]-	9,10,13-Trihydroxy-11-Octadecenoic Acid	Lipids	Free fatty acids	29907-57-1	1	436320	473440	435600	143520	187620	168930	99598	97583	116090	325560	315530	243730	C14835	ko00591
pmp001284	331.28	313.27	330.277	C19H38O4	[M+H]+	Monopalmitin	Lipids	Glycerol ester	542-44-9	1	180690	178780	200960	166240	200080	173640	144460	168510	169150	159780	151390	142260	--	--
pme3184	332.08	136	331.068	C10H14N5O6P	[M+H]+	2'-Deoxyadenosine-5'-monophosphate	Nucleotides and derivatives	Nucleotides and derivatives	653-63-4	3	13909	19824	23616	4675.3	5646.2	6590.6	6297.6	4132.2	8829.2	6538.4	9211.9	7197.7	C00360	ko00230,ko01100
pmc0066	333.05	137.05	332.052	C10H13N4O7P	[M+H]+	2'-Deoxyinosine-5'-monophosphate	Nucleotides and derivatives	Nucleotides and derivatives	3393-18-8	3	931140	882800	775170	4760400	4532100	5142000	4680600	4969100	4347300	1322400	1354400	1212300	C06196	ko00230
Lmfn000604	331.07	169.01	332.074	C13H16O10	[M-H]-	6-O-Galloyl-D-glucose	Phenolic acids	Phenolic acids	13186-19-1	2	7764700	9744200	8048400	3324200	3167600	4068500	2800000	3230400	2003700	5864000	5785000	4143700	--	--
pmn001518	331.07	169.01	332.074	C13H16O10	[M-H]-	1-O-Galloyl-D-glucose	Phenolic acids	Phenolic acids	58511-73-2	1	37960000	36002000	39109000	21341000	20346000	23785000	21041000	27702000	21906000	30690000	31635000	35345000	C01158	--
Hmln000873	331.07	169.01	332.075	C13H16O10	[M-H]-	2-O-Galloyl-D-glucose	Phenolic acids	Phenolic acids	-	2	43390000	36152000	41920000	25071000	24277000	24154000	28990000	30178000	28180000	36748000	36070000	35495000	--	--
Lmmn001294	331.1	153.02	332.111	C14H20O9	[M-H]-	Koaburaside	Phenolic acids	Phenolic acids	41653-73-0	3	58884	91645	96484	37927	27068	36918	43106	45541	55768	54254	60568	65852	--	--
mws2620	331.26	287.27	332.272	C22H36O2	[M-H]-	Docosatetraenoic acid	Lipids	Free fatty acids	28874-58-0	3	3809.5	2711.9	2055.3	1863.1	1642	1806.9	3036.3	3468.1	3772.1	2845.7	3676.3	2612.3	C16527	ko01040
MWS2426	332.13	203.08	333.132	C16H19N3O5	[M-H]-	Tryptophan glutamic acid	Amino acids and derivatives	Amino acids and derivatives	36099-95-3	3	31838	16929	27452	15166	19865	10721	26209	17977	19361	19223	18441	19143	--	--
mws0675	335.06	123	334.057	C11H15N2O8P	[M+H]+	β-Nicotinamide mononucleotide	Nucleotides and derivatives	Nucleotides and derivatives	1094-61-7	3	15866	8577.2	13513	14914	22907	18412	25105	28324	17324	14636	16890	10994	C00455	ko00760,ko01100
MWS2602	335.22	115.04	336.23	C20H32O4	[M-H]-	5(S),15(S)-DiHETE; 5,15-Dihydroxy-6,8,11,13-Eicosatetraenoic Acid	Lipids	Free fatty acids	82200-87-1	3	6129.9	6989.2	7828.3	9	9	9	9	9	9	3774.1	4753.9	4276.8	--	--
Cmyn001328	339.07	177.02	340.079	C15H16O9	[M-H]-	Daphnin	Lignans and Coumarins	Coumarins	486-55-5	3	53790	51186	32354	15820	11238	19997	51399	32023	11448	29285	19768	26637	C01421	--
pma0149	341.08	207.07	340.079	C15H16O9	[M+H]+	Sinapoyl malate	Phenolic acids	Phenolic acids	92344-58-6	3	110920	146180	129520	96385	65941	74232	80463	71951	90043	110800	115720	110970	C02887	ko00940
Jmwn002620	341.09	161.02	342.095	C15H18O9	[M-H]-	Vanillic Acid-4-O-Glucuronide	Phenolic acids	Phenolic acids	-	2	725330	706970	613750	175280	160530	120480	305860	248570	178230	380780	410190	354030	--	--
pmn001420	341.09	179.04	342.095	C15H18O9	[M-H]-	1-O-[(E)-Caffeoyl]-D-glucose*	Phenolic acids	Phenolic acids	-	1	2167100	2054600	1826000	625090	589240	644740	550690	748250	847680	1321800	1516900	1360100	--	--
Zmhn001793	341.09	179.03	342.096	C15H18O9	[M-H]-	6-O-Caffeoyl-D-glucose*	Phenolic acids	Phenolic acids	-	1	1711200	2085900	2062100	740290	968700	656390	846330	1256300	1058100	1318900	1826600	1085600	--	--
MA10039641	341.11	89.02	342.116	C12H22O11	[M-H]-	Lactobiose*	Others	Saccharides and Alcohols	63-42-3	1	467940	623350	734920	819350	567680	591740	515620	822800	738900	512230	616660	681910	C00243	ko00052,ko01100,ko02010
mws1333	341.11	113	342.116	C12H22O11	[M-H]-	Melibiose*	Others	Saccharides and Alcohols	585-99-9	1	176160	159290	158610	172550	231010	231760	191050	207870	261720	271120	241280	184400	C05402	ko00052,ko01100,ko02010
mws0264	341.11	119	342.116	C12H22O11	[M-H]-	D-Trehalose*	Others	Saccharides and Alcohols	99-20-7	1	295850	251840	244290	391670	357150	344430	287670	373010	350250	346790	444630	336090	C01083	ko00500,ko01100,ko01110,ko02010
pme0519	341.11	119.03	342.116	C12H22O11	[M-H]-	D-Sucrose*	Others	Saccharides and Alcohols	57-50-1	1	238750	325490	346720	366980	419890	373410	398090	360870	452530	386970	332130	420440	C00089	ko00052,ko00500,ko01100,ko01110,ko02010
mws1080	341.11	179	342.116	C12H22O11	[M-H]-	Galactinol*	Others	Saccharides and Alcohols	3687-64-7	1	66989	73690	72020	90789	96117	88881	85368	89656	127930	72874	72877	78917	C01235	ko00052,ko01100
mws5038	341.11	89.02	342.116	C12H22O11	[M-H]-	Isomaltulose*	Others	Saccharides and Alcohols	13718-94-0	1	595780	450790	458340	541570	694320	737150	519840	609430	754030	728840	412900	762440	C01742	--
Lmsn000381	341.11	89.02	342.116	C12H22O11	[M-H]-	D-Maltose*	Others	Saccharides and Alcohols	133-99-3	1	489960	452530	638820	567280	614310	725520	678640	706320	603020	650100	582980	654140	C01971	--
mws0906	341.12	179	342.131	C16H22O8	[M-H]-	Coniferin	Phenolic acids	Phenolic acids	531-29-3	3	5802500	7496400	6039600	1729200	1872800	1956300	2789200	2995200	3086300	3948600	4570200	4347200	C00761	ko00940
Lmmn000774	343.1	181.05	344.111	C15H20O9	[M-H]-	Dihydrocaffeoylglucose	Phenolic acids	Phenolic acids	-	3	7218500	6365800	7104800	1286300	1795700	2430700	2190300	1965900	1531000	4519700	5220100	3874200	--	--
Zmln000899	343.11	181.05	344.111	C15H20O9	[M-H]-	Syringaldehyde-4-O-glucoside	Phenolic acids	Phenolic acids	-	2	1841700	1556300	1921200	485370	596560	439430	1430700	1409100	1209700	1416800	1149600	1190600	--	--
MWSslk074	343.12	59.01	344.132	C12H24O11	[M-H]-	Lactitol	Others	Saccharides and Alcohols	585-86-4	2	7046700	7678900	7040800	3932700	4762500	4216500	5025300	5423900	5443600	7560200	6571600	7765700	--	--
mws0609	344.04	150	345.047	C10H12N5O7P	[M-H]-	Guanosine 3',5'-cyclic monophosphate	Nucleotides and derivatives	Nucleotides and derivatives	7665-99-8	3	145150	135430	146670	41271	45127	42849	63838	46149	44168	64023	64938	59218	C00942	ko00230,ko01100
pmb0981	348.07	136	347.063	C10H14N5O7P	[M+H]+	Adenosine 5'-monophosphate	Nucleotides and derivatives	Nucleotides and derivatives	61-19-8	3	47623	48660	51214	39220	29521	24044	89080	113280	95398	25707	19542	27579	C00020	ko00230,ko00908,ko01100,ko01110,ko01240
pmb1562	351.25	146.9	350.246	C21H34O4	[M+H]+	1-Stearidonoyl-Glycerol	Lipids	Glycerol ester	-	3	30541	25718	22216	9	9	9	6957.5	5340.6	6752.8	22276	10233	15900	--	--
Lmhp011388	353.27	261.22	352.261	C21H36O4	[M+H]+	2-α-Linolenoyl-glycerol	Lipids	Glycerol ester	55268-58-1	1	480890	485010	460000	40452	38515	37814	405570	372970	429410	399560	378390	391780	--	--
Lmhp011562	353.27	261.22	352.261	C21H36O4	[M+H]+	1-α-Linolenoyl-glycerol	Lipids	Glycerol ester	-	2	625580	704270	620220	62487	61579	59533	382080	394880	429600	558170	506900	555300	--	--
Lmhp012042	355.28	263.24	354.277	C21H38O4	[M+H]+	2-Linoleoylglycerol	Lipids	Glycerol ester	3443-82-1	1	48643	52969	54899	8401	8457.3	8630.9	19133	19158	21511	42130	41278	39277	--	--
Lmhp112042	355.28	263.24	354.277	C21H38O4	[M+H]+	1-Linoleoylglycerol	Lipids	Glycerol ester	2277-28-3	2	50854	53823	51637	7331.5	9247	7444.8	18394	17921	19693	45013	39018	41238	--	--
Zmhn002422	355.1	193.05	356.11	C16H20O9	[M-H]-	1-O-Feruloyl-D-Glucose	Phenolic acids	Phenolic acids	-	3	136130	106160	85084	54635	54159	49748	76504	82620	73386	100070	97095	98175	C17759	--
Hmmn002544	355.1	193.05	356.111	C16H20O9	[M-H]-	Ferulic acid-4-O-glucoside	Phenolic acids	Phenolic acids	117405-51-3	2	26507	46330	43712	17572	20583	2382.5	22521	28135	17220	32402	21996	27314	--	--
pmb0296	357.3	265.4	356.293	C21H40O4	[M+H]+	1-Oleoyl-Sn-Glycerol	Lipids	Glycerol ester	129784-87-8	3	22002	23318	23714	12697	10676	6770.1	54901	60474	51874	44448	38079	46271	--	--
pmb0964	366.2	204.1	365.17	C16H23N5O5	[M+H]+	Isopentenyladenine-7-N-glucoside	Nucleotides and derivatives	Nucleotides and derivatives	-	3	186660	262040	216900	143720	163840	159760	117510	113030	129310	141990	207290	201480	--	--
mws1313	373.13	312.1	372.121	C20H20O7	[M+H]+	Sinensetin (5,6,7,3',4'-pentamethoxyflavone)	Flavonoids	Flavones	2306-27-6	3	192670	169630	187050	20168	18870	16500	18655	20508	21821	59564	65213	62954	C10186	--
mws0232	377.15	243.09	376.138	C17H20N4O6	[M+H]+	Riboflavin (Vitamin B2)	Others	Vitamin	83-88-5	2	229520	234890	195400	54016	36268	77180	97412	93600	107240	213330	197820	197770	C00255	ko00740,ko01100,ko01110,ko01240,ko02010
pme3337	384.12	252	383.108	C14H17N5O8	[M+H]+	Succinyladenosine	Nucleotides and derivatives	Nucleotides and derivatives	4542-23-8	3	347690	330470	337510	138720	107610	116510	129150	120100	141250	233380	227290	246630	--	--
HJN003	385.11	223.06	386.122	C17H22O10	[M-H]-	1-O-Sinapoyl-D-glucose	Phenolic acids	Phenolic acids	-	3	39707	57800	54218	15555	23822	22767	8721.5	26380	14512	37203	52184	33922	C01175	ko00940
Lmmp010562	391.28	149.02	390.277	C24H38O4	[M+H]+	Diisooctyl Phthalate	Phenolic acids	Phenolic acids	27554-26-3	3	1991000	3060400	2590100	1799900	1001800	1217700	1995700	1578400	1213300	815050	672300	732270	C14577	--
Lmwp011196	391.28	149.02	390.277	C24H38O4	[M+H]+	Bis(2-ethylhexyl)phthalate	Phenolic acids	Phenolic acids	117-81-7	3	2981700	3217300	4229600	3203200	1778800	1731100	2484100	2548400	2362200	1543800	1312500	1303900	C03690	--
pmc0281	400.15	136.11	399.139	C15H21N5O8	[M+H]+	Ribosyladenosine	Nucleotides and derivatives	Nucleotides and derivatives	-	3	102740	62035	79306	44452	37575	24013	23610	38452	22533	80374	61041	78317	--	--
mws1051	400.14	251	399.145	C15H23N6O5S	[M+H]+	S-Adenosylmethionine	Amino acids and derivatives	Amino acids and derivatives	485-80-3	3	15683	15241	18921	3922	10879	6939.1	10253	9051.2	7845.3	13313	15122	10898	--	--
pmb0500	411.19	177.05	410.184	C23H26N2O5	[M+H]+	N-p-Coumaroyl-N'-feruloylputrescine	Alkaloids	Phenolamine	380302-96-5	3	9	9	9	24528	27333	18974	27280	29165	18351	14425	10559	19681	--	--
mws2523	421.08	241.1	422.083	C12H23O14P	[M-H]-	Trehalose 6-phosphate	Others	Saccharides and Alcohols	4484-88-2	3	48586	48260	47993	25856	20612	19263	21474	30508	35768	45698	39570	45255	C00689	ko00500,ko01100,ko01110
Lmhp005784	425.21	177.05	424.2	C24H28N2O5	[M+H]+	p-Coumaroylferuloylcadaverine	Alkaloids	Phenolamine	-	3	22503	25166	19991	404270	431940	447850	402380	410850	406530	306130	353330	328860	--	--
pmb0864	426.26	285.24	425.254	C19H40NO7P	[M+H]+	LysoPE 14:0	Lipids	LPE	-	3	14588	13272	11804	2933.1	4275.5	3831.7	19305	19447	16651	15425	13253	19190	--	--
Lmhp008337	426.26	285.24	425.254	C19H40NO7P	[M+H]+	LysoPE 14:0(2n isomer)	Lipids	LPE	-	3	46613	48261	45747	3874.6	5467.9	9	19315	21119	16075	37210	35051	30395	--	--
pmp001249	428.19	369.11	428.168	C20H30NO9+	[M]+	Caffeoylcholine-5-O-glucoside*	Alkaloids	Phenolamine	-	3	401570	463190	433480	318010	317380	278980	358470	461240	387070	331550	401280	441450	--	--
pmp001248	428.19	369.11	428.168	C20H30NO9+	[M]+	Caffeoylcholine-4-O-glucoside*	Alkaloids	Phenolamine	-	3	489040	489310	494190	293140	315910	320520	415170	363210	458070	431690	432890	545070	--	--
Lmhp009187	440.28	299.26	439.27	C20H42NO7P	[M+H]+	LysoPE 15:0	Lipids	LPE	-	3	17245	16494	16190	5345.3	4754.6	5355.9	13234	11448	11813	17441	16770	15151	--	--
Lmhp008885	440.28	299.26	439.27	C20H42NO7P	[M+H]+	LysoPE 15:0(2n isomer)	Lipids	LPE	-	3	21345	17914	21534	9	9	9	9	2896.1	6359.3	16983	20406	17721	--	--
mws1397	441.08	169	442.09	C22H18O10	[M-H]-	Epicatechin gallate*	Flavonoids	Flavanols	1257-08-5	1	9	9	9	9188.8	30498	144020	145790	1287.5	68935	49608	50041	36894	--	--
mws0355	441.08	169.02	442.09	C22H18O10	[M-H]-	Catechin gallate*	Flavonoids	Flavanols	130405-40-2	1	187600	11004	13088	18467	29106	127000	135540	2623	74762	33418	37798	44779	--	--
pme1014	445.3	341.3	444.303	C31H40O2	[M+H]+	Menatetrenone (Vitamin K2)	Others	Vitamin	11032-49-8	3	244370	298020	377750	40208	40898	43535	49191	45796	54251	383320	396330	367450	--	--
mws0052	447.09	271.07	446.085	C21H18O11	[M+H]+	Baicalin	Flavonoids	Flavones	21967-41-9	3	1462000	47247	2566900	323420	53084	24865	31468	140800	149830	148500	210050	185760	C10025	--
Lmhp007836	448.25	307.23	447.239	C21H38NO7P	[M+H]+	LysoPE 16:3	Lipids	LPE	-	3	12893	18710	15705	1749.1	1582	1531.5	10667	8566.4	11012	13776	15563	14824	--	--
Hmpp003270	449.11	287.05	448.101	C21H20O11	[M+H]+	Luteolin-4'-O-glucoside	Flavonoids	Flavones	6920-38-3	3	19172	13986	11274	11339	9252.2	12574	14198	5432	31932	15189	23402	25220	--	--
MWSmce674	451.36	89.06	450.35	C31H46O2	[M+H]+	Phylloquinone (Vitamin K1)	Others	Vitamin	84-80-0	3	12115	9636	10787	8780.4	6625.8	7263	7148.9	7458.5	7841.5	9045.1	10137	8852.1	--	--
Lmhp008763	452.28	311.26	451.27	C21H42NO7P	[M+H]+	LysoPE 16:1(2n isomer)	Lipids	LPE	-	3	14857	19178	18814	4004.8	9	9	16678	12653	10339	16908	17542	26546	--	--
Lmhp009034	452.28	311.26	451.27	C21H42NO7P	[M+H]+	LysoPE 16:1	Lipids	LPE	-	3	11805	15041	14480	5079.9	2896.8	3775	21827	15170	23075	15606	27491	20304	--	--
pmb0876	454.29	313.27	453.286	C21H44NO7P	[M+H]+	LysoPE 16:0	Lipids	LPE	53862-35-4	3	375660	377310	362670	151340	156720	157150	260120	288040	278700	455750	449140	428260	--	--
pmd0160	454.29	313.27	453.286	C21H44NO7P	[M+H]+	LysoPE 16:0(2n isomer)	Lipids	LPE	-	3	59964	54543	55521	27430	25484	28942	43678	49070	38237	58332	50607	67820	--	--
Lmhp005872	455.22	177.05	454.21	C25H30N2O6	[M+H]+	Diferuloylcadaverine	Alkaloids	Phenolamine	-	3	29464	42153	43165	865980	917270	932670	970590	990230	954540	616500	623440	619600	--	--
MWS5083	455.1	96.97	456.105	C17H21N4O9P	[M-H]-	Flavin Single Nucleotide(FMN)	Nucleotides and derivatives	Nucleotides and derivatives	6184-17-4	2	438240	402420	324340	181050	117820	235200	185160	261100	281310	294850	258010	278760	C00061	ko00190,ko00740,ko01100,ko01110,ko01240
mws4053	455.35	455.35	456.36	C30H48O3	[M-H]-	Ursolic acid	Terpenoids	Triterpene	77-52-1	3	6447.5	8059.1	5549.1	6976	8872.7	11491	6694.6	15960	9884.9	14492	15070	13488	C08988	--
HJN110	455.36	455.36	456.36	C30H48O3	[M-H]-	Betulinic acid	Terpenoids	Triterpene	472-15-1	3	4495.8	8079.1	11451	7637.7	14209	6001.1	7315.5	8498.4	7529.4	16009	14177	23911	C08619	--
pmb0464	458.1	116.3	457.143	C16H27NO14	[M+H]+	L-Aspartic acid-O-diglucoside	Amino acids and derivatives	Amino acids and derivatives	-	3	1928200	1514900	2085100	895210	852440	849890	1110300	1000800	1322000	1808400	1880700	1697400	--	--
mws0034	457.08	169.01	458.085	C22H18O11	[M-H]-	Epigallocatechin-3-gallate*	Flavonoids	Flavanols	989-51-5	1	109990	8821.2	7599.8	32026	49852	226610	304880	6920	63605	19798	32662	28798	C09731	--
mws2220	457.08	169.02	458.085	C22H18O11	[M-H]-	Gallocatechin 3-O-gallate*	Flavonoids	Flavanols	5127-64-0	1	9	9	9	15446	41821	162640	334200	8665.8	50389	29535	20720	30118	--	--
pmb2654	460.1	117.9	461.153	C19H27NO12	[M-H]-	Anthranilate-1-O-Sophoroside	Phenolic acids	Phenolic acids	-	3	1061000	2098700	632870	148610	119920	114160	163710	189360	182200	562510	655060	930860	--	--
mws4167	463.09	287.06	462.08	C21H18O12	[M+H]+	Luteolin-7-O-glucuronide	Flavonoids	Flavones	29741-10-4	3	43722	19123	15478	104890	33796	16014	28085	66320	37707	41082	57024	45612	C03515	ko00944
Hmcn001884	463.09	301.03	464.095	C21H20O12	[M-H]-	6-Hydroxyluteolin 5-glucoside	Flavonoids	Flavones	-	3	65042	74808	79388	34140	29523	18134	12521	19714	17494	45504	28859	50585	--	--
Lmdp003286	465.1	303.06	464.095	C21H20O12	[M+H]+	Isohyperoside	Flavonoids	Flavonols	35589-21-0	3	174650	211560	147840	83951	87811	84769	76383	52008	87081	124950	132020	143790	--	--
pmp001309	465.1	303.1	464.095	C21H20O12	[M+H]+	6-Hydroxykaempferol-7-O-glucoside	Flavonoids	Flavonols	-	3	168620	161880	172680	71304	100530	80479	38988	43606	97738	101220	124830	102930	--	--
mws0061	463.09	300	464.095	C21H20O12	[M-H]-	Quercetin-3-O-galactoside (Hyperin)*	Flavonoids	Flavonols	482-36-0	3	129580	152610	134010	36078	59601	49538	53734	30914	80530	111440	101940	89765	C10073	--
mws0091	463.09	300.03	464.095	C21H20O12	[M-H]-	Quercetin-3-O-glucoside (Isoquercitrin)*	Flavonoids	Flavonols	482-35-9	3	82760	115890	94368	33424	33242	39072	28856	21950	55615	45375	57150	62160	C05623	ko00944,ko01100,ko01110
mws1329	463.09	300.7	464.095	C21H20O12	[M-H]-	Quercetin-7-O-glucoside*	Flavonoids	Flavonols	491-50-9	3	48554	69707	45068	14155	25602	17346	16330	12276	27204	21858	34612	42984	C12639	--
mws0856	463.09	301	464.095	C21H20O12	[M-H]-	Quercetin-4'-O-glucoside (Spiraeoside)*	Flavonoids	Flavonols	20229-56-5	3	89996	69144	91311	27100	22002	24470	26090	15442	30723	57900	46058	48145	--	--
Lmhp009769	466.29	325.27	465.286	C22H44NO7P	[M+H]+	LysoPE 17:1	Lipids	LPE	-	3	27164	25956	26980	9425.4	8982.6	9807.6	14630	14535	15552	27178	27564	29841	--	--
Lmhp009464	466.29	325.27	465.286	C22H44NO7P	[M+H]+	LysoPE 17:1(2n isomer)	Lipids	LPE	-	3	145250	145830	143640	14429	15794	10420	46648	53752	49789	115560	128620	130790	--	--
pmd0130	468.31	184.07	467.301	C22H46NO7P	[M+H]+	LysoPC 14:0	Lipids	LPC	20559-16-4	3	476520	516510	496010	119210	108340	98916	839530	829830	888470	401530	446790	429650	--	--
mws1610	471.35	471.35	472.355	C30H48O4	[M-H]-	Maslinic acid*	Terpenoids	Triterpene	4373-41-5	3	92152	70121	41636	18795	25706	10988	55007	47025	89849	77317	80079	69812	C16939	--
pmn001706	471.35	471.35	472.355	C30H48O4	[M-H]-	2-Hydroxyoleanolic acid*	Terpenoids	Triterpene	26707-60-8	3	69830	54342	29874	18912	26806	17160	47115	39260	81431	62373	72756	55739	--	--
Lmhp008801	476.28	335.26	475.27	C23H42NO7P	[M+H]+	LysoPE 18:3	Lipids	LPE	-	3	56392	46268	45630	27380	29278	23748	48604	58624	61996	68810	63010	71980	--	--
Lmhp008589	476.28	335.26	475.27	C23H42NO7P	[M+H]+	LysoPE 18:3(2n isomer)	Lipids	LPE	-	3	579010	573880	586020	82960	78479	77886	318510	345370	316170	592380	615050	571240	--	--
pmb0874	478.29	337.27	477.286	C23H44NO7P	[M+H]+	LysoPE 18:2(2n isomer)	Lipids	LPE	-	1	1379900	1441200	1369600	151950	164920	153070	515120	563360	573980	1360500	1411400	1374100	--	--
pmb0881	478.29	337.27	477.286	C23H44NO7P	[M+H]+	LysoPE 18:2	Lipids	LPE	-	1	113170	122480	127960	40506	41133	37789	82438	85468	98050	130720	147670	144080	--	--
pmb0856	480.31	339.29	479.301	C23H46NO7P	[M+H]+	LysoPE 18:1(2n isomer)	Lipids	LPE	-	3	96937	124310	119670	43103	41096	35822	53604	66447	47152	120490	119240	134740	--	--
mws0289	480.31	339.29	479.301	C23H46NO7P	[M+H]+	LysoPE 18:1	Lipids	LPE	89576-29-4	3	213510	214240	209570	71608	74494	69363	101890	105500	97218	219080	237840	201080	--	--
Lmhp009129	482.32	184.07	481.317	C23H48NO7P	[M+H]+	LysoPC 15:0(2n isomer)	Lipids	LPC	-	3	63457	73250	70471	25520	21491	19302	51069	59929	61524	55615	56287	61807	--	--
pmb2319	482.32	184.07	481.317	C23H48NO7P	[M+H]+	LysoPC 15:0	Lipids	LPC	108273-89-8	3	718420	698570	702050	215600	207580	191820	965350	999870	1011000	740560	742910	726320	--	--
Hmyn007168	483.27	255.23	484.278	C22H45O9P	[M-H]-	LysoPG 16:0	Lipids	Glycerol ester	-	3	3783200	3927100	3647000	894830	887230	740270	1046400	950440	962060	3193900	2761100	3215500	--	--
pmn001707	485.33	485.33	486.335	C30H46O5	[M-H]-	Quillaic acid	Phenolic acids	Phenolic acids	631-01-6	3	8555700	10525000	8605800	1423700	1251100	1311600	7923100	7278700	7454900	9390400	7809500	7746800	C08972	--
pmp000444	487.34	469.33	486.335	C30H46O5	[M+H]+	27,28-Dicarboxyl ursolic acid	Terpenoids	Triterpene	-	3	50171	53010	40737	6581.3	5118.5	6304.4	36326	36669	32870	43140	36951	37749	--	--
Lmmn000214	487.17	341.11	488.174	C18H32O15	[M-H]-	Solatriose	Others	Saccharides and Alcohols	528-40-5	3	89320	83784	59086	39120	31652	40115	32500	29647	58890	134140	109600	146800	--	--
pma1303	492.31	184.07	491.301	C24H46NO7P	[M+H]+	LysoPC 16:2	Lipids	LPC	-	3	50821	122530	82857	30023	37391	23973	83222	93700	98441	54581	63028	77345	--	--
pmb0863	492.31	184.07	491.301	C24H46NO7P	[M+H]+	LysoPC 16:2(2n isomer)	Lipids	LPC	-	3	704510	739670	689400	84977	98151	85559	552020	543970	583660	518700	510400	531260	--	--
Lmhp008833	494.32	184.07	493.317	C24H48NO7P	[M+H]+	LysoPC 16:1(2n isomer)	Lipids	LPC	-	1	2772900	2737200	2751700	297430	293140	274590	1282100	1272200	1309000	1973000	2084000	2022200	--	--
pmp001270	494.32	184.07	493.317	C24H48NO7P	[M+H]+	LysoPC 16:1	Lipids	LPC	76790-27-7	1	178710	192490	138570	81146	59149	57294	107980	80330	101940	165650	122510	158930	--	--
Zmln000668	493.12	169.01	494.127	C19H26O15	[M-H]-	Monogalloyl-diglucose	Phenolic acids	Phenolic acids	-	2	667320	736260	618480	202240	257390	183000	334780	256110	297440	373500	414110	401240	--	--
pmb0855	496.34	184.07	495.332	C24H50NO7P	[M+H]+	LysoPC 16:0	Lipids	LPC	17364-16-8	1	25569000	27470000	26791000	10025000	10725000	10150000	25243000	25382000	26081000	30061000	29822000	30010000	--	--
pmd0132	496.34	184.07	495.332	C24H50NO7P	[M+H]+	LysoPC 16:0(2n isomer)	Lipids	LPC	-	1	1547100	1635500	1574100	864780	909010	881060	1393500	1389000	1408800	1678200	1739900	1743600	--	--
Lmhp008688	500.28	359.26	499.27	C25H42NO7P	[M+H]+	LysoPE 20:5	Lipids	LPE	-	3	37053	27017	36461	18408	12162	12146	36508	48917	47114	56365	48207	45881	--	--
Lmhp009349	502.29	361.27	501.286	C25H44NO7P	[M+H]+	LysoPE 20:4(2n isomer)	Lipids	LPE	-	1	774430	845150	759810	235450	257500	245410	510760	576470	535380	1012900	946030	988000	--	--
Lmhp009497	502.29	361.27	501.286	C25H44NO7P	[M+H]+	LysoPE 20:4	Lipids	LPE	-	2	803190	913420	754510	245220	262630	258110	536420	579860	546640	993300	956230	988830	--	--
Lmhp010040	504.31	363.29	503.301	C25H46NO7P	[M+H]+	LysoPE 20:3	Lipids	LPE	-	3	24910	29164	27107	4739.7	6462.7	5162	13329	9425.3	18386	33245	35332	29859	--	--
Lmhp009802	504.31	363.29	503.301	C25H46NO7P	[M+H]+	LysoPE 20:3(2n isomer)	Lipids	LPE	-	3	197150	198180	239390	22608	22697	18505	58323	61022	55775	224680	196660	222370	--	--
Lmsn002288	503.14	341.09	504.148	C21H28O14	[M-H]-	1-O-Caffeoyl-(6-O-glucosyl)-β-D-glucose	Phenolic acids	Phenolic acids	-	3	719130	684670	720060	382450	322880	401430	352000	352940	392030	511300	464730	382640	--	--
pme0500	503.16	323	504.169	C18H32O16	[M-H]-	D-Melezitose*	Others	Saccharides and Alcohols	597-12-6	1	23954	23974	21442	18384	19484	21426	18516	9388.9	6300.8	43826	32538	51779	C08243	--
MWS0442	527.16	365.1	504.169	C18H32O16	[M+Na]+	Maltotriose*	Others	Saccharides and Alcohols	1109-28-0	1	1553800	1345300	1323500	569990	871780	720500	1902200	1491700	1259200	1044600	951210	1614100	C01835	ko02010
MWSmce486	503.16	383.12	504.169	C18H32O16	[M-H]-	Manninotriose*	Others	Saccharides and Alcohols	13382-86-0	1	36480	46724	40296	9	9	9	9	9	9	25862	19044	35828	C05404	ko00052,ko01100
Hmqp000191	505.18	127.03	504.17	C18H32O16	[M+H]+	Planteose*	Others	Saccharides and Alcohols	470-57-5	1	257820	180150	208490	394060	505470	383770	300210	606310	392690	231600	276730	218210	C03848	--
Lmhp010757	506.32	365.31	505.317	C25H48NO7P	[M+H]+	LysoPE 20:2	Lipids	LPE	-	3	19696	18002	12485	4333.3	6587.5	6516.1	10219	9567.5	11123	24366	23239	19373	--	--
Lmhp008718	506.32	184.07	505.317	C25H48NO7P	[M+H]+	LysoPC 17:2	Lipids	LPC	-	3	60587	84861	91252	21761	23271	14994	68681	68829	71672	84800	69767	66893	--	--
Lmhp010514	506.32	365.31	505.317	C25H48NO7P	[M+H]+	LysoPE 20:2(2n isomer)	Lipids	LPE	-	3	21174	20944	18323	2585.1	3051.9	3771.9	5941.2	8528.8	4968.9	17783	19472	18320	--	--
Hmln002199	505.1	300.03	506.107	C23H22O13	[M-H]-	Quercetin-3-O-(6''-acetyl)galactoside	Flavonoids	Flavonols	-	3	21012	33404	20086	9	9	9	9	9	9	16668	17275	14522	--	--
Lmhp009590	508.34	184.07	507.332	C25H50NO7P	[M+H]+	LysoPC 17:1	Lipids	LPC	-	3	252220	192190	226150	94784	79686	71778	226530	235070	232310	247070	269590	159000	--	--
pmb2406	510.36	184.07	509.348	C25H52NO7P	[M+H]+	LysoPC 17:0	Lipids	LPC	50930-23-9	3	22783	13680	20301	7808.4	9600.7	8268.6	9228.7	10342	11200	16396	12115	18589	--	--
Lmhp010515	510.36	184.07	509.348	C25H52NO7P	[M+H]+	LysoPC 17:0(2n isomer)	Lipids	LPC	-	3	25104	26264	25259	7870.7	11026	10997	15422	13251	15581	17731	22040	21676	--	--
Lmhp009773	515.32	261.22	514.314	C27H46O9	[M+H]+	1-α-Linolenoyl-glycerol-3-O-glucoside*	Lipids	Glycerol ester	-	1	151970	202860	163080	34834	45681	52672	344560	328550	333630	198490	207220	240640	--	--
Lmhp009526	515.32	261.22	514.314	C27H46O9	[M+H]+	2-α-Linolenoyl-glycerol-1-O-glucoside*	Lipids	Glycerol ester	-	1	186920	260220	141180	45641	54255	50943	336800	347740	286600	199630	210920	270400	--	--
Hmqp006235	516.3	184.07	515.297	C26H46NO7P	[M+H]+	LysoPC 18:4	Lipids	LPC	-	3	45216	37840	28295	9423	11820	8705.3	45439	42115	71403	49414	40685	46575	--	--
Lmhp010334	517.34	263.24	516.33	C27H48O9	[M+H]+	2-Linoleoylglycerol-1-O-glucoside	Lipids	Glycerol ester	-	3	10064	10091	8231.6	1715.4	1430.5	2647.5	8984.5	11604	9636.2	9884.5	12440	10980	--	--
Lmhp010573	517.34	263.24	516.33	C27H48O9	[M+H]+	1-Linoleoylglycerol-3-O-glucoside	Lipids	Glycerol ester	-	3	3987.3	6497.8	5234.5	1629.4	1971	1507.9	15763	11895	18549	8747.3	10269	8300.8	--	--
pmb0854	518.32	184.07	517.317	C26H48NO7P	[M+H]+	LysoPC 18:3	Lipids	LPC	-	1	2460900	2701300	2118400	1218300	1220300	987470	2611100	2584700	2964600	2212500	2379000	2495200	--	--
pmb0865	518.32	184.07	517.317	C26H48NO7P	[M+H]+	LysoPC 18:3(2n isomer)	Lipids	LPC	-	1	26080000	26021000	25813000	4588000	4957600	4517200	18031000	19366000	20436000	21525000	22804000	23426000	--	--
pmp001251	520.34	184.07	519.332	C26H50NO7P	[M+H]+	LysoPC 18:2(2n isomer)	Lipids	LPC	-	1	2291700	2301400	2122200	819710	806110	764200	1698500	1799500	1839000	2366300	2313600	2375700	--	--
pmp001273	520.34	184.07	519.332	C26H50NO7P	[M+H]+	LysoPC 18:2	Lipids	LPC	-	1	2389300	2268000	2197700	829900	832510	764220	1643600	1758900	1842400	2375900	2415300	2508400	--	--
Lmhp010190	522.36	184.07	521.348	C26H52NO7P	[M+H]+	LysoPC 18:1(2n isomer)	Lipids	LPC	-	1	1169100	1128700	1195300	467670	498690	430900	839280	821370	894530	1153800	1203000	1232400	--	--
pmp001281	522.36	184.07	521.348	C26H52NO7P	[M+H]+	LysoPC 18:1	Lipids	LPC	-	1	1208400	1212900	1188800	447780	466610	450860	826880	815580	855270	1192100	1271200	1239400	--	--
pmd0136	524.37	184.07	523.364	C26H54NO7P	[M+H]+	LysoPC 18:0(2n isomer)	Lipids	LPC	-	1	29246	32797	30514	21047	14919	22574	18324	24774	14425	31878	37877	40119	--	--
mws0126	524.37	184.07	523.364	C26H54NO7P	[M+H]+	LysoPC 18:0	Lipids	LPC	19420-57-6	1	404750	379070	363920	126750	145890	136830	171130	184580	181390	436400	445020	423290	--	--
Lmhp010908	536.37	184.07	535.364	C27H54NO7P	[M+H]+	LysoPC 19:1	Lipids	LPC	-	3	512010	555740	498320	79524	84017	72737	128010	156040	167040	375670	376080	380820	--	--
Lmhp008742	542.32	184.07	541.317	C28H48NO7P	[M+H]+	LysoPC 20:5	Lipids	LPC	162440-04-2	1	390000	415410	388480	131030	131570	125550	530230	511260	561890	436290	441040	407540	--	--
pmc0960	544.34	184.07	543.332	C28H50NO7P	[M+H]+	LysoPC 20:4	Lipids	LPC	-	3	11408000	11288000	10751000	1582500	1574000	1512500	6242300	6795600	7026200	10630000	10775000	10434000	--	--
Lmhp009890	546.36	184.07	545.348	C28H52NO7P	[M+H]+	LysoPC 20:3	Lipids	LPC	1199257-41-4	1	1417900	1507500	1336800	93530	106080	102320	443300	468550	478780	1179200	1158700	1153800	--	--
pmd0146	548.37	184.07	547.364	C28H54NO7P	[M+H]+	LysoPC 20:2(2n isomer)	Lipids	LPC	-	3	101460	77937	111520	15089	14083	11275	24959	31870	34432	76041	81218	78104	--	--
pmd0147	548.37	184.07	547.364	C28H54NO7P	[M+H]+	LysoPC 20:2	Lipids	LPC	-	3	262650	274680	274010	82958	72803	68972	147910	191210	170550	262290	302030	273290	--	--
Lmhp011549	550.39	184.07	549.379	C28H56NO7P	[M+H]+	LysoPC 20:1	Lipids	LPC	-	3	44293	40695	36925	5216.5	5016	5314.9	10358	12811	11142	29291	25951	27255	--	--
pmp000589	551.1	303.05	550.096	C24H22O15	[M+H]+	Quercetin-7-O-(6''-malonyl)glucoside	Flavonoids	Flavonols	-	3	201560	262350	195880	60237	52420	77612	23658	27737	31098	122570	130950	123190	--	--
pmd0143	552.4	184.07	551.395	C28H58NO7P	[M+H]+	LysoPC 20:0	Lipids	LPC	108341-80-6	3	15275	19187	21684	4697.1	4736.2	4705.6	16720	15953	12251	19933	22653	14616	--	--
pmb2922	565.05	323.1	566.055	C15H24N2O17P2	[M-H]-	Uridine 5'-diphospho-D-glucose	Nucleotides and derivatives	Nucleotides and derivatives	133-89-1	1	2923100	2305200	2237300	1574500	1673800	2228200	2478300	2269900	1796200	2275700	2158800	1966900	C00029	ko00040,ko00052,ko00053,ko00240,ko00500,ko00520,ko00524,ko00561,ko00908,ko01100,ko01110,ko01240
mws1409	578.9	402.6	580.034	C15H22N2O18P2	[M-H]-	Uridine-5'-diphosphoglucuronic acid	Nucleotides and derivatives	Nucleotides and derivatives	-	3	16435	8283.5	5103.9	6504.8	7037	9903.8	13714	12280	8585.2	7876.5	15266	16911	--	--
Lmlp007435	581.17	147.04	580.158	C30H28O12	[M+H]+	Isosalipurposide-6''-O-p-coumaric acid	Flavonoids	Chalcones	-	3	18532	34527	18800	618470	664400	658440	651330	657890	700050	387300	403160	372300	--	--
pmb0492	584.28	325	583.268	C34H37N3O6	[M+H]+	N',N'',N'''-p-Coumaroyl-cinnamoyl-caffeoyl spermidine	Alkaloids	Phenolamine	-	3	45327	35401	38919	6948.4	13365	9931.8	7688.2	8322.1	7707.6	62587	51097	40224	--	--
pmp000592	595.17	325.09	594.158	C27H30O15	[M+H]+	Apigenin-7,4'-di-O-Glucoside	Flavonoids	Flavones	-	3	5162.4	6458.1	3951.5	84797	91770	81364	92493	84650	89178	60291	64148	62334	--	--
Lmqn000780	606.08	384.98	607.082	C17H27N3O17P2	[M-H]-	Uridine 5'-diphospho-N-acetylglucosamine	Nucleotides and derivatives	Nucleotides and derivatives	528-04-1	2	82267	62174	75735	44051	54139	44823	38029	48989	47290	83439	69136	96677	C00043	ko00520,ko00524,ko01100
Lmyp004770	611.14	147.04	610.132	C30H26O14	[M+H]+	Quercetin-3-O-(2''-p-Coumaroyl)glucoside*	Flavonoids	Flavonols	-	3	23503	39294	28229	15480	16093	12499	39999	15580	9945.9	54405	70813	47403	--	--
Lmyp004516	611.14	147.04	610.132	C30H26O14	[M+H]+	Quercetin-3-O-(2''-p-Coumaroyl)galactoside*	Flavonoids	Flavonols	-	3	10487	12802	5886.6	207060	235680	210340	216160	219480	216320	112700	131940	135590	--	--
pmb0711	611.16	303.1	610.153	C27H30O16	[M+H]+	Quercetin-7-O-rutinoside*	Flavonoids	Flavonols	147714-62-3	3	120730	81370	85972	14814	9781.2	9942	9536	25162	21863	38457	29050	33720	--	--
Zmxp003107	611.16	287.06	610.153	C27H30O16	[M+H]+	Luteolin-7,3'-di-O-glucoside*	Flavonoids	Flavones	52187-80-1	3	141430	130450	188940	14269	12133	12988	37165	33585	39645	91687	72508	77093	--	--
Lmjp002461	611.16	303.05	610.153	C27H30O16	[M+H]+	Quercetin-3-O-neohesperidoside*	Flavonoids	Flavonols	117611-67-3	3	95246	63698	74948	15990	10100	11827	12334	20498	24857	60394	48267	47541	--	--
Lmmp003091	611.16	303.05	610.153	C27H30O16	[M+H]+	Quercetin-3-O-(4''-O-glucosyl)rhamnoside	Flavonoids	Flavonols	59262-54-3	3	112590	76232	69710	9431.5	5386.5	11839	14791	12392	26086	42455	42947	50786	C17563	--
Lmsp004166	611.16	303.05	610.153	C27H30O16	[M+H]+	Quercetin-3-O-glucoside-7-O-rhamnoside	Flavonoids	Flavonols	-	3	92614	70524	61628	13616	13047	10045	13612	15621	26049	34936	44138	36794	--	--
Hmpp002612	611.16	287.05	610.153	C27H30O16	[M+H]+	Luteolin-7-O-gentiobioside*	Flavonoids	Flavones	-	3	156340	163140	179030	13336	22412	9912.2	51430	32997	34117	79598	83025	66141	--	--
mws4134	611.14	306.08	612.152	C20H32N6O12S2	[M-H]-	Oxiglutatione	Amino acids and derivatives	Amino acids and derivatives	27025-41-8	2	1348100	1518300	870370	1035200	725110	991140	717500	1064200	949830	1087600	799200	1106500	C00127	ko00480,ko01100,ko01240
Hmyp007792	636.41	495.4	635.414	C32H62NO9P	[M+H]+	PE(oxo-11:0/16:0)	Lipids	Glycerol ester	-	3	108680	109910	120610	43062	41047	49714	50753	53691	55883	107780	111090	106560	--	--
pmb2653	649.1	145	650.227	C24H42O20	[M-H]-	D(+)-Melezitose O-rhamnoside	Others	Saccharides and Alcohols	-	3	83904	49480	63106	9	9	9	24641	28191	27263	31940	84780	76974	--	--
pmb0530	664.12	136.2	663.109	C21H27N7O14P2	[M+H]+	Nicotinic acid adenine dinucleotide	Nucleotides and derivatives	Nucleotides and derivatives	53-84-9	3	82345	56922	68958	59431	60781	48218	47830	43766	36737	36857	39649	76273	C00003	ko00190,ko00730,ko00760,ko01100,ko01240
mws1593	665.21	161	666.222	C24H42O21	[M-H]-	D-Maltotetraose*	Others	Saccharides and Alcohols	34612-38-9	1	53180	51914	45918	38214	36805	43168	62894	48175	106840	77780	48460	75864	C02052	--
Lmqn000213	665.21	341.11	666.222	C24H42O21	[M-H]-	Stachyose*	Others	Saccharides and Alcohols	470-55-3	1	230670	205790	295640	165580	220770	220580	219880	249050	246200	219300	221350	263290	C01613	ko00052,ko01100
mws4163	665.21	485.3	666.222	C24H42O21	[M-H]-	Nystose*	Others	Saccharides and Alcohols	13133-07-8	1	36014	33429	30408	28179	46722	37234	51884	34851	37414	50474	34354	40056	--	--
Lmyn005812	675.36	397.14	676.367	C33H56O14	[M-H]-	Gingerglycolipid A	Lipids	Glycerol ester	145937-22-0	1	878200	1281100	1110400	417140	488090	331620	2051100	2158300	2132000	1750900	1524900	1188800	--	--
pmp001276	677.37	677.37	676.367	C33H56O14	[M+H]+	1-Linolenoyl-rac-glycerol-diglucoside	Lipids	Free fatty acids	-	2	205990	150310	222210	91410	114850	108660	328250	360570	319880	251300	273510	255590	--	--
Lmhp008744	677.37	261.22	676.367	C33H56O14	[M+H]+	1-α-Linolenoyl-glycerol-2,3-di-O-glucoside	Lipids	Glycerol ester	-	2	27187	41408	37484	14630	12418	18681	96872	94701	114270	55169	47818	67842	--	--
Lmhp008513	677.37	261.22	676.367	C33H56O14	[M+H]+	2-α-Linolenoyl-glycerol-1,3-di-O-glucoside	Lipids	Glycerol ester	-	2	233170	218590	190680	34677	31143	29833	270320	277080	284780	211260	274780	235250	--	--
Lmyn006011	677.38	397.13	678.383	C33H58O14	[M-H]-	Gingerglycolipid B	Lipids	Glycerol ester	88168-90-5	2	58579	74754	66013	34527	30744	29386	159370	216620	169110	122800	138180	105120	--	--
pme2651	742.1	620.1	743.075	C21H28N7O17P3	[M-H]-	NADP (Nicotinamide adenine dinucleotide phosphate)	Nucleotides and derivatives	Nucleotides and derivatives	53-59-8	3	17536	16694	45280	82872	66047	69551	53368	51639	54043	56628	43350	44523	C00006	ko00195,ko00480,ko00760,ko01100,ko01240
pme2746	784.15	437	785.157	C27H33N9O15P2	[M-H]-	Riboflavin 5'-Adenosine Diphosphate	Nucleotides and derivatives	Nucleotides and derivatives	146-14-5	1	160820	274080	205830	227350	83222	260460	204360	175370	157570	252100	254590	279480	C00016	ko00740,ko01100,ko01110,ko01240
MWSmce598	829.28	325.11	828.275	C30H52O26	[M+H]+	Maltopentaose	Others	Saccharides and Alcohols	34620-76-3	3	120900	86892	89925	148510	138780	159000	117300	168420	125400	133340	129200	67408	--	--
