# Supplementary material for: Integrated transcriptome and metabolome analyses reveal the adaptation of Antarctic moss Pohlia nutans to drought stress
Source: Front Plant Sci. 2022 Aug 11;13:924162. doi: 10.3389/fpls.2022.924162 (PMC9403716; doi:10.3389/fpls.2022.924162)
Supplement: Supplementary file 6 [file Table_6.XLSX]

## Sheet: Sheet1
Supplementary Table 6 Significantly changed metabolites in Pohila nutans at 60 h after PEG6000 treatment.
Index	Formula	Compounds	Class I	Class II	CK_vs_PEG60h
pme2433	C4H11NO2	Diethanolamine	Alkaloids	Alkaloids	up
mws1375	C12H21N3O6	Nicotianamine	Alkaloids	Alkaloids	up
pmb0500	C23H26N2O5	N-p-Coumaroyl-N'-feruloylputrescine	Alkaloids	Phenolamine	up
Lmhp005784	C24H28N2O5	p-Coumaroylferuloylcadaverine	Alkaloids	Phenolamine	up
Lmhp005872	C25H30N2O6	Diferuloylcadaverine	Alkaloids	Phenolamine	up
pmb0782	C5H11N	Piperidine	Alkaloids	Piperidine alkaloids	down
MWSmce460	C5H9NO	2-Piperidone	Alkaloids	Piperidine alkaloids	down
pmb1096	C8H7N	Indole	Alkaloids	Plumerane	down
pma3649	C5H9NO3	5-Aminolevulinate	Alkaloids	Alkaloids	down
HJKP000649	C8H9NO	N-benzylformamide	Alkaloids	Alkaloids	down
mws0103	C9H7NO	Indole-3-carboxaldehyde	Alkaloids	Plumerane	down
pmb0819	C10H8N2	3-Indoleacetonitrile	Alkaloids	Plumerane	down
mws0102	C9H7NO2	Indole-5-carboxylic acid	Alkaloids	Plumerane	down
MWStz070	C9H11NO3	N-(2-Hydroxy-4-methoxyphenyl)acetamide	Alkaloids	Phenolamine	down
pmb1754	C5H15NO4P+	O-Phosphocholine	Alkaloids	Alkaloids	down
Hmcp003783	C13H10N2O	1-Acetyl-β-carboline	Alkaloids	Plumerane	down
mws0677	C12H14N2O2	N-Acetyl-5-hydroxytryptamine	Alkaloids	Plumerane	down
Lmlp004754	C14H17NO7	Ehretioside B	Alkaloids	Phenolamine	down
mws0983	C20H39NO2	N-Oleoylethanolamine	Alkaloids	Alkaloids	down
pmb0492	C34H37N3O6	N',N'',N'''-p-Coumaroyl-cinnamoyl-caffeoyl spermidine	Alkaloids	Phenolamine	down
pme0010	C3H7NO3	L-Serine	Amino acids and derivatives	Amino acids and derivatives	up
pme0006	C5H9NO2	L-Proline	Amino acids and derivatives	Amino acids and derivatives	down
mws0216	C5H9NO3	Trans-4-Hydroxy-L-proline	Amino acids and derivatives	Amino acids and derivatives	down
mws1587	C6H13NO2	L-Norleucine*	Amino acids and derivatives	Amino acids and derivatives	down
mws0258	C6H13NO2	L-Isoleucine*	Amino acids and derivatives	Amino acids and derivatives	down
mws0227	C6H13NO2	L-Leucine*	Amino acids and derivatives	Amino acids and derivatives	down
Zmdp000972	C4H9NO2S	S-Methyl-L-cysteine	Amino acids and derivatives	Amino acids and derivatives	down
pme0193	C5H10N2O3	L-Glutamine	Amino acids and derivatives	Amino acids and derivatives	down
pme0026	C6H14N2O2	L-Lysine	Amino acids and derivatives	Amino acids and derivatives	down
pme1210	C5H11NO2S	L-Methionine	Amino acids and derivatives	Amino acids and derivatives	down
MWS3035	C6H11NO4	N-Methyl-L-Glutamate	Amino acids and derivatives	Amino acids and derivatives	down
pme1419	C6H13NO2S	L-Methionine methyl ester	Amino acids and derivatives	Amino acids and derivatives	down
pme0021	C9H11NO2	L-Phenylalanine	Amino acids and derivatives	Amino acids and derivatives	down
mws0250	C9H11NO3	L-Tyrosine	Amino acids and derivatives	Amino acids and derivatives	down
mws5041	C8H16N2O3	L-Glycyl-L-isoleucine*	Amino acids and derivatives	Amino acids and derivatives	down
mws0736	C8H16N2O3	N-Glycyl-L-leucine*	Amino acids and derivatives	Amino acids and derivatives	down
pme0122	C8H16N2O3	N6-Acetyl-L-lysine	Amino acids and derivatives	Amino acids and derivatives	down
Zmzp000145	C9H20N2O2	Trimethyllysine	Amino acids and derivatives	Amino acids and derivatives	down
MWS1771	C10H13NO3	L-Tyrosine methyl ester	Amino acids and derivatives	Amino acids and derivatives	down
mws5037	C9H18N2O3	L-Alanyl-L-leucine	Amino acids and derivatives	Amino acids and derivatives	down
pmb2873	C13H13NO2	3-(2-Naphthyl)-L-alanine	Amino acids and derivatives	Amino acids and derivatives	down
pme1228	C11H12N2O3	5-Hydroxy-L-tryptophan	Amino acids and derivatives	Amino acids and derivatives	down
mws5042	C11H14N2O3	L-Glycyl-L-phenylalanine	Amino acids and derivatives	Amino acids and derivatives	down
Lmhp001461	C11H20N2O3	L-Prolyl-L-Leucine	Amino acids and derivatives	Amino acids and derivatives	down
Lmhp001670	C11H22N2O3	L-Valyl-L-Leucine	Amino acids and derivatives	Amino acids and derivatives	down
pmb0962	C10H22N2O4	L-Lysine-Butanoic Acid	Amino acids and derivatives	Amino acids and derivatives	down
Lmhp002031	C12H24N2O3	L-Leucyl-L-Leucine	Amino acids and derivatives	Amino acids and derivatives	down
Lmrj002087	C10H18N2O5	L-Isoleucyl-L-Aspartate	Amino acids and derivatives	Amino acids and derivatives	down
Zmdp001647	C10H18N2O5	γ-Glutamyl-L-valine	Amino acids and derivatives	Amino acids and derivatives	down
Lmhp001732	C14H18N2O3	L-Prolyl-L-Phenylalanine	Amino acids and derivatives	Amino acids and derivatives	down
mws0582	C11H19N3O6S	S-(Methyl)glutathione	Amino acids and derivatives	Amino acids and derivatives	down
mws1397	C22H18O10	Epicatechin gallate*	Flavonoids	Flavanols	up
mws2220	C22H18O11	Gallocatechin 3-O-gallate*	Flavonoids	Flavanols	up
Lmlp007435	C30H28O12	Isosalipurposide-6''-O-p-coumaric acid	Flavonoids	Chalcones	up
pmp000592	C27H30O15	Apigenin-7,4'-di-O-Glucoside	Flavonoids	Flavones	up
Lmyp004516	C30H26O14	Quercetin-3-O-(2''-p-Coumaroyl)galactoside*	Flavonoids	Flavonols	up
Hmbp002730	C15H10O6	Isoscutellarein	Flavonoids	Flavones	down
MWS20143	C15H10O6	Luteolin (5,7,3',4'-Tetrahydroxyflavone)	Flavonoids	Flavones	down
mws1068	C15H10O6	Kaempferol (3,5,7,4'-Tetrahydroxyflavone)	Flavonoids	Flavonols	down
mws1094	C15H12O6	Aromadendrin (Dihydrokaempferol)	Flavonoids	Flavanonols	down
mws0064	C15H12O6	Eriodictyol (5,7,3',4'-Tetrahydroxyflavanone)	Flavonoids	Flavanones	down
mws0058	C16H12O6	Diosmetin (5,7,3'-Trihydroxy-4'-methoxyflavone)*	Flavonoids	Flavanones	down
Zmhn003257	C16H12O6	5,7,2'-Trhiyroxy-8-methoxyflavone*	Flavonoids	Flavones	down
mws0038	C17H14O6	Kumatakenin	Flavonoids	Flavonols	down
mws1313	C20H20O7	Sinensetin (5,6,7,3',4'-pentamethoxyflavone)	Flavonoids	Flavones	down
Hmcn001884	C21H20O12	6-Hydroxyluteolin 5-glucoside	Flavonoids	Flavones	down
Lmdp003286	C21H20O12	Isohyperoside	Flavonoids	Flavonols	down
pmp001309	C21H20O12	6-Hydroxykaempferol-7-O-glucoside	Flavonoids	Flavonols	down
mws0091	C21H20O12	Quercetin-3-O-glucoside (Isoquercitrin)*	Flavonoids	Flavonols	down
mws1329	C21H20O12	Quercetin-7-O-glucoside*	Flavonoids	Flavonols	down
mws0856	C21H20O12	Quercetin-4'-O-glucoside (Spiraeoside)*	Flavonoids	Flavonols	down
Hmln002199	C23H22O13	Quercetin-3-O-(6''-acetyl)galactoside	Flavonoids	Flavonols	down
pmp000589	C24H22O15	Quercetin-7-O-(6''-malonyl)glucoside	Flavonoids	Flavonols	down
pmb0711	C27H30O16	Quercetin-7-O-rutinoside*	Flavonoids	Flavonols	down
Zmxp003107	C27H30O16	Luteolin-7,3'-di-O-glucoside*	Flavonoids	Flavones	down
Lmjp002461	C27H30O16	Quercetin-3-O-neohesperidoside*	Flavonoids	Flavonols	down
Lmmp003091	C27H30O16	Quercetin-3-O-(4''-O-glucosyl)rhamnoside	Flavonoids	Flavonols	down
Lmsp004166	C27H30O16	Quercetin-3-O-glucoside-7-O-rhamnoside	Flavonoids	Flavonols	down
Hmpp002612	C27H30O16	Luteolin-7-O-gentiobioside*	Flavonoids	Flavones	down
mws1012	C9H6O2	Coumarin	Lignans and Coumarins	Coumarins	down
MWSmce082	C11H10O4	Scoparone	Lignans and Coumarins	Coumarins	down
pmb0296	C21H40O4	1-Oleoyl-Sn-Glycerol	Lipids	Glycerol ester	up
Lmhp010573	C27H48O9	1-Linoleoylglycerol-3-O-glucoside	Lipids	Glycerol ester	up
Lmhp008744	C33H56O14	1-α-Linolenoyl-glycerol-2,3-di-O-glucoside	Lipids	Glycerol ester	up
Lmyn006011	C33H58O14	Gingerglycolipid B	Lipids	Glycerol ester	up
MWSslk080	C10H20O3	10-Hydroxydecanoic acid	Lipids	Free fatty acids	down
pmb2640	C12H24O2	Dodecanoic acid (Lauric acid)	Lipids	Free fatty acids	down
mws5045	C12H24O3	12-Hydroxydodecanoic acid	Lipids	Free fatty acids	down
mws0474	C12H22O4	Dodecanedioic aicd	Lipids	Free fatty acids	down
MWS0552	C15H28O2	Cis-10-Pentadecenoic Acid(C15: 1)	Lipids	Free fatty acids	down
pmp001264	C16H35NO2	Hexadecylsphingosine	Lipids	Sphingolipids	down
pmb1650	C18H30O2	Octadeca-11E,13E,15Z-trienoic acid	Lipids	Free fatty acids	down
pmb0889	C18H30O2	Punicic acid (9Z,11E,13Z-octadecatrienoic acid)	Lipids	Free fatty acids	down
pmb0885	C18H26O3	4-Oxo-9Z,11Z,13E,15E-Octadecatetraenoic Acid	Lipids	Free fatty acids	down
Zmyn004548	C18H28O3	12-Oxo-phytodienoic acid	Lipids	Free fatty acids	down
MWSmce689	C19H32O2	Methyl linolenate	Lipids	Free fatty acids	down
Zmyn004732	C18H30O3	2R-hydroxy-9Z,12Z,15Z-octadecatrienoic acid	Lipids	Free fatty acids	down
Zmpn003368	C18H30O3	13S-Hydroxy-9Z,11E,15Z-octadecatrienoic acid	Lipids	Free fatty acids	down
pmb2787	C18H30O3	9-Oxo-10E,12Z-octadecadienoic acid	Lipids	Free fatty acids	down
pmb2786	C18H30O3	9-Hydroxy-10,12,15-octadecatrienoic acid	Lipids	Free fatty acids	down
Lmbn005369	C18H32O3	13(S)-HODE;13(S)-Hydroxyoctadeca-9Z,11E-dienoic acid*	Lipids	Free fatty acids	down
Lmbn005662	C18H32O3	9(10)-EpOME;(9R,10S)-(12Z)-9,10-Epoxyoctadecenoic acid	Lipids	Free fatty acids	down
Rfmb091	C18H32O3	9S-Hydroxy-10E,12Z-octadecadienoic acid*	Lipids	Free fatty acids	down
pmb2791	C18H30O4	9-Hydroperoxy-10E,12,15Z-octadecatrienoic acid	Lipids	Free fatty acids	down
pmb2789	C18H30O4	13S-Hydroperoxy-6Z,9Z,11E-octadecatrienoic acid	Lipids	Free fatty acids	down
MWS80006	C18H32O4	9-Hydroperoxy-9Z,11E-Octadecadienoic Acid	Lipids	Free fatty acids	down
MWS2684	C20H30O3	12-HEPE; 12-Hydroxy-5,8,10,14,17-eicosapentaenoic acid	Lipids	Free fatty acids	down
mws0945	C20H30O3	15-Oxo-5Z,8Z,11Z,13E-eicosatetraenoic acid	Lipids	Free fatty acids	down
mws0954	C20H32O3	5-Hydroxy-6,8,11,14-eicosatetraenoic acid	Lipids	Free fatty acids	down
mws0879	C20H32O3	12S-Hydroxy-5Z,8Z,10E,14Z-eicosatetraenoic acid	Lipids	Free fatty acids	down
MWS2685	C20H32O3	12-HETE; 12-Hydroxy-5,8,10,14-eicosatetraenoic acid	Lipids	Free fatty acids	down
MWS3083	C20H32O3	15(S)-HETE; 15(S)-Hydroxy-5Z,8Z,11Z,13E-eicosatetraenoic acid	Lipids	Free fatty acids	down
mws0959	C20H32O3	20-Hydroxyeicosatetraenoic acid(20-HETE)	Lipids	Free fatty acids	down
MWS20022	C20H34O3	15S-Hydroxy-8,11,13-eicosatrienoic acid	Lipids	Free fatty acids	down
pmn001691	C18H32O5	9,12,13-Trihydroxy-10,15-octadecadienoic acid	Lipids	Free fatty acids	down
mws0371	C22H32O2	Cis-4,7,10,13,16,19-Docosahexaenoic Acid	Lipids	Free fatty acids	down
pmn001694	C18H34O5	9,10,13-Trihydroxy-11-Octadecenoic Acid	Lipids	Free fatty acids	down
MWS2602	C20H32O4	5(S),15(S)-DiHETE; 5,15-Dihydroxy-6,8,11,13-Eicosatetraenoic Acid	Lipids	Free fatty acids	down
pmb1562	C21H34O4	1-Stearidonoyl-Glycerol	Lipids	Glycerol ester	down
Lmhp012042	C21H38O4	2-Linoleoylglycerol	Lipids	Glycerol ester	down
Lmhp112042	C21H38O4	1-Linoleoylglycerol	Lipids	Glycerol ester	down
Lmhp008337	C19H40NO7P	LysoPE 14:0(2n isomer)	Lipids	LPE	down
Lmhp009464	C22H44NO7P	LysoPE 17:1(2n isomer)	Lipids	LPE	down
pmb0874	C23H44NO7P	LysoPE 18:2(2n isomer)	Lipids	LPE	down
pmb0856	C23H46NO7P	LysoPE 18:1(2n isomer)	Lipids	LPE	down
mws0289	C23H46NO7P	LysoPE 18:1	Lipids	LPE	down
Hmyn007168	C22H45O9P	LysoPG 16:0	Lipids	Glycerol ester	down
Lmhp008833	C24H48NO7P	LysoPC 16:1(2n isomer)	Lipids	LPC	down
Lmhp009802	C25H46NO7P	LysoPE 20:3(2n isomer)	Lipids	LPE	down
Lmhp010514	C25H48NO7P	LysoPE 20:2(2n isomer)	Lipids	LPE	down
mws0126	C26H54NO7P	LysoPC 18:0	Lipids	LPC	down
Lmhp010908	C27H54NO7P	LysoPC 19:1	Lipids	LPC	down
Lmhp009890	C28H52NO7P	LysoPC 20:3	Lipids	LPC	down
pmd0146	C28H54NO7P	LysoPC 20:2(2n isomer)	Lipids	LPC	down
Lmhp011549	C28H56NO7P	LysoPC 20:1	Lipids	LPC	down
Hmyp007792	C32H62NO9P	PE(oxo-11:0/16:0)	Lipids	Glycerol ester	down
pmc0066	C10H13N4O7P	2'-Deoxyinosine-5'-monophosphate	Nucleotides and derivatives	Nucleotides and derivatives	up
pmb0981	C10H14N5O7P	Adenosine 5'-monophosphate	Nucleotides and derivatives	Nucleotides and derivatives	up
pme0040	C5H5N5	Adenine	Nucleotides and derivatives	Nucleotides and derivatives	down
pme1109	C5H5N5O	Guanine*	Nucleotides and derivatives	Nucleotides and derivatives	down
pmc0274	C6H6N4S	6-Methylmercaptopurine	Nucleotides and derivatives	Nucleotides and derivatives	down
mws0863	C5H11O7P	2-Deoxyribose-5'-phosphate	Nucleotides and derivatives	Nucleotides and derivatives	down
pmb2507	C5H11O7P	2-Deoxyribose-1-phosphate	Nucleotides and derivatives	Nucleotides and derivatives	down
pme0264	C10H14N2O5	Thymidine	Nucleotides and derivatives	Nucleotides and derivatives	down
ML10180524	C9H13N3O5	Cytarabine	Nucleotides and derivatives	Nucleotides and derivatives	down
mws0248	C9H12N2O6	Uridine	Nucleotides and derivatives	Nucleotides and derivatives	down
pme3961	C10H13N5O3	2'-Deoxyadenosine	Nucleotides and derivatives	Nucleotides and derivatives	down
MWS4354	C11H15N5O4	N6-methyladenosine	Nucleotides and derivatives	Nucleotides and derivatives	down
pme1178	C10H13N5O5	Guanosine	Nucleotides and derivatives	Nucleotides and derivatives	down
Lmqp000329	C8H14N3O7P	5-Aminoimidazole ribonucleotide	Nucleotides and derivatives	Nucleotides and derivatives	down
pme1474	C11H15N5O3S	5'-Deoxy-5'-(methylthio)adenosine	Nucleotides and derivatives	Nucleotides and derivatives	down
pme3967	C12H17N5O5	2-(Dimethylamino)guanosine	Nucleotides and derivatives	Nucleotides and derivatives	down
Lmcp002302	C12H17N5O5	N6-(2-Hydroxyethyl)adenosine	Nucleotides and derivatives	Nucleotides and derivatives	down
pme3184	C10H14N5O6P	2'-Deoxyadenosine-5'-monophosphate	Nucleotides and derivatives	Nucleotides and derivatives	down
mws0609	C10H12N5O7P	Guanosine 3',5'-cyclic monophosphate	Nucleotides and derivatives	Nucleotides and derivatives	down
pme3337	C14H17N5O8	Succinyladenosine	Nucleotides and derivatives	Nucleotides and derivatives	down
pmc0281	C15H21N5O8	Ribosyladenosine	Nucleotides and derivatives	Nucleotides and derivatives	down
MWSmce448	C5H6N2O2	Imidazol-1-yl-acetic acid*	Organic acids	Organic acids	up
MWSmce118	C5H6N2O2	Imidazole-4-Acetic Acid*	Organic acids	Organic acids	up
Rfmb320	C7H13NO2	1-Methylpiperidine-2-carboxylic acid	Organic acids	Organic acids	up
Lmbn001676	C6H10O4	3-Hydroxy-3-Methyl-2-Oxopentanoic Acid	Organic acids	Organic acids	up
pmf0096	C2H2O4	Oxalic acid	Organic acids	Organic acids	down
pme3011	C4H9NO2	γ-Aminobutyric acid*	Organic acids	Organic acids	down
ML10172161	C3H4O4	Hydroxypyruvic acid*	Organic acids	Organic acids	down
mws0147	C5H10O3	β-Hydroxyisovaleric acid	Organic acids	Organic acids	down
pme1216	C6H5NO2	2-Picolinic acid	Organic acids	Organic acids	down
pme0274	C6H13NO2	6-Aminocaproic acid	Organic acids	Organic acids	down
pme0243	C5H8O4	Glutaric acid*	Organic acids	Organic acids	down
mws0473	C5H8O4	2-Methylsuccinic acid*	Organic acids	Organic acids	down
pme2380	C5H6O5	α-Ketoglutaric acid	Organic acids	Organic acids	down
Lmgn000224	C5H6O5	2-Methyl-3-oxosuccinic acid	Organic acids	Organic acids	down
MWS1962	C10H16O	cis-Citral	Organic acids	Organic acids	down
Zmjn001813	C7H12O4	Pimelic acid	Organic acids	Organic acids	down
Lmbn003524	C9H16O3	9-Oxononanoic acid	Organic acids	Organic acids	down
pmb3101	C7H12O5	2-Isopropylmalic Acid	Organic acids	Organic acids	down
Lmfn006097	C10H16O3	Oleuropeic acid	Organic acids	Organic acids	down
MWS4396	C11H8O3	1-Hydroxy-2-Naphthoic Acid	Organic acids	Organic acids	down
pmb2657	C10H18N4O6	Argininosuccinic acid	Organic acids	Organic acids	down
MWSmce230	C8H8O5	Methyl gallate	Phenolic acids	Phenolic acids	up
pmp001285	C8H4O3	Phthalic anhydride	Phenolic acids	Phenolic acids	down
MWS3149	C8H8O3	3-Methoxybenzoic acid	Phenolic acids	Phenolic acids	down
mws0183	C7H6O4	3,4-Dihydroxybenzoic acid (Protocatechuic acid)*	Phenolic acids	Phenolic acids	down
mws0180	C7H6O4	2,5-Dihydroxybenzoic acid; Gentisic Acid*	Phenolic acids	Phenolic acids	down
Lmbn002648	C9H8O3	α-Hydroxycinnamic Acid*	Phenolic acids	Phenolic acids	down
Lmmn001643	C9H8O3	2-Hydroxycinnamic acid*	Phenolic acids	Phenolic acids	down
pme0282	C8H6O4	Phthalic acid*	Phenolic acids	Phenolic acids	down
pme0281	C8H6O4	Terephthalic acid*	Phenolic acids	Phenolic acids	down
mws1686	C9H10O3	Paeonol	Phenolic acids	Phenolic acids	down
MWSslk084	C10H14O2	4-Butylresorcinol	Phenolic acids	Phenolic acids	down
MWSmce490	C8H8O4	2',4',6'-Trihydroxyacetophenone	Phenolic acids	Phenolic acids	down
MWSmce501	C8H8O4	Protocatechuic Acid Methyl Ester	Phenolic acids	Phenolic acids	down
pme1292	C8H8O4	Homogentisic acid	Phenolic acids	Phenolic acids	down
MWSslk138	C7H6O5	2,3,4-Trihydroxybenzoic acid	Phenolic acids	Phenolic acids	down
pmb2795	C10H10O3	4-Methoxycinnamic acid	Phenolic acids	Phenolic acids	down
mws2212	C9H8O4	Caffeic acid	Phenolic acids	Phenolic acids	down
MWS2070	C10H12O3	Propyl 4-hydroxybenzoate	Phenolic acids	Phenolic acids	down
mws0160	C9H10O4	3,4-Dihydroxybenzoic Acid Ethyl Ester (Protocatechuic acid ethyl ester)	Phenolic acids	Phenolic acids	down
mws4171	C8H8O5	2,4,6-Trihydroxybenzoic acid methyl ester	Phenolic acids	Phenolic acids	down
pme0422	C10H10O4	Isoferulic Acid*	Phenolic acids	Phenolic acids	down
MWSslk097	C10H10O4	Dimethyl phthalate	Phenolic acids	Phenolic acids	down
mws0612	C10H12O4	3,4-Dimethoxyphenyl acetic acid	Phenolic acids	Phenolic acids	down
mws2184	C11H12O4	Ethyl caffeate	Phenolic acids	Phenolic acids	down
pme3437	C10H12O5	Eudesmic acid (3,4,5-trimethoxybenzoic acid)	Phenolic acids	Phenolic acids	down
Hmln002597	C10H9NaO4	Sodium ferulate	Phenolic acids	Phenolic acids	down
Lmxp011770	C16H22O4	Diisobutyl phthalate*	Phenolic acids	Phenolic acids	down
Lmlp012720	C16H22O4	Dibutyl phthalate*	Phenolic acids	Phenolic acids	down
pmb3142	C13H16O8	Salicylic acid-2-O-glucoside	Phenolic acids	Phenolic acids	down
Lmyn002403	C14H18O8	Mandelic acid-β-glucoside	Phenolic acids	Phenolic acids	down
pmn001571	C18H18O5	Agrimonolide	Phenolic acids	Phenolic acids	down
pmb2871	C13H16O9	1-O-Gentisoyl-D-glucoside	Phenolic acids	Phenolic acids	down
pmn001367	C13H16O9	Protocatechuic acid-4-O-glucoside	Phenolic acids	Phenolic acids	down
Hmtn001120	C14H20O8	5-(2-Hydroxyethyl)-2-O-glucosylphenol	Phenolic acids	Phenolic acids	down
pmn001516	C14H14O9	5-Galloylshikimic acid	Phenolic acids	Phenolic acids	down
Lmsn000363	C16H22O7	Raspberryketone glucoside	Phenolic acids	Phenolic acids	down
Lmfn000604	C13H16O10	6-O-Galloyl-D-glucose	Phenolic acids	Phenolic acids	down
Jmwn002620	C15H18O9	Vanillic Acid-4-O-Glucuronide	Phenolic acids	Phenolic acids	down
pmn001420	C15H18O9	1-O-[(E)-Caffeoyl]-D-glucose*	Phenolic acids	Phenolic acids	down
mws0906	C16H22O8	Coniferin	Phenolic acids	Phenolic acids	down
Lmmn000774	C15H20O9	Dihydrocaffeoylglucose	Phenolic acids	Phenolic acids	down
HJN003	C17H22O10	1-O-Sinapoyl-D-glucose	Phenolic acids	Phenolic acids	down
pmb2654	C19H27NO12	Anthranilate-1-O-Sophoroside	Phenolic acids	Phenolic acids	down
Zmln000668	C19H26O15	Monogalloyl-diglucose	Phenolic acids	Phenolic acids	down
mws1429	C13H20O3	Vomifoliol	Terpenoids	Monoterpenoids	down
MWSmce371	C15H20O3	Atractylenolide Ⅲ	Terpenoids	Sesquiterpenoids	down
mws0133	C6H6N2O	Nicotinamide	Others	Vitamin	down
Lmbp000668	C6H5NO2	Isonicotinic acid*	Others	Vitamin	down
pme0490	C6H5NO2	Nicotinic acid (Vitamin B3)*	Others	Vitamin	down
MWSslk226	C10H12O	Benzylacetone	Others	Others	down
pmf0367	C9H6O4	5,7-Dihydroxychromone	Others	Others	down
pme2596	C8H9NO4	4-Pyridoxic acid	Others	Vitamin	down
pme3705	C6H10O7	D-Glucoronic acid	Others	Saccharides and Alcohols	down
pmf0319	C10H12O4	Acetosyringone	Others	Others	down
Zmzn000079	C4H9O7P	D-Erythrose-4-phosphate	Others	Saccharides and Alcohols	down
MWSmce644	C11H12O4	4-Acetoxy-3-Ethoxybenzaldehyde	Others	Others	down
mws1337	C9H17NO5	D-Pantothenic Acid	Others	Vitamin	down
mws2608	C8H15NO6	N-Acetyl-D-galactosamine*	Others	Saccharides and Alcohols	down
Lmbp010056	C17H14O2	2-(2-Phenylethyl)chromone	Others	Others	down
Zmyn000110	C6H14NO8P	D-Glucosamine 1-phosphate	Others	Saccharides and Alcohols	down
mws0866	C6H13O9P	D-Glucose 6-phosphate*	Others	Saccharides and Alcohols	down
MWSmce140	C17H18O3	trans-Trimethoxyresveratrol	Others	Stilbene	down
MWSmce278	C21H26O3	Acitretin	Others	Vitamin	down
mws0232	C17H20N4O6	Riboflavin (Vitamin B2)	Others	Vitamin	down
pme1014	C31H40O2	Menatetrenone (Vitamin K2)	Others	Vitamin	down
MWSmce486	C18H32O16	Manninotriose*	Others	Saccharides and Alcohols	down
pmb2653	C24H42O20	D(+)-Melezitose O-rhamnoside	Others	Saccharides and Alcohols	down
